# Supplementary material for: Subtype-specific kinase dependency regulates growth and metastasis of poor-prognosis mesenchymal colorectal cancer
Source: J Exp Clin Cancer Res. 2023 Mar 3;42:56. doi: 10.1186/s13046-023-02600-9 (PMC9983221; doi:10.1186/s13046-023-02600-9)
Supplement: Supplementary file 8 — Additional file 8: Table S1. Raw normalized sgRNA counts per sample per cell line of the CRISPR-Cas9 drop-out screen performed. [file 13046_2023_2600_MOESM8_ESM.xlsx]

## Sheet: HCT116
HCT116 (CMS1)
*type explanation:
x	Experimental sgRNA
n	Negative control sgRNA (non-targeting)
p	Positive control sgRNA
Tag	GeneSymbol	type*	t0_r1	t0_r2	t0_r3	t1_r1	t1_r2	t1_r3
AAK1-1	AAK1	x	666	691	584	548	656	601
AAK1-10	AAK1	x	228	248	199	243	292	181
AAK1-2	AAK1	x	509	518	531	546	513	539
AAK1-3	AAK1	x	451	461	447	348	356	384
AAK1-4	AAK1	x	432	396	445	460	448	526
AAK1-5	AAK1	x	506	482	471	480	386	434
AAK1-6	AAK1	x	185	145	144	154	214	162
AAK1-7	AAK1	x	540	609	527	563	577	570
AAK1-8	AAK1	x	424	399	379	360	361	355
AAK1-9	AAK1	x	931	1113	1071	1008	976	921
AATK-1	AATK	x	314	364	297	316	338	282
AATK-10	AATK	x	794	822	826	1004	693	770
AATK-11	AATK	x	412	460	429	392	493	397
AATK-2	AATK	x	318	273	341	331	285	348
AATK-3	AATK	x	333	357	307	357	351	386
AATK-4	AATK	x	121	144	104	114	170	139
AATK-5	AATK	x	161	180	152	188	178	195
AATK-6	AATK	x	583	603	597	595	565	546
AATK-7	AATK	x	471	437	492	511	512	578
AATK-8	AATK	x	130	169	168	228	223	250
AATK-9	AATK	x	327	365	356	368	333	314
ABL1-1	ABL1	x	617	556	591	567	558	616
ABL1-10	ABL1	x	386	364	428	334	491	454
ABL1-2	ABL1	x	415	400	338	463	346	388
ABL1-3	ABL1	x	309	310	277	350	335	353
ABL1-4	ABL1	x	207	193	205	229	196	177
ABL1-5	ABL1	x	578	586	540	581	569	635
ABL1-6	ABL1	x	366	447	464	447	467	466
ABL1-7	ABL1	x	417	418	456	390	433	445
ABL1-8	ABL1	x	136	166	104	130	118	170
ABL1-9	ABL1	x	87	119	100	75	84	96
ABL2-1	ABL2	x	277	292	243	218	229	234
ABL2-10	ABL2	x	566	511	562	539	602	595
ABL2-11	ABL2	x	391	364	407	336	355	386
ABL2-12	ABL2	x	386	441	467	355	437	429
ABL2-13	ABL2	x	364	371	317	392	403	323
ABL2-14	ABL2	x	578	622	606	659	673	560
ABL2-15	ABL2	x	291	300	330	247	294	250
ABL2-16	ABL2	x	538	623	657	524	555	585
ABL2-17	ABL2	x	258	294	270	214	219	211
ABL2-18	ABL2	x	1213	1271	1217	1087	1032	1093
ABL2-19	ABL2	x	399	357	390	380	392	369
ABL2-2	ABL2	x	566	591	612	608	653	568
ABL2-3	ABL2	x	563	417	455	533	480	494
ABL2-4	ABL2	x	451	470	427	400	463	433
ABL2-5	ABL2	x	550	546	553	539	497	539
ABL2-6	ABL2	x	136	167	134	134	102	122
ABL2-7	ABL2	x	368	343	371	396	396	345
ABL2-8	ABL2	x	373	404	390	355	382	376
ABL2-9	ABL2	x	245	185	234	170	171	150
ACVR1-1	ACVR1	x	286	332	290	309	333	314
ACVR1-10	ACVR1	x	573	658	543	653	590	624
ACVR1-11	ACVR1	x	409	432	380	419	485	426
ACVR1-12	ACVR1	x	732	657	669	642	826	656
ACVR1-13	ACVR1	x	430	460	450	377	393	486
ACVR1-14	ACVR1	x	1303	1224	1169	1469	1357	1336
ACVR1-2	ACVR1	x	484	509	486	562	552	528
ACVR1-3	ACVR1	x	391	426	441	503	483	434
ACVR1-4	ACVR1	x	588	492	567	548	548	566
ACVR1-5	ACVR1	x	975	844	871	967	952	865
ACVR1-6	ACVR1	x	376	361	399	320	331	384
ACVR1-7	ACVR1	x	520	513	531	478	476	570
ACVR1-8	ACVR1	x	959	993	867	1048	955	948
ACVR1-9	ACVR1	x	1238	1367	1307	1329	1471	1362
ACVR1B-1	ACVR1B	x	960	994	950	946	843	934
ACVR1B-10	ACVR1B	x	757	761	712	561	548	535
ACVR1B-11	ACVR1B	x	394	369	412	344	364	366
ACVR1B-12	ACVR1B	x	414	429	400	517	481	522
ACVR1B-13	ACVR1B	x	612	493	538	569	566	501
ACVR1B-2	ACVR1B	x	514	452	434	544	461	411
ACVR1B-3	ACVR1B	x	607	688	698	751	825	792
ACVR1B-4	ACVR1B	x	341	330	317	395	286	285
ACVR1B-5	ACVR1B	x	190	189	217	184	205	199
ACVR1B-6	ACVR1B	x	356	333	384	426	379	451
ACVR1B-7	ACVR1B	x	284	310	268	242	220	309
ACVR1B-8	ACVR1B	x	497	429	482	449	376	410
ACVR1B-9	ACVR1B	x	328	347	363	371	398	389
ACVR1C-1	ACVR1C	x	172	221	204	200	222	206
ACVR1C-10	ACVR1C	x	158	158	206	217	163	162
ACVR1C-11	ACVR1C	x	653	685	651	673	640	667
ACVR1C-12	ACVR1C	x	89	107	120	114	104	113
ACVR1C-13	ACVR1C	x	432	433	464	384	349	397
ACVR1C-14	ACVR1C	x	483	532	454	569	543	493
ACVR1C-15	ACVR1C	x	469	508	540	612	541	566
ACVR1C-16	ACVR1C	x	1195	1145	1172	1290	1191	1265
ACVR1C-17	ACVR1C	x	817	888	810	820	814	907
ACVR1C-18	ACVR1C	x	397	419	411	316	384	367
ACVR1C-19	ACVR1C	x	511	542	533	630	524	467
ACVR1C-2	ACVR1C	x	338	335	326	285	319	263
ACVR1C-20	ACVR1C	x	433	415	392	373	400	333
ACVR1C-3	ACVR1C	x	806	841	838	974	991	978
ACVR1C-4	ACVR1C	x	617	653	699	631	639	673
ACVR1C-5	ACVR1C	x	381	325	330	371	287	276
ACVR1C-6	ACVR1C	x	379	276	282	361	325	351
ACVR1C-7	ACVR1C	x	246	224	210	214	218	197
ACVR1C-8	ACVR1C	x	433	441	418	417	396	356
ACVR1C-9	ACVR1C	x	481	512	524	713	673	568
ACVR2A-1	ACVR2A	x	601	510	526	642	591	546
ACVR2A-10	ACVR2A	x	571	586	621	602	601	616
ACVR2A-11	ACVR2A	x	451	423	415	485	375	450
ACVR2A-12	ACVR2A	x	657	454	548	405	491	588
ACVR2A-13	ACVR2A	x	401	390	344	369	394	536
ACVR2A-2	ACVR2A	x	533	623	565	539	485	482
ACVR2A-3	ACVR2A	x	351	382	399	409	438	464
ACVR2A-4	ACVR2A	x	258	289	302	313	231	292
ACVR2A-5	ACVR2A	x	384	360	416	414	406	432
ACVR2A-6	ACVR2A	x	192	172	174	182	244	197
ACVR2A-7	ACVR2A	x	415	379	437	447	580	355
ACVR2A-8	ACVR2A	x	128	156	176	105	124	115
ACVR2A-9	ACVR2A	x	604	590	549	517	521	486
ACVR2B-1	ACVR2B	x	407	323	410	464	490	362
ACVR2B-10	ACVR2B	x	639	621	623	716	714	735
ACVR2B-2	ACVR2B	x	295	299	297	274	249	280
ACVR2B-3	ACVR2B	x	481	519	535	558	537	594
ACVR2B-4	ACVR2B	x	445	403	420	373	456	393
ACVR2B-5	ACVR2B	x	471	414	401	442	489	380
ACVR2B-6	ACVR2B	x	213	188	181	184	229	177
ACVR2B-7	ACVR2B	x	117	135	131	116	128	136
ACVR2B-8	ACVR2B	x	655	630	629	632	679	663
ACVR2B-9	ACVR2B	x	341	383	490	447	429	448
ACVRL1-1	ACVRL1	x	184	216	186	171	186	203
ACVRL1-10	ACVRL1	x	374	362	396	373	388	410
ACVRL1-2	ACVRL1	x	1110	1167	1021	1059	1187	1235
ACVRL1-3	ACVRL1	x	59	67	71	82	80	64
ACVRL1-4	ACVRL1	x	105	112	72	141	109	100
ACVRL1-5	ACVRL1	x	494	539	566	522	586	533
ACVRL1-6	ACVRL1	x	685	655	620	682	602	727
ACVRL1-7	ACVRL1	x	488	572	574	463	385	366
ACVRL1-8	ACVRL1	x	404	497	478	518	540	447
ACVRL1-9	ACVRL1	x	231	215	210	166	207	162
ADCK1-1	ADCK1	x	988	1009	1080	934	987	1086
ADCK1-10	ADCK1	x	533	462	460	500	418	594
ADCK1-11	ADCK1	x	588	730	728	690	790	743
ADCK1-2	ADCK1	x	555	569	518	527	595	472
ADCK1-3	ADCK1	x	276	209	231	263	255	274
ADCK1-4	ADCK1	x	496	575	602	658	527	588
ADCK1-5	ADCK1	x	611	653	635	762	714	730
ADCK1-6	ADCK1	x	709	773	743	802	802	717
ADCK1-7	ADCK1	x	617	639	612	709	724	673
ADCK1-8	ADCK1	x	1210	1208	1378	1222	1298	1224
ADCK1-9	ADCK1	x	511	385	417	372	414	379
ADCK2-1	ADCK2	x	589	553	518	632	647	539
ADCK2-10	ADCK2	x	179	163	162	134	184	158
ADCK2-2	ADCK2	x	515	631	542	455	511	501
ADCK2-3	ADCK2	x	76	65	74	68	58	76
ADCK2-4	ADCK2	x	579	641	662	676	711	698
ADCK2-5	ADCK2	x	775	888	800	986	893	933
ADCK2-6	ADCK2	x	266	218	268	180	232	213
ADCK2-7	ADCK2	x	141	105	134	105	124	109
ADCK2-8	ADCK2	x	404	449	483	521	471	439
ADCK2-9	ADCK2	x	726	788	779	952	842	804
ADCK3-1	ADCK3	x	340	339	340	337	386	366
ADCK3-10	ADCK3	x	578	616	616	529	730	617
ADCK3-2	ADCK3	x	524	448	510	579	489	433
ADCK3-3	ADCK3	x	199	266	237	268	244	256
ADCK3-4	ADCK3	x	368	397	435	429	399	433
ADCK3-5	ADCK3	x	730	627	725	659	608	692
ADCK3-6	ADCK3	x	314	343	382	396	371	437
ADCK3-7	ADCK3	x	643	543	567	729	585	641
ADCK3-8	ADCK3	x	346	312	354	339	337	422
ADCK3-9	ADCK3	x	402	441	504	495	459	522
ADCK4-1	ADCK4	x	307	325	340	351	338	356
ADCK4-10	ADCK4	x	204	162	196	179	198	193
ADCK4-11	ADCK4	x	552	549	591	414	449	417
ADCK4-12	ADCK4	x	414	399	355	345	296	356
ADCK4-13	ADCK4	x	356	328	371	392	437	311
ADCK4-14	ADCK4	x	476	530	516	603	475	455
ADCK4-2	ADCK4	x	763	647	644	938	756	724
ADCK4-3	ADCK4	x	250	204	217	206	264	301
ADCK4-4	ADCK4	x	135	188	146	150	203	174
ADCK4-5	ADCK4	x	386	377	440	500	500	533
ADCK4-6	ADCK4	x	402	467	425	356	422	386
ADCK4-7	ADCK4	x	547	491	501	585	491	490
ADCK4-8	ADCK4	x	583	654	640	650	724	700
ADCK4-9	ADCK4	x	167	168	159	147	159	167
ADCK5-1	ADCK5	x	811	760	795	755	873	784
ADCK5-10	ADCK5	x	840	890	873	778	805	782
ADCK5-2	ADCK5	x	346	355	332	334	401	380
ADCK5-3	ADCK5	x	519	529	568	481	528	532
ADCK5-4	ADCK5	x	548	596	561	689	602	578
ADCK5-5	ADCK5	x	553	529	549	539	542	599
ADCK5-6	ADCK5	x	455	357	431	337	375	285
ADCK5-7	ADCK5	x	927	824	915	902	813	773
ADCK5-8	ADCK5	x	512	484	508	508	561	556
ADCK5-9	ADCK5	x	586	608	549	571	631	589
ADRBK1-1	ADRBK1	x	82	114	84	111	90	69
ADRBK1-10	ADRBK1	x	535	558	574	658	584	593
ADRBK1-2	ADRBK1	x	264	262	229	303	301	354
ADRBK1-3	ADRBK1	x	542	515	531	587	599	644
ADRBK1-4	ADRBK1	x	629	655	622	604	548	586
ADRBK1-5	ADRBK1	x	330	341	333	409	371	369
ADRBK1-6	ADRBK1	x	399	476	458	435	408	439
ADRBK1-7	ADRBK1	x	612	581	587	356	391	466
ADRBK1-8	ADRBK1	x	376	390	303	371	335	314
ADRBK1-9	ADRBK1	x	250	234	308	233	320	179
ADRBK2-1	ADRBK2	x	545	603	678	581	517	575
ADRBK2-10	ADRBK2	x	456	457	417	443	552	530
ADRBK2-2	ADRBK2	x	358	329	369	402	347	391
ADRBK2-3	ADRBK2	x	474	525	546	491	479	553
ADRBK2-4	ADRBK2	x	550	492	557	516	505	571
ADRBK2-5	ADRBK2	x	525	513	523	504	495	504
ADRBK2-6	ADRBK2	x	717	639	664	706	717	762
ADRBK2-7	ADRBK2	x	560	510	488	612	529	539
ADRBK2-8	ADRBK2	x	415	335	371	349	411	404
ADRBK2-9	ADRBK2	x	699	639	658	551	565	665
AKT1-1	AKT1	x	212	233	206	248	243	276
AKT1-10	AKT1	x	517	512	537	429	428	464
AKT1-11	AKT1	x	647	547	539	516	457	523
AKT1-12	AKT1	x	1108	986	979	958	939	978
AKT1-2	AKT1	x	469	449	431	469	458	522
AKT1-3	AKT1	x	904	849	753	690	778	840
AKT1-4	AKT1	x	405	438	361	359	377	359
AKT1-5	AKT1	x	332	296	325	276	272	267
AKT1-6	AKT1	x	538	477	514	420	403	472
AKT1-7	AKT1	x	560	605	615	595	594	622
AKT1-8	AKT1	x	890	864	828	892	821	796
AKT1-9	AKT1	x	479	436	495	407	507	503
AKT2-1	AKT2	x	381	394	347	311	408	400
AKT2-10	AKT2	x	616	638	723	678	714	692
AKT2-11	AKT2	x	476	492	503	541	489	418
AKT2-12	AKT2	x	515	493	449	378	410	400
AKT2-2	AKT2	x	998	1056	991	715	665	657
AKT2-3	AKT2	x	1220	1141	1159	804	813	778
AKT2-4	AKT2	x	330	421	334	373	426	464
AKT2-5	AKT2	x	391	328	333	317	290	358
AKT2-6	AKT2	x	611	517	524	541	576	553
AKT2-7	AKT2	x	304	299	279	256	321	301
AKT2-8	AKT2	x	250	364	314	240	290	284
AKT2-9	AKT2	x	647	604	545	577	614	567
AKT3-1	AKT3	x	501	521	485	506	523	511
AKT3-10	AKT3	x	635	477	530	612	565	499
AKT3-11	AKT3	x	291	276	307	351	360	323
AKT3-2	AKT3	x	450	425	471	511	516	483
AKT3-3	AKT3	x	474	431	394	437	435	389
AKT3-4	AKT3	x	140	175	140	176	152	104
AKT3-5	AKT3	x	543	656	612	646	620	644
AKT3-6	AKT3	x	753	806	711	776	859	813
AKT3-7	AKT3	x	215	199	159	205	174	241
AKT3-8	AKT3	x	269	238	243	321	286	242
AKT3-9	AKT3	x	318	296	310	343	348	310
ALK-1	ALK	x	340	341	384	277	295	395
ALK-10	ALK	x	425	466	334	493	467	403
ALK-2	ALK	x	1110	1086	1217	1210	1095	1124
ALK-3	ALK	x	245	258	215	218	157	167
ALK-4	ALK	x	542	571	560	618	544	552
ALK-5	ALK	x	304	352	354	300	327	379
ALK-6	ALK	x	286	284	308	298	321	320
ALK-7	ALK	x	424	404	432	478	432	467
ALK-8	ALK	x	566	557	589	549	590	556
ALK-9	ALK	x	891	866	863	816	801	857
ALPK1-1	ALPK1	x	870	996	928	1135	1134	1030
ALPK1-10	ALPK1	x	745	798	757	829	905	884
ALPK1-2	ALPK1	x	212	203	178	171	230	191
ALPK1-3	ALPK1	x	545	533	591	653	686	655
ALPK1-4	ALPK1	x	424	402	356	509	408	345
ALPK1-5	ALPK1	x	302	295	358	326	343	301
ALPK1-6	ALPK1	x	397	405	401	399	501	443
ALPK1-7	ALPK1	x	435	444	432	584	491	490
ALPK1-8	ALPK1	x	901	807	807	799	829	778
ALPK1-9	ALPK1	x	241	307	305	276	335	317
ALPK2-1	ALPK2	x	217	229	238	196	179	175
ALPK2-10	ALPK2	x	358	352	335	351	308	384
ALPK2-2	ALPK2	x	20	17	16	13	21	6
ALPK2-3	ALPK2	x	315	308	302	327	298	303
ALPK2-4	ALPK2	x	295	271	295	369	297	355
ALPK2-5	ALPK2	x	195	224	200	262	216	285
ALPK2-6	ALPK2	x	524	493	528	571	565	639
ALPK2-7	ALPK2	x	169	214	256	242	220	242
ALPK2-8	ALPK2	x	584	569	557	520	676	598
ALPK2-9	ALPK2	x	657	591	619	672	717	722
ALPK3-1	ALPK3	x	348	311	342	361	345	360
ALPK3-10	ALPK3	x	448	441	447	508	370	416
ALPK3-2	ALPK3	x	322	400	321	342	422	398
ALPK3-3	ALPK3	x	363	361	291	362	402	383
ALPK3-4	ALPK3	x	348	432	405	302	336	381
ALPK3-5	ALPK3	x	343	332	358	361	377	405
ALPK3-6	ALPK3	x	291	300	269	321	377	320
ALPK3-7	ALPK3	x	159	139	149	144	161	147
ALPK3-8	ALPK3	x	770	655	653	807	681	704
ALPK3-9	ALPK3	x	589	589	589	678	689	673
AMHR2-1	AMHR2	x	645	704	624	689	678	756
AMHR2-10	AMHR2	x	356	389	444	417	452	434
AMHR2-11	AMHR2	x	635	613	695	624	704	642
AMHR2-12	AMHR2	x	174	163	153	145	161	158
AMHR2-13	AMHR2	x	468	421	482	539	432	406
AMHR2-14	AMHR2	x	330	302	249	345	268	347
AMHR2-2	AMHR2	x	543	491	490	592	514	554
AMHR2-3	AMHR2	x	276	341	264	248	282	253
AMHR2-4	AMHR2	x	304	264	279	248	242	267
AMHR2-5	AMHR2	x	438	379	361	373	416	397
AMHR2-6	AMHR2	x	698	681	589	684	599	670
AMHR2-7	AMHR2	x	279	332	347	463	335	376
AMHR2-8	AMHR2	x	410	385	396	309	347	306
AMHR2-9	AMHR2	x	437	424	405	509	541	451
ANKK1-1	ANKK1	x	712	847	743	826	857	834
ANKK1-10	ANKK1	x	192	200	169	171	156	172
ANKK1-2	ANKK1	x	366	407	352	468	346	348
ANKK1-3	ANKK1	x	438	417	360	461	458	464
ANKK1-4	ANKK1	x	348	426	390	442	431	369
ANKK1-5	ANKK1	x	233	256	249	306	250	311
ANKK1-6	ANKK1	x	233	267	262	280	301	233
ANKK1-7	ANKK1	x	327	314	334	304	291	295
ANKK1-8	ANKK1	x	302	274	356	248	346	291
ANKK1-9	ANKK1	x	586	664	602	627	715	593
ARAF-1	ARAF	x	333	283	342	346	379	344
ARAF-10	ARAF	x	351	424	470	451	428	413
ARAF-11	ARAF	x	662	577	535	617	629	657
ARAF-12	ARAF	x	501	516	531	527	582	512
ARAF-13	ARAF	x	402	460	362	505	426	425
ARAF-14	ARAF	x	627	542	707	680	701	648
ARAF-15	ARAF	x	607	557	579	635	495	536
ARAF-16	ARAF	x	639	664	581	712	760	650
ARAF-17	ARAF	x	538	571	587	659	614	594
ARAF-2	ARAF	x	405	406	410	443	479	485
ARAF-3	ARAF	x	831	882	900	900	794	804
ARAF-4	ARAF	x	442	489	373	431	493	495
ARAF-5	ARAF	x	739	754	752	698	861	721
ARAF-6	ARAF	x	225	268	292	292	313	340
ARAF-7	ARAF	x	399	431	433	449	460	451
ARAF-8	ARAF	x	343	267	322	260	354	333
ARAF-9	ARAF	x	729	829	735	875	782	771
ATM-1	ATM	x	481	562	479	531	592	528
ATM-10	ATM	x	535	578	548	581	535	567
ATM-2	ATM	x	430	386	352	448	385	448
ATM-3	ATM	x	637	656	597	642	541	652
ATM-4	ATM	x	483	449	473	399	426	405
ATM-5	ATM	x	424	402	401	431	353	377
ATM-6	ATM	x	337	332	328	315	428	317
ATM-7	ATM	x	386	381	415	469	437	417
ATM-8	ATM	x	350	326	389	417	340	438
ATM-9	ATM	x	593	588	585	532	497	557
ATR-1	ATR	x	259	311	296	356	327	347
ATR-10	ATR	x	328	365	332	355	348	289
ATR-2	ATR	x	982	962	939	498	459	570
ATR-3	ATR	x	670	691	695	505	472	535
ATR-4	ATR	x	348	276	296	281	304	275
ATR-5	ATR	x	778	664	697	735	818	764
ATR-6	ATR	x	246	215	219	125	110	139
ATR-7	ATR	x	427	445	420	436	382	359
ATR-8	ATR	x	128	140	151	156	142	242
ATR-9	ATR	x	497	483	461	528	485	388
AURKA-1	AURKA	x	258	265	228	111	155	116
AURKA-10	AURKA	x	427	458	435	327	242	215
AURKA-2	AURKA	x	616	558	595	471	416	331
AURKA-3	AURKA	x	190	163	178	117	90	109
AURKA-4	AURKA	x	369	352	404	149	128	139
AURKA-5	AURKA	x	351	291	277	207	155	208
AURKA-6	AURKA	x	286	243	259	185	165	189
AURKA-7	AURKA	x	556	485	553	587	509	615
AURKA-8	AURKA	x	653	677	576	292	265	307
AURKA-9	AURKA	x	322	342	333	399	326	339
AURKB-1	AURKB	x	509	451	424	392	363	430
AURKB-10	AURKB	x	392	329	331	371	363	366
AURKB-11	AURKB	x	185	155	165	178	153	104
AURKB-12	AURKB	x	540	484	535	504	461	521
AURKB-13	AURKB	x	558	545	560	408	556	497
AURKB-14	AURKB	x	446	425	435	334	318	434
AURKB-15	AURKB	x	404	476	436	313	375	367
AURKB-16	AURKB	x	419	440	371	199	182	205
AURKB-2	AURKB	x	355	348	404	273	307	252
AURKB-3	AURKB	x	466	504	418	359	340	354
AURKB-4	AURKB	x	575	599	559	414	410	444
AURKB-5	AURKB	x	589	536	563	497	556	533
AURKB-6	AURKB	x	94	118	149	134	133	125
AURKB-7	AURKB	x	980	979	905	543	631	560
AURKB-8	AURKB	x	635	554	628	385	431	379
AURKB-9	AURKB	x	558	542	537	374	369	425
AURKC-1	AURKC	x	553	442	510	527	562	606
AURKC-10	AURKC	x	450	485	476	539	606	512
AURKC-2	AURKC	x	757	700	763	841	787	961
AURKC-3	AURKC	x	402	351	275	440	315	430
AURKC-4	AURKC	x	706	739	782	712	635	629
AURKC-5	AURKC	x	721	733	829	778	923	943
AURKC-6	AURKC	x	826	785	852	962	879	884
AURKC-7	AURKC	x	575	556	520	564	542	532
AURKC-8	AURKC	x	543	487	490	517	735	585
AURKC-9	AURKC	x	535	540	613	604	560	605
AXL-1	AXL	x	542	530	478	529	508	489
AXL-10	AXL	x	506	499	542	563	531	561
AXL-11	AXL	x	716	694	743	701	717	704
AXL-12	AXL	x	317	306	296	303	286	404
AXL-13	AXL	x	911	789	852	992	979	960
AXL-14	AXL	x	243	279	319	214	200	200
AXL-15	AXL	x	834	928	881	1048	1027	1103
AXL-16	AXL	x	688	775	690	822	761	812
AXL-2	AXL	x	601	688	581	665	675	634
AXL-3	AXL	x	330	302	305	321	375	391
AXL-4	AXL	x	542	520	499	554	471	552
AXL-5	AXL	x	504	504	493	627	573	528
AXL-6	AXL	x	486	450	463	436	447	446
AXL-7	AXL	x	584	599	584	606	684	593
AXL-8	AXL	x	227	232	223	236	243	218
AXL-9	AXL	x	601	593	566	709	580	641
BCKDK-1	BCKDK	x	163	159	159	151	118	105
BCKDK-10	BCKDK	x	652	621	730	623	545	607
BCKDK-11	BCKDK	x	320	309	328	352	377	338
BCKDK-2	BCKDK	x	440	487	473	464	359	425
BCKDK-3	BCKDK	x	407	426	416	399	445	401
BCKDK-4	BCKDK	x	460	492	435	449	461	410
BCKDK-5	BCKDK	x	538	527	528	471	506	487
BCKDK-6	BCKDK	x	305	353	326	273	246	256
BCKDK-7	BCKDK	x	305	278	293	298	272	220
BCKDK-8	BCKDK	x	471	539	489	302	448	410
BCKDK-9	BCKDK	x	149	135	128	127	176	160
BLK-1	BLK	x	514	562	543	568	451	564
BLK-10	BLK	x	279	275	290	308	265	305
BLK-2	BLK	x	489	408	428	451	442	480
BLK-3	BLK	x	599	509	606	535	584	581
BLK-4	BLK	x	289	312	305	342	375	366
BLK-5	BLK	x	1097	1121	1136	1085	1112	1056
BLK-6	BLK	x	384	364	356	303	358	386
BLK-7	BLK	x	318	358	378	288	344	352
BLK-8	BLK	x	816	817	864	1034	796	877
BLK-9	BLK	x	540	519	544	516	584	510
BMP2K-1	BMP2K	x	190	189	178	242	197	200
BMP2K-10	BMP2K	x	446	432	406	442	406	462
BMP2K-11	BMP2K	x	460	477	482	452	434	423
BMP2K-2	BMP2K	x	208	165	210	216	142	181
BMP2K-3	BMP2K	x	220	299	225	224	261	243
BMP2K-4	BMP2K	x	85	81	93	62	67	96
BMP2K-5	BMP2K	x	829	761	746	705	798	841
BMP2K-6	BMP2K	x	227	291	180	265	236	211
BMP2K-7	BMP2K	x	1059	1018	1027	1095	1041	1021
BMP2K-8	BMP2K	x	228	221	266	147	171	161
BMP2K-9	BMP2K	x	404	385	427	465	399	345
BMPR1A-1	BMPR1A	x	284	303	293	288	209	225
BMPR1A-10	BMPR1A	x	553	549	535	489	548	571
BMPR1A-2	BMPR1A	x	28	58	48	35	40	23
BMPR1A-3	BMPR1A	x	662	604	646	629	550	572
BMPR1A-4	BMPR1A	x	200	209	189	182	166	190
BMPR1A-5	BMPR1A	x	530	441	435	361	566	486
BMPR1A-6	BMPR1A	x	755	790	783	766	727	658
BMPR1A-7	BMPR1A	x	655	615	618	426	486	494
BMPR1A-8	BMPR1A	x	322	341	309	254	264	337
BMPR1A-9	BMPR1A	x	246	197	204	90	152	157
BMPR1B-1	BMPR1B	x	314	292	305	346	309	334
BMPR1B-10	BMPR1B	x	730	801	787	724	672	618
BMPR1B-2	BMPR1B	x	448	451	493	417	325	368
BMPR1B-3	BMPR1B	x	583	507	537	574	657	584
BMPR1B-4	BMPR1B	x	575	600	599	563	504	537
BMPR1B-5	BMPR1B	x	660	697	721	681	748	714
BMPR1B-6	BMPR1B	x	433	440	480	465	515	578
BMPR1B-7	BMPR1B	x	532	477	560	518	503	662
BMPR1B-8	BMPR1B	x	488	403	438	326	305	355
BMPR1B-9	BMPR1B	x	520	503	473	419	429	443
BMPR2-1	BMPR2	x	238	259	301	236	175	220
BMPR2-10	BMPR2	x	338	325	387	268	266	256
BMPR2-2	BMPR2	x	340	364	294	302	295	270
BMPR2-3	BMPR2	x	199	184	201	200	234	199
BMPR2-4	BMPR2	x	780	769	743	710	574	672
BMPR2-5	BMPR2	x	729	758	818	715	649	704
BMPR2-6	BMPR2	x	755	763	748	830	753	832
BMPR2-7	BMPR2	x	241	239	264	258	207	221
BMPR2-8	BMPR2	x	446	429	431	448	367	413
BMPR2-9	BMPR2	x	225	216	225	178	210	278
BMX-1	BMX	x	525	528	518	638	543	615
BMX-10	BMX	x	289	212	270	298	321	240
BMX-2	BMX	x	637	575	603	608	685	684
BMX-3	BMX	x	455	423	425	428	430	459
BMX-4	BMX	x	635	633	668	728	750	776
BMX-5	BMX	x	491	501	437	595	592	471
BMX-6	BMX	x	647	614	611	693	553	570
BMX-7	BMX	x	688	678	745	832	757	826
BMX-8	BMX	x	474	435	416	460	467	553
BMX-9	BMX	x	561	567	566	636	710	699
BRAF-1	BRAF	x	361	341	332	315	299	393
BRAF-10	BRAF	x	652	775	785	592	620	645
BRAF-2	BRAF	x	172	144	198	139	169	182
BRAF-3	BRAF	x	394	477	478	464	393	458
BRAF-4	BRAF	x	197	187	206	241	232	234
BRAF-5	BRAF	x	712	743	775	764	734	742
BRAF-6	BRAF	x	382	384	365	431	548	447
BRAF-7	BRAF	x	497	628	665	472	548	448
BRAF-8	BRAF	x	417	427	456	412	424	480
BRAF-9	BRAF	x	552	526	558	382	423	515
BRSK1-1	BRSK1	x	405	300	441	436	358	358
BRSK1-10	BRSK1	x	465	492	465	501	505	465
BRSK1-2	BRSK1	x	530	473	505	523	525	497
BRSK1-3	BRSK1	x	251	348	322	310	338	311
BRSK1-4	BRSK1	x	570	602	625	487	485	546
BRSK1-5	BRSK1	x	435	422	427	391	390	375
BRSK1-6	BRSK1	x	341	321	295	309	319	317
BRSK1-7	BRSK1	x	355	319	360	331	332	348
BRSK1-8	BRSK1	x	655	711	700	744	815	776
BRSK1-9	BRSK1	x	350	341	324	316	432	342
BRSK2-1	BRSK2	x	586	492	527	552	575	460
BRSK2-10	BRSK2	x	676	696	663	660	746	780
BRSK2-11	BRSK2	x	386	368	351	373	340	376
BRSK2-12	BRSK2	x	419	461	454	512	487	507
BRSK2-13	BRSK2	x	512	536	486	546	558	471
BRSK2-14	BRSK2	x	629	568	587	614	660	714
BRSK2-15	BRSK2	x	693	726	633	591	552	684
BRSK2-16	BRSK2	x	277	296	291	348	348	458
BRSK2-17	BRSK2	x	542	547	488	550	460	510
BRSK2-2	BRSK2	x	415	571	557	495	487	426
BRSK2-3	BRSK2	x	898	816	824	875	954	920
BRSK2-4	BRSK2	x	497	416	429	441	477	388
BRSK2-5	BRSK2	x	351	313	330	351	319	341
BRSK2-6	BRSK2	x	458	478	480	419	554	395
BRSK2-7	BRSK2	x	263	263	280	279	331	345
BRSK2-8	BRSK2	x	543	505	527	647	594	662
BRSK2-9	BRSK2	x	934	1050	819	904	998	1059
BTK-1	BTK	x	614	471	437	523	541	574
BTK-10	BTK	x	310	307	316	354	264	353
BTK-2	BTK	x	194	163	116	149	164	144
BTK-3	BTK	x	473	491	510	603	537	544
BTK-4	BTK	x	885	963	925	1053	1014	941
BTK-5	BTK	x	980	959	1007	973	973	980
BTK-6	BTK	x	253	276	274	288	261	310
BTK-7	BTK	x	294	205	251	220	217	267
BTK-8	BTK	x	601	515	554	606	614	663
BTK-9	BTK	x	479	504	568	420	460	457
BUB1-1	BUB1	x	59	38	48	33	47	44
BUB1-10	BUB1	x	520	549	530	399	372	429
BUB1-11	BUB1	x	598	629	595	512	434	482
BUB1-12	BUB1	x	266	238	249	256	252	179
BUB1-2	BUB1	x	320	250	282	336	193	259
BUB1-3	BUB1	x	69	83	58	40	41	66
BUB1-4	BUB1	x	248	247	302	218	228	190
BUB1-5	BUB1	x	829	727	694	327	373	452
BUB1-6	BUB1	x	502	432	461	339	287	294
BUB1-7	BUB1	x	310	246	281	130	143	121
BUB1-8	BUB1	x	857	1041	983	896	936	924
BUB1-9	BUB1	x	565	534	576	615	673	733
BUB1B-1	BUB1B	x	671	615	694	395	372	335
BUB1B-10	BUB1B	x	565	576	584	471	466	451
BUB1B-2	BUB1B	x	396	396	448	264	200	202
BUB1B-3	BUB1B	x	515	489	519	401	352	375
BUB1B-4	BUB1B	x	845	883	805	770	789	730
BUB1B-5	BUB1B	x	747	813	796	545	535	587
BUB1B-6	BUB1B	x	524	468	475	422	324	339
BUB1B-7	BUB1B	x	514	508	611	557	574	556
BUB1B-8	BUB1B	x	847	789	813	689	691	748
BUB1B-9	BUB1B	x	502	396	402	343	326	278
C9orf96-1	C9orf96	x	522	582	561	531	545	602
C9orf96-10	C9orf96	x	187	176	183	174	173	210
C9orf96-2	C9orf96	x	620	604	639	673	725	749
C9orf96-3	C9orf96	x	681	630	629	669	728	717
C9orf96-4	C9orf96	x	511	563	484	505	464	476
C9orf96-5	C9orf96	x	593	603	583	569	691	618
C9orf96-6	C9orf96	x	233	231	230	268	250	197
C9orf96-7	C9orf96	x	446	486	443	447	456	525
C9orf96-8	C9orf96	x	415	397	412	432	467	471
C9orf96-9	C9orf96	x	555	606	521	595	578	518
CAMK1-1	CAMK1	x	381	363	366	368	499	429
CAMK1-10	CAMK1	x	579	632	604	589	456	480
CAMK1-2	CAMK1	x	363	356	383	357	366	480
CAMK1-3	CAMK1	x	515	552	528	647	510	617
CAMK1-4	CAMK1	x	405	445	458	337	384	489
CAMK1-5	CAMK1	x	581	576	613	594	624	566
CAMK1-6	CAMK1	x	451	392	412	282	333	318
CAMK1-7	CAMK1	x	455	501	522	503	481	453
CAMK1-8	CAMK1	x	645	679	592	707	705	829
CAMK1-9	CAMK1	x	620	647	720	673	716	699
CAMK1D-1	CAMK1D	x	604	550	606	652	642	579
CAMK1D-10	CAMK1D	x	547	520	531	522	524	537
CAMK1D-2	CAMK1D	x	639	601	648	649	714	648
CAMK1D-3	CAMK1D	x	568	643	633	602	623	679
CAMK1D-4	CAMK1D	x	579	536	603	612	548	478
CAMK1D-5	CAMK1D	x	634	729	701	677	759	659
CAMK1D-6	CAMK1D	x	415	363	389	367	493	424
CAMK1D-7	CAMK1D	x	376	425	376	419	430	360
CAMK1D-8	CAMK1D	x	233	245	200	172	209	212
CAMK1D-9	CAMK1D	x	404	370	378	495	442	418
CAMK1G-1	CAMK1G	x	364	416	362	378	336	370
CAMK1G-10	CAMK1G	x	415	369	424	403	430	369
CAMK1G-2	CAMK1G	x	673	661	683	787	773	714
CAMK1G-3	CAMK1G	x	635	651	633	663	586	592
CAMK1G-4	CAMK1G	x	238	241	268	310	301	313
CAMK1G-5	CAMK1G	x	207	174	140	239	249	157
CAMK1G-6	CAMK1G	x	665	603	651	623	618	600
CAMK1G-7	CAMK1G	x	440	404	366	401	367	325
CAMK1G-8	CAMK1G	x	442	493	405	512	552	494
CAMK1G-9	CAMK1G	x	420	417	439	454	494	478
CAMK2A-1	CAMK2A	x	172	145	165	180	118	119
CAMK2A-10	CAMK2A	x	588	663	681	749	692	710
CAMK2A-2	CAMK2A	x	364	332	314	334	375	316
CAMK2A-3	CAMK2A	x	292	221	267	303	307	333
CAMK2A-4	CAMK2A	x	369	357	320	389	333	382
CAMK2A-5	CAMK2A	x	550	514	583	534	639	603
CAMK2A-6	CAMK2A	x	304	337	315	338	258	360
CAMK2A-7	CAMK2A	x	340	380	446	401	417	389
CAMK2A-8	CAMK2A	x	706	745	730	705	655	690
CAMK2A-9	CAMK2A	x	968	963	872	993	954	1023
CAMK2B-1	CAMK2B	x	414	364	357	407	297	440
CAMK2B-10	CAMK2B	x	414	319	325	287	330	208
CAMK2B-11	CAMK2B	x	599	727	652	518	603	627
CAMK2B-12	CAMK2B	x	520	459	473	423	446	452
CAMK2B-2	CAMK2B	x	593	540	525	612	575	578
CAMK2B-3	CAMK2B	x	533	623	591	607	584	645
CAMK2B-4	CAMK2B	x	1139	1111	1059	1139	1155	1087
CAMK2B-5	CAMK2B	x	318	284	305	319	292	341
CAMK2B-6	CAMK2B	x	358	424	419	372	412	451
CAMK2B-7	CAMK2B	x	227	257	255	199	240	198
CAMK2B-8	CAMK2B	x	556	641	597	696	811	723
CAMK2B-9	CAMK2B	x	318	300	301	354	307	348
CAMK2D-1	CAMK2D	x	778	756	737	729	807	734
CAMK2D-10	CAMK2D	x	143	138	189	178	187	172
CAMK2D-2	CAMK2D	x	318	312	290	279	353	352
CAMK2D-3	CAMK2D	x	89	113	97	91	87	86
CAMK2D-4	CAMK2D	x	726	677	758	695	655	621
CAMK2D-5	CAMK2D	x	627	615	652	503	623	574
CAMK2D-6	CAMK2D	x	345	367	319	365	323	335
CAMK2D-7	CAMK2D	x	446	454	510	551	532	496
CAMK2D-8	CAMK2D	x	778	755	753	824	801	809
CAMK2D-9	CAMK2D	x	264	251	218	248	286	266
CAMK2G-1	CAMK2G	x	381	435	410	483	444	538
CAMK2G-10	CAMK2G	x	469	502	495	494	497	500
CAMK2G-11	CAMK2G	x	240	306	324	321	321	338
CAMK2G-12	CAMK2G	x	396	348	333	270	221	226
CAMK2G-2	CAMK2G	x	537	599	560	449	570	593
CAMK2G-3	CAMK2G	x	768	686	649	756	711	766
CAMK2G-4	CAMK2G	x	611	587	568	499	573	556
CAMK2G-5	CAMK2G	x	1385	1520	1708	1594	1685	1417
CAMK2G-6	CAMK2G	x	361	316	341	275	282	320
CAMK2G-7	CAMK2G	x	277	312	320	288	266	281
CAMK2G-8	CAMK2G	x	627	629	672	743	672	601
CAMK2G-9	CAMK2G	x	1042	915	895	875	806	818
CAMK4-1	CAMK4	x	576	620	566	485	586	526
CAMK4-10	CAMK4	x	442	419	482	425	475	469
CAMK4-2	CAMK4	x	852	826	943	818	829	864
CAMK4-3	CAMK4	x	374	429	442	386	420	389
CAMK4-4	CAMK4	x	433	402	421	463	378	396
CAMK4-5	CAMK4	x	533	459	522	457	478	505
CAMK4-6	CAMK4	x	653	557	651	510	541	544
CAMK4-7	CAMK4	x	410	383	432	408	349	365
CAMK4-8	CAMK4	x	747	817	825	780	738	695
CAMK4-9	CAMK4	x	163	193	186	189	178	205
CAMKK1-1	CAMKK1	x	217	205	256	183	227	222
CAMKK1-10	CAMKK1	x	474	440	503	441	408	352
CAMKK1-11	CAMKK1	x	384	428	376	397	292	400
CAMKK1-12	CAMKK1	x	401	411	385	474	396	391
CAMKK1-2	CAMKK1	x	382	359	326	448	406	387
CAMKK1-3	CAMKK1	x	314	281	310	377	292	354
CAMKK1-4	CAMKK1	x	622	647	607	624	641	620
CAMKK1-5	CAMKK1	x	601	611	584	659	501	631
CAMKK1-6	CAMKK1	x	225	268	221	273	304	232
CAMKK1-7	CAMKK1	x	753	835	749	653	663	623
CAMKK1-8	CAMKK1	x	552	528	578	541	509	476
CAMKK1-9	CAMKK1	x	581	574	544	620	623	580
CAMKK2-1	CAMKK2	x	484	472	416	382	418	327
CAMKK2-10	CAMKK2	x	410	414	478	474	416	476
CAMKK2-11	CAMKK2	x	241	293	352	287	218	229
CAMKK2-12	CAMKK2	x	819	854	785	862	728	790
CAMKK2-13	CAMKK2	x	330	322	353	304	364	347
CAMKK2-2	CAMKK2	x	438	470	441	537	461	476
CAMKK2-3	CAMKK2	x	617	600	751	741	683	759
CAMKK2-4	CAMKK2	x	781	748	732	875	903	722
CAMKK2-5	CAMKK2	x	366	388	341	463	335	430
CAMKK2-6	CAMKK2	x	195	185	196	314	207	203
CAMKK2-7	CAMKK2	x	489	622	624	572	612	690
CAMKK2-8	CAMKK2	x	243	232	228	233	203	239
CAMKK2-9	CAMKK2	x	438	442	423	437	461	474
CAMKV-1	CAMKV	x	547	538	551	584	629	607
CAMKV-10	CAMKV	x	908	917	1015	987	1020	957
CAMKV-2	CAMKV	x	220	202	230	243	189	217
CAMKV-3	CAMKV	x	378	319	326	367	412	351
CAMKV-4	CAMKV	x	591	576	548	729	654	636
CAMKV-5	CAMKV	x	517	486	447	465	477	424
CAMKV-6	CAMKV	x	195	202	187	162	183	205
CAMKV-7	CAMKV	x	419	453	475	459	505	430
CAMKV-8	CAMKV	x	704	733	764	669	779	713
CAMKV-9	CAMKV	x	666	672	661	630	669	690
CASK-1	CASK	x	488	445	508	457	413	479
CASK-10	CASK	x	484	493	391	512	473	480
CASK-2	CASK	x	177	228	247	205	307	197
CASK-3	CASK	x	437	378	392	355	446	365
CASK-4	CASK	x	652	575	627	608	616	632
CASK-5	CASK	x	847	758	634	852	786	744
CASK-6	CASK	x	696	626	625	772	769	759
CASK-7	CASK	x	259	240	231	231	221	219
CASK-8	CASK	x	737	664	674	766	695	748
CASK-9	CASK	x	742	799	761	802	753	724
CDC42BPA-1	CDC42BPA	x	225	171	219	230	208	200
CDC42BPA-10	CDC42BPA	x	328	283	274	279	315	317
CDC42BPA-11	CDC42BPA	x	397	418	452	422	416	381
CDC42BPA-12	CDC42BPA	x	318	348	388	399	325	303
CDC42BPA-2	CDC42BPA	x	448	491	436	386	486	433
CDC42BPA-3	CDC42BPA	x	156	121	167	187	131	160
CDC42BPA-4	CDC42BPA	x	337	395	345	285	324	445
CDC42BPA-5	CDC42BPA	x	455	418	358	378	377	418
CDC42BPA-6	CDC42BPA	x	491	553	513	533	551	494
CDC42BPA-7	CDC42BPA	x	410	354	339	251	312	284
CDC42BPA-8	CDC42BPA	x	363	388	389	350	348	389
CDC42BPA-9	CDC42BPA	x	320	351	316	321	295	332
CDC42BPB-1	CDC42BPB	x	488	631	584	573	595	542
CDC42BPB-10	CDC42BPB	x	593	506	456	531	659	487
CDC42BPB-2	CDC42BPB	x	197	164	149	191	154	186
CDC42BPB-3	CDC42BPB	x	355	342	326	346	368	433
CDC42BPB-4	CDC42BPB	x	635	627	610	638	606	639
CDC42BPB-5	CDC42BPB	x	442	408	483	464	479	536
CDC42BPB-6	CDC42BPB	x	492	489	430	474	543	495
CDC42BPB-7	CDC42BPB	x	458	486	404	491	493	523
CDC42BPB-8	CDC42BPB	x	192	206	240	234	155	256
CDC42BPB-9	CDC42BPB	x	504	549	531	501	543	507
CDC42BPG-1	CDC42BPG	x	558	602	491	443	591	617
CDC42BPG-10	CDC42BPG	x	205	221	206	259	218	199
CDC42BPG-2	CDC42BPG	x	138	132	184	136	164	156
CDC42BPG-3	CDC42BPG	x	689	706	638	557	683	609
CDC42BPG-4	CDC42BPG	x	245	219	237	308	248	267
CDC42BPG-5	CDC42BPG	x	373	457	455	436	513	387
CDC42BPG-6	CDC42BPG	x	478	424	478	523	396	408
CDC42BPG-7	CDC42BPG	x	256	248	289	265	202	298
CDC42BPG-8	CDC42BPG	x	327	369	404	260	320	299
CDC42BPG-9	CDC42BPG	x	314	369	316	273	312	267
CDC7-1	CDC7	x	392	384	426	133	127	123
CDC7-10	CDC7	x	514	628	597	411	549	420
CDC7-2	CDC7	x	322	331	305	167	159	176
CDC7-3	CDC7	x	801	803	884	417	386	365
CDC7-4	CDC7	x	407	364	405	136	131	136
CDC7-5	CDC7	x	300	288	283	200	124	206
CDC7-6	CDC7	x	1047	952	987	647	634	641
CDC7-7	CDC7	x	560	585	638	472	439	505
CDC7-8	CDC7	x	358	388	382	174	167	136
CDC7-9	CDC7	x	519	465	428	237	227	282
CDK10-1	CDK10	x	163	164	186	154	175	185
CDK10-10	CDK10	x	607	628	605	698	663	750
CDK10-11	CDK10	x	1023	1143	1093	826	765	874
CDK10-12	CDK10	x	512	536	475	432	494	490
CDK10-13	CDK10	x	412	386	436	363	299	381
CDK10-14	CDK10	x	120	186	175	211	175	175
CDK10-15	CDK10	x	445	499	461	329	361	306
CDK10-2	CDK10	x	238	235	216	263	221	267
CDK10-3	CDK10	x	307	306	300	285	337	377
CDK10-4	CDK10	x	222	235	244	289	238	225
CDK10-5	CDK10	x	689	781	735	585	767	687
CDK10-6	CDK10	x	74	37	32	31	37	22
CDK10-7	CDK10	x	261	237	277	275	255	241
CDK10-8	CDK10	x	579	576	543	579	466	464
CDK10-9	CDK10	x	355	426	343	339	331	291
CDK1-1	CDK1	x	158	176	176	108	104	112
CDK1-10	CDK1	x	617	525	587	683	615	573
CDK1-11	CDK1	x	936	902	895	751	673	770
CDK1-12	CDK1	x	1202	1104	1277	1095	1319	1187
CDK1-13	CDK1	x	378	418	411	258	193	205
CDK1-14	CDK1	x	573	623	703	260	307	302
CDK1-15	CDK1	x	213	177	216	224	178	163
CDK1-16	CDK1	x	524	574	454	254	333	259
CDK11B-1	CDK11B	x	863	831	793	848	835	917
CDK11B-10	CDK11B	x	368	417	424	333	348	326
CDK11B-11	CDK11B	x	295	305	324	245	196	203
CDK11B-12	CDK11B	x	210	239	228	179	201	189
CDK11B-13	CDK11B	x	281	284	274	325	237	292
CDK11B-14	CDK11B	x	865	815	753	476	444	521
CDK11B-15	CDK11B	x	547	557	528	476	444	517
CDK11B-16	CDK11B	x	391	429	419	291	266	280
CDK11B-17	CDK11B	x	453	509	448	430	514	397
CDK11B-18	CDK11B	x	438	455	448	291	282	296
CDK11B-19	CDK11B	x	602	648	611	596	575	545
CDK11B-2	CDK11B	x	790	734	707	569	516	502
CDK11B-20	CDK11B	x	793	815	823	861	946	861
CDK11B-21	CDK11B	x	560	578	568	694	662	568
CDK11B-3	CDK11B	x	300	303	256	185	173	135
CDK11B-4	CDK11B	x	468	513	444	283	351	383
CDK11B-5	CDK11B	x	227	239	249	257	267	270
CDK11B-6	CDK11B	x	657	587	649	726	743	736
CDK11B-7	CDK11B	x	893	772	856	854	832	770
CDK11B-8	CDK11B	x	648	558	652	749	690	695
CDK11B-9	CDK11B	x	164	131	123	125	81	91
CDK1-2	CDK1	x	341	352	351	185	284	210
CDK12-1	CDK12	x	182	192	166	183	155	170
CDK12-10	CDK12	x	501	472	461	333	376	306
CDK12-2	CDK12	x	781	780	948	798	869	751
CDK12-3	CDK12	x	384	336	330	230	258	225
CDK12-4	CDK12	x	488	481	503	480	481	451
CDK12-5	CDK12	x	877	934	983	928	829	888
CDK12-6	CDK12	x	223	219	250	154	162	185
CDK12-7	CDK12	x	292	299	300	237	331	264
CDK12-8	CDK12	x	213	188	224	159	129	112
CDK12-9	CDK12	x	333	390	388	239	231	274
CDK1-3	CDK1	x	292	282	267	136	161	130
CDK13-1	CDK13	x	200	235	275	205	247	207
CDK13-10	CDK13	x	182	202	206	173	231	196
CDK13-2	CDK13	x	451	514	435	429	446	481
CDK13-3	CDK13	x	294	251	270	271	340	276
CDK13-4	CDK13	x	166	190	168	102	114	139
CDK13-5	CDK13	x	358	382	393	345	437	352
CDK13-6	CDK13	x	277	317	251	283	265	320
CDK13-7	CDK13	x	310	286	309	258	232	305
CDK13-8	CDK13	x	376	404	339	322	406	374
CDK13-9	CDK13	x	681	540	609	541	544	493
CDK1-4	CDK1	x	497	489	486	104	125	114
CDK14-1	CDK14	x	243	229	230	302	280	281
CDK14-10	CDK14	x	522	519	518	586	618	529
CDK14-2	CDK14	x	399	382	414	411	404	418
CDK14-3	CDK14	x	469	410	447	437	450	379
CDK14-4	CDK14	x	481	489	442	415	407	388
CDK14-5	CDK14	x	248	218	196	176	214	225
CDK14-6	CDK14	x	499	517	598	445	493	550
CDK14-7	CDK14	x	734	682	663	663	616	644
CDK14-8	CDK14	x	366	346	331	402	424	395
CDK14-9	CDK14	x	584	602	681	575	781	662
CDK1-5	CDK1	x	345	369	335	149	250	161
CDK15-1	CDK15	x	174	180	163	214	192	183
CDK15-10	CDK15	x	287	276	253	258	347	338
CDK15-11	CDK15	x	1010	1010	1168	1026	979	1026
CDK15-12	CDK15	x	586	633	593	535	642	686
CDK15-13	CDK15	x	545	444	499	458	455	486
CDK15-14	CDK15	x	607	647	587	585	529	515
CDK15-2	CDK15	x	511	508	518	541	487	557
CDK15-3	CDK15	x	501	534	433	560	506	525
CDK15-4	CDK15	x	845	666	805	812	853	871
CDK15-5	CDK15	x	1202	1174	1022	1182	1092	1183
CDK15-6	CDK15	x	428	482	443	472	521	417
CDK15-7	CDK15	x	540	555	517	466	493	468
CDK15-8	CDK15	x	363	405	414	478	390	394
CDK15-9	CDK15	x	566	523	604	604	594	554
CDK1-6	CDK1	x	583	594	554	309	373	335
CDK16-1	CDK16	x	430	435	400	419	361	451
CDK16-10	CDK16	x	410	344	369	349	278	342
CDK16-11	CDK16	x	320	353	362	408	327	410
CDK16-12	CDK16	x	392	388	416	363	417	422
CDK16-13	CDK16	x	248	253	271	266	258	245
CDK16-14	CDK16	x	455	456	439	409	375	454
CDK16-2	CDK16	x	683	693	757	831	775	812
CDK16-3	CDK16	x	456	476	410	510	446	572
CDK16-4	CDK16	x	287	314	348	350	387	406
CDK16-5	CDK16	x	840	840	897	996	1008	1080
CDK16-6	CDK16	x	714	694	764	813	837	858
CDK16-7	CDK16	x	709	618	662	675	663	724
CDK16-8	CDK16	x	333	337	403	424	395	348
CDK16-9	CDK16	x	537	647	589	512	556	550
CDK1-7	CDK1	x	794	866	894	853	766	803
CDK17-1	CDK17	x	601	597	609	589	582	578
CDK17-10	CDK17	x	215	208	240	189	265	212
CDK17-2	CDK17	x	404	471	370	357	414	342
CDK17-3	CDK17	x	721	651	659	745	765	785
CDK17-4	CDK17	x	573	579	602	579	521	537
CDK17-5	CDK17	x	747	860	777	808	875	780
CDK17-6	CDK17	x	389	363	432	412	471	433
CDK17-7	CDK17	x	634	582	626	751	638	631
CDK17-8	CDK17	x	511	474	464	426	566	430
CDK17-9	CDK17	x	565	518	509	511	515	598
CDK1-8	CDK1	x	535	593	614	166	113	147
CDK18-1	CDK18	x	474	477	460	461	535	418
CDK18-10	CDK18	x	583	502	604	577	564	575
CDK18-11	CDK18	x	578	566	574	372	361	455
CDK18-2	CDK18	x	927	1007	958	784	857	812
CDK18-3	CDK18	x	501	473	515	554	590	616
CDK18-4	CDK18	x	435	476	413	491	438	509
CDK18-5	CDK18	x	369	385	307	445	394	480
CDK18-6	CDK18	x	378	357	405	320	385	324
CDK18-7	CDK18	x	363	333	364	317	268	274
CDK18-8	CDK18	x	722	620	603	389	475	434
CDK18-9	CDK18	x	573	613	653	785	629	631
CDK1-9	CDK1	x	268	243	251	42	57	51
CDK19-1	CDK19	x	417	399	498	477	400	430
CDK19-10	CDK19	x	355	400	373	457	432	365
CDK19-2	CDK19	x	410	306	369	317	363	432
CDK19-3	CDK19	x	297	260	238	243	234	183
CDK19-4	CDK19	x	639	576	558	581	556	609
CDK19-5	CDK19	x	332	314	270	310	305	298
CDK19-6	CDK19	x	520	509	578	481	432	415
CDK19-7	CDK19	x	442	382	415	540	427	450
CDK19-8	CDK19	x	251	225	304	298	290	246
CDK19-9	CDK19	x	256	295	335	369	270	323
CDK20-1	CDK20	x	246	281	266	257	276	215
CDK20-10	CDK20	x	634	621	612	596	659	620
CDK20-11	CDK20	x	542	574	607	634	644	581
CDK20-2	CDK20	x	612	642	672	631	647	630
CDK20-3	CDK20	x	509	476	420	509	519	475
CDK20-4	CDK20	x	488	516	537	571	401	639
CDK20-5	CDK20	x	742	781	765	715	734	713
CDK20-6	CDK20	x	389	416	489	340	337	476
CDK20-7	CDK20	x	520	452	470	372	396	339
CDK20-8	CDK20	x	634	655	670	641	643	745
CDK20-9	CDK20	x	530	641	556	527	561	536
CDK2-1	CDK2	x	376	274	270	246	180	204
CDK2-10	CDK2	x	543	488	448	323	382	387
CDK2-2	CDK2	x	696	660	659	776	620	580
CDK2-3	CDK2	x	565	660	717	540	590	575
CDK2-4	CDK2	x	489	413	450	431	339	323
CDK2-5	CDK2	x	744	756	743	654	542	625
CDK2-6	CDK2	x	768	774	843	842	828	856
CDK2-7	CDK2	x	177	194	178	136	109	102
CDK2-8	CDK2	x	323	287	226	195	121	196
CDK2-9	CDK2	x	172	180	150	159	136	178
CDK3-1	CDK3	x	404	413	445	405	450	342
CDK3-10	CDK3	x	476	463	478	494	477	410
CDK3-2	CDK3	x	432	448	460	428	385	432
CDK3-3	CDK3	x	233	208	173	281	220	231
CDK3-4	CDK3	x	683	660	594	608	622	757
CDK3-5	CDK3	x	634	493	526	590	636	542
CDK3-6	CDK3	x	678	688	685	627	595	622
CDK3-7	CDK3	x	499	429	451	400	523	485
CDK3-8	CDK3	x	535	447	465	515	582	551
CDK3-9	CDK3	x	376	331	365	407	422	410
CDK4-1	CDK4	x	689	708	720	390	402	379
CDK4-10	CDK4	x	949	942	954	463	424	408
CDK4-2	CDK4	x	703	640	657	382	323	331
CDK4-3	CDK4	x	460	373	374	205	191	235
CDK4-4	CDK4	x	245	269	261	247	270	318
CDK4-5	CDK4	x	56	57	39	21	25	40
CDK4-6	CDK4	x	330	342	299	218	168	160
CDK4-7	CDK4	x	382	348	380	194	151	239
CDK4-8	CDK4	x	174	202	226	201	167	135
CDK4-9	CDK4	x	440	376	461	243	299	257
CDK5-1	CDK5	x	484	516	535	535	541	492
CDK5-10	CDK5	x	217	186	234	253	218	221
CDK5-11	CDK5	x	648	655	659	775	679	686
CDK5-12	CDK5	x	240	270	247	280	330	249
CDK5-13	CDK5	x	148	151	110	105	86	128
CDK5-14	CDK5	x	543	433	416	603	532	439
CDK5-2	CDK5	x	532	516	514	584	602	648
CDK5-3	CDK5	x	438	466	487	569	503	471
CDK5-4	CDK5	x	668	602	629	597	620	577
CDK5-5	CDK5	x	271	216	243	248	280	282
CDK5-6	CDK5	x	747	767	698	915	737	794
CDK5-7	CDK5	x	328	297	252	306	349	321
CDK5-8	CDK5	x	461	499	461	495	505	447
CDK5-9	CDK5	x	747	711	717	583	618	614
CDK6-1	CDK6	x	783	860	881	646	687	628
CDK6-10	CDK6	x	351	308	419	299	297	327
CDK6-2	CDK6	x	699	671	558	590	683	622
CDK6-3	CDK6	x	404	400	428	550	417	472
CDK6-4	CDK6	x	146	174	172	108	98	101
CDK6-5	CDK6	x	460	445	512	317	276	288
CDK6-6	CDK6	x	284	238	255	298	240	205
CDK6-7	CDK6	x	437	429	442	386	314	352
CDK6-8	CDK6	x	407	369	348	461	375	450
CDK6-9	CDK6	x	696	642	650	522	609	563
CDK7-1	CDK7	x	330	295	311	205	176	170
CDK7-10	CDK7	x	225	219	193	111	160	100
CDK7-2	CDK7	x	417	336	328	334	331	341
CDK7-3	CDK7	x	750	751	740	343	309	345
CDK7-4	CDK7	x	215	226	167	235	194	193
CDK7-5	CDK7	x	511	538	564	644	685	658
CDK7-6	CDK7	x	506	616	616	541	604	517
CDK7-7	CDK7	x	348	265	270	309	259	298
CDK7-8	CDK7	x	483	466	420	220	209	275
CDK7-9	CDK7	x	619	738	656	558	645	610
CDK8-1	CDK8	x	225	247	245	239	226	243
CDK8-10	CDK8	x	448	499	485	504	494	487
CDK8-2	CDK8	x	494	470	435	302	271	330
CDK8-3	CDK8	x	647	570	635	650	641	544
CDK8-4	CDK8	x	506	499	526	350	413	447
CDK8-5	CDK8	x	703	689	698	733	672	662
CDK8-6	CDK8	x	343	386	439	319	326	267
CDK8-7	CDK8	x	735	769	750	694	706	663
CDK8-8	CDK8	x	446	509	516	425	454	439
CDK8-9	CDK8	x	341	351	341	367	442	384
CDK9-1	CDK9	x	694	709	698	509	497	497
CDK9-10	CDK9	x	533	613	549	268	331	276
CDK9-2	CDK9	x	330	270	240	177	291	190
CDK9-3	CDK9	x	653	704	646	414	237	355
CDK9-4	CDK9	x	461	450	426	506	446	437
CDK9-5	CDK9	x	588	577	604	520	515	605
CDK9-6	CDK9	x	433	473	505	280	323	285
CDK9-7	CDK9	x	803	801	843	707	652	605
CDK9-8	CDK9	x	617	658	621	682	586	678
CDK9-9	CDK9	x	834	817	777	440	394	465
CDKL1-1	CDKL1	x	366	441	396	430	445	342
CDKL1-10	CDKL1	x	323	383	311	303	259	281
CDKL1-2	CDKL1	x	107	149	116	119	137	101
CDKL1-3	CDKL1	x	437	450	412	480	479	458
CDKL1-4	CDKL1	x	130	146	196	167	176	162
CDKL1-5	CDKL1	x	583	664	648	678	651	678
CDKL1-6	CDKL1	x	471	517	439	556	554	593
CDKL1-7	CDKL1	x	238	227	222	203	205	246
CDKL1-8	CDKL1	x	197	239	238	314	225	283
CDKL1-9	CDKL1	x	317	359	344	287	309	312
CDKL2-1	CDKL2	x	98	88	109	109	135	118
CDKL2-10	CDKL2	x	929	884	930	824	861	796
CDKL2-2	CDKL2	x	363	348	370	317	352	301
CDKL2-3	CDKL2	x	412	408	387	411	408	386
CDKL2-4	CDKL2	x	350	412	364	378	424	411
CDKL2-5	CDKL2	x	489	445	445	426	517	427
CDKL2-6	CDKL2	x	309	286	308	315	242	256
CDKL2-7	CDKL2	x	402	396	429	388	414	404
CDKL2-8	CDKL2	x	501	475	454	432	460	475
CDKL2-9	CDKL2	x	455	435	436	359	369	388
CDKL3-1	CDKL3	x	657	795	651	746	711	716
CDKL3-10	CDKL3	x	563	511	527	580	505	580
CDKL3-11	CDKL3	x	506	445	504	503	511	482
CDKL3-12	CDKL3	x	103	86	104	84	80	75
CDKL3-13	CDKL3	x	287	250	290	228	238	261
CDKL3-2	CDKL3	x	451	493	497	460	443	432
CDKL3-3	CDKL3	x	489	445	439	440	428	386
CDKL3-4	CDKL3	x	317	299	363	333	404	321
CDKL3-5	CDKL3	x	159	206	156	233	230	200
CDKL3-6	CDKL3	x	479	581	502	449	528	515
CDKL3-7	CDKL3	x	231	218	208	234	242	246
CDKL3-8	CDKL3	x	245	238	282	343	290	234
CDKL3-9	CDKL3	x	895	782	949	996	892	890
CDKL4-1	CDKL4	x	118	67	108	127	116	102
CDKL4-10	CDKL4	x	709	628	605	701	686	715
CDKL4-2	CDKL4	x	607	742	659	690	801	765
CDKL4-3	CDKL4	x	409	472	441	465	481	543
CDKL4-4	CDKL4	x	666	617	638	615	749	648
CDKL4-5	CDKL4	x	525	495	513	596	577	441
CDKL4-6	CDKL4	x	340	306	338	350	303	327
CDKL4-7	CDKL4	x	744	778	716	842	916	763
CDKL4-8	CDKL4	x	611	706	689	727	677	688
CDKL4-9	CDKL4	x	821	882	852	871	914	922
CDKL5-1	CDKL5	x	407	462	443	548	454	523
CDKL5-10	CDKL5	x	908	813	792	990	934	1061
CDKL5-11	CDKL5	x	174	162	171	199	254	205
CDKL5-2	CDKL5	x	460	481	543	449	503	495
CDKL5-3	CDKL5	x	256	241	208	218	234	213
CDKL5-4	CDKL5	x	279	334	358	338	363	394
CDKL5-5	CDKL5	x	396	367	361	328	389	475
CDKL5-6	CDKL5	x	453	415	454	463	539	523
CDKL5-7	CDKL5	x	696	563	634	615	650	695
CDKL5-8	CDKL5	x	355	367	349	367	345	422
CDKL5-9	CDKL5	x	706	722	772	942	835	849
CHEK1-1	CHEK1	x	282	325	346	315	292	305
CHEK1-10	CHEK1	x	506	473	497	332	372	326
CHEK1-11	CHEK1	x	359	315	329	210	163	214
CHEK1-12	CHEK1	x	1036	1004	1001	635	598	610
CHEK1-2	CHEK1	x	95	110	85	154	98	97
CHEK1-3	CHEK1	x	881	839	766	830	860	815
CHEK1-4	CHEK1	x	468	397	415	478	507	455
CHEK1-5	CHEK1	x	294	309	285	194	183	151
CHEK1-6	CHEK1	x	507	604	609	313	314	318
CHEK1-7	CHEK1	x	776	779	849	413	426	439
CHEK1-8	CHEK1	x	511	544	452	430	418	363
CHEK1-9	CHEK1	x	509	538	514	418	460	423
CHEK2-1	CHEK2	x	532	551	495	521	564	564
CHEK2-10	CHEK2	x	575	628	634	678	667	617
CHEK2-11	CHEK2	x	635	623	689	706	692	706
CHEK2-12	CHEK2	x	507	514	608	493	495	536
CHEK2-13	CHEK2	x	492	491	447	478	479	561
CHEK2-14	CHEK2	x	486	577	564	591	487	467
CHEK2-15	CHEK2	x	386	343	397	339	416	411
CHEK2-16	CHEK2	x	389	381	329	365	321	358
CHEK2-17	CHEK2	x	701	703	677	804	625	705
CHEK2-18	CHEK2	x	483	468	511	494	475	504
CHEK2-19	CHEK2	x	425	390	339	458	412	436
CHEK2-2	CHEK2	x	499	511	501	482	481	517
CHEK2-20	CHEK2	x	706	634	721	681	759	698
CHEK2-3	CHEK2	x	251	271	308	372	319	306
CHEK2-4	CHEK2	x	512	458	439	461	481	413
CHEK2-5	CHEK2	x	1087	1112	1161	1106	999	1159
CHEK2-6	CHEK2	x	506	534	467	523	562	502
CHEK2-7	CHEK2	x	174	169	183	207	159	162
CHEK2-8	CHEK2	x	389	429	311	460	422	525
CHEK2-9	CHEK2	x	396	426	420	403	361	302
CHUK-1	CHUK	x	850	802	831	900	1050	847
CHUK-10	CHUK	x	238	267	270	386	301	294
CHUK-2	CHUK	x	573	601	550	567	480	582
CHUK-3	CHUK	x	371	429	396	374	370	341
CHUK-4	CHUK	x	486	463	520	436	495	422
CHUK-5	CHUK	x	258	301	302	350	341	353
CHUK-6	CHUK	x	496	493	468	405	343	346
CHUK-7	CHUK	x	218	217	182	222	170	192
CHUK-8	CHUK	x	483	585	589	658	659	610
CHUK-9	CHUK	x	665	707	568	724	648	579
CIT-1	CIT	x	240	202	173	218	207	264
CIT-10	CIT	x	609	700	606	755	662	594
CIT-11	CIT	x	263	227	255	151	214	203
CIT-12	CIT	x	996	993	963	1107	1086	918
CIT-2	CIT	x	373	427	453	465	530	397
CIT-3	CIT	x	264	375	305	250	218	261
CIT-4	CIT	x	435	404	372	390	501	455
CIT-5	CIT	x	353	321	311	409	375	429
CIT-6	CIT	x	386	364	325	310	274	328
CIT-7	CIT	x	960	925	931	1019	890	825
CIT-8	CIT	x	583	610	638	638	592	613
CIT-9	CIT	x	430	395	448	400	398	425
CLK1-1	CLK1	x	131	111	110	161	124	156
CLK1-10	CLK1	x	355	316	281	297	337	346
CLK1-11	CLK1	x	382	310	345	309	294	430
CLK1-12	CLK1	x	325	335	341	283	302	301
CLK1-13	CLK1	x	1195	1123	1118	1123	1188	1118
CLK1-14	CLK1	x	640	720	693	618	743	693
CLK1-2	CLK1	x	350	424	413	441	367	405
CLK1-3	CLK1	x	722	697	646	615	664	579
CLK1-4	CLK1	x	401	361	342	436	369	370
CLK1-5	CLK1	x	676	680	666	718	622	697
CLK1-6	CLK1	x	977	892	784	839	858	875
CLK1-7	CLK1	x	307	277	292	275	222	294
CLK1-8	CLK1	x	228	195	209	218	243	261
CLK1-9	CLK1	x	251	219	259	268	259	280
CLK2-1	CLK2	x	204	262	208	240	210	222
CLK2-10	CLK2	x	399	331	394	355	383	317
CLK2-2	CLK2	x	801	782	703	729	626	700
CLK2-3	CLK2	x	666	601	595	671	655	687
CLK2-4	CLK2	x	282	212	253	314	268	310
CLK2-5	CLK2	x	407	297	391	374	346	311
CLK2-6	CLK2	x	356	265	292	260	282	296
CLK2-7	CLK2	x	274	291	230	228	220	278
CLK2-8	CLK2	x	653	610	557	437	446	422
CLK2-9	CLK2	x	225	235	217	203	179	183
CLK3-1	CLK3	x	268	294	313	224	254	282
CLK3-10	CLK3	x	184	213	240	191	189	198
CLK3-11	CLK3	x	711	695	590	652	699	761
CLK3-12	CLK3	x	268	231	309	260	240	253
CLK3-2	CLK3	x	593	536	561	469	535	509
CLK3-3	CLK3	x	591	623	565	637	570	605
CLK3-4	CLK3	x	223	222	200	176	232	229
CLK3-5	CLK3	x	327	252	275	313	320	326
CLK3-6	CLK3	x	609	608	529	687	643	727
CLK3-7	CLK3	x	483	383	409	405	404	423
CLK3-8	CLK3	x	460	471	462	535	465	488
CLK3-9	CLK3	x	440	376	473	472	366	521
CLK4-1	CLK4	x	515	511	523	551	538	476
CLK4-10	CLK4	x	742	737	785	790	757	671
CLK4-2	CLK4	x	220	227	246	275	227	217
CLK4-3	CLK4	x	465	461	495	514	453	429
CLK4-4	CLK4	x	492	518	451	555	473	621
CLK4-5	CLK4	x	440	367	400	434	482	557
CLK4-6	CLK4	x	888	840	896	985	855	964
CLK4-7	CLK4	x	474	427	514	505	465	468
CLK4-8	CLK4	x	327	367	392	397	470	313
CLK4-9	CLK4	x	300	262	320	338	349	320
COPB1-1	COPB1	p	338	434	348	125	133	112
COPB1-2	COPB1	p	320	370	308	298	300	306
COPB1-3	COPB1	p	693	710	689	392	511	380
COPB1-5	COPB1	p	548	583	548	257	291	226
COPB1-6	COPB1	p	481	460	536	438	477	502
CSF1R-1	CSF1R	x	520	602	519	644	608	641
CSF1R-10	CSF1R	x	304	272	275	281	272	233
CSF1R-2	CSF1R	x	929	922	997	1011	1041	1025
CSF1R-3	CSF1R	x	327	334	300	291	335	313
CSF1R-4	CSF1R	x	397	303	369	344	350	348
CSF1R-5	CSF1R	x	750	779	831	813	829	762
CSF1R-6	CSF1R	x	450	498	480	472	572	465
CSF1R-7	CSF1R	x	366	387	316	459	456	354
CSF1R-8	CSF1R	x	156	180	234	206	213	176
CSF1R-9	CSF1R	x	617	646	613	653	616	657
CSK-1	CSK	x	322	275	247	285	266	271
CSK-10	CSK	x	689	624	673	694	764	785
CSK-11	CSK	x	1046	1126	1114	1179	1047	1183
CSK-2	CSK	x	240	297	241	257	298	233
CSK-3	CSK	x	415	443	381	449	482	389
CSK-4	CSK	x	233	228	227	247	242	229
CSK-5	CSK	x	438	399	403	371	328	397
CSK-6	CSK	x	735	800	822	791	751	785
CSK-7	CSK	x	378	362	332	368	382	413
CSK-8	CSK	x	187	225	168	273	226	205
CSK-9	CSK	x	428	472	447	523	511	481
CSNK1A1-1	CSNK1A1	x	466	375	502	220	239	215
CSNK1A1-10	CSNK1A1	x	483	462	506	349	415	433
CSNK1A1-11	CSNK1A1	x	330	325	283	355	388	345
CSNK1A1-12	CSNK1A1	x	484	544	623	250	248	211
CSNK1A1-13	CSNK1A1	x	356	251	240	310	278	288
CSNK1A1-14	CSNK1A1	x	443	363	410	437	405	389
CSNK1A1-15	CSNK1A1	x	414	466	531	378	333	346
CSNK1A1-16	CSNK1A1	x	223	252	308	280	275	307
CSNK1A1-17	CSNK1A1	x	791	709	833	521	497	480
CSNK1A1-18	CSNK1A1	x	488	471	446	430	471	448
CSNK1A1-2	CSNK1A1	x	501	557	612	543	572	685
CSNK1A1-3	CSNK1A1	x	707	685	748	440	494	501
CSNK1A1-4	CSNK1A1	x	724	688	749	535	716	580
CSNK1A1-5	CSNK1A1	x	405	417	402	415	415	432
CSNK1A1-6	CSNK1A1	x	916	855	889	669	508	606
CSNK1A1-7	CSNK1A1	x	604	669	709	493	513	423
CSNK1A1-8	CSNK1A1	x	681	694	738	225	218	317
CSNK1A1-9	CSNK1A1	x	330	349	362	323	383	369
CSNK1A1L-1	CSNK1A1L	x	358	379	390	443	393	389
CSNK1A1L-10	CSNK1A1L	x	466	457	446	495	550	635
CSNK1A1L-2	CSNK1A1L	x	460	439	438	452	463	517
CSNK1A1L-3	CSNK1A1L	x	575	624	564	669	668	621
CSNK1A1L-4	CSNK1A1L	x	499	415	418	422	373	411
CSNK1A1L-5	CSNK1A1L	x	222	217	234	234	254	301
CSNK1A1L-6	CSNK1A1L	x	277	264	264	236	246	206
CSNK1A1L-7	CSNK1A1L	x	456	471	371	510	437	478
CSNK1A1L-8	CSNK1A1L	x	581	635	519	493	535	440
CSNK1A1L-9	CSNK1A1L	x	589	472	493	504	509	533
CSNK1D-1	CSNK1D	x	166	146	174	147	181	116
CSNK1D-10	CSNK1D	x	496	442	455	486	503	381
CSNK1D-2	CSNK1D	x	305	288	273	266	299	309
CSNK1D-3	CSNK1D	x	379	337	330	351	312	331
CSNK1D-4	CSNK1D	x	619	587	578	665	685	665
CSNK1D-5	CSNK1D	x	545	551	552	629	604	594
CSNK1D-6	CSNK1D	x	355	407	413	448	400	454
CSNK1D-7	CSNK1D	x	361	341	292	386	355	375
CSNK1D-8	CSNK1D	x	624	636	610	680	677	681
CSNK1D-9	CSNK1D	x	422	385	362	437	375	395
CSNK1E-1	CSNK1E	x	300	223	228	253	253	218
CSNK1E-10	CSNK1E	x	364	380	371	438	377	443
CSNK1E-2	CSNK1E	x	642	658	669	680	641	615
CSNK1E-3	CSNK1E	x	200	201	245	173	252	186
CSNK1E-4	CSNK1E	x	867	726	771	814	580	674
CSNK1E-5	CSNK1E	x	405	391	363	440	422	440
CSNK1E-6	CSNK1E	x	376	378	417	425	367	353
CSNK1E-7	CSNK1E	x	535	476	499	528	541	517
CSNK1E-8	CSNK1E	x	804	685	691	568	657	745
CSNK1E-9	CSNK1E	x	532	526	538	458	448	373
CSNK1G1-1	CSNK1G1	x	570	617	479	515	608	643
CSNK1G1-10	CSNK1G1	x	898	1021	909	1111	1081	1010
CSNK1G1-2	CSNK1G1	x	309	297	317	254	360	318
CSNK1G1-3	CSNK1G1	x	694	660	600	578	714	627
CSNK1G1-4	CSNK1G1	x	333	369	326	288	343	291
CSNK1G1-5	CSNK1G1	x	190	150	165	128	181	155
CSNK1G1-6	CSNK1G1	x	121	123	134	149	133	164
CSNK1G1-7	CSNK1G1	x	515	612	596	517	598	622
CSNK1G1-8	CSNK1G1	x	578	604	614	619	618	684
CSNK1G1-9	CSNK1G1	x	463	431	381	326	345	320
CSNK1G2-1	CSNK1G2	x	433	406	473	488	525	434
CSNK1G2-10	CSNK1G2	x	231	256	204	362	281	292
CSNK1G2-2	CSNK1G2	x	681	736	664	684	584	763
CSNK1G2-3	CSNK1G2	x	363	350	445	429	440	440
CSNK1G2-4	CSNK1G2	x	627	622	536	635	640	667
CSNK1G2-5	CSNK1G2	x	419	423	413	409	432	359
CSNK1G2-6	CSNK1G2	x	387	362	344	337	335	349
CSNK1G2-7	CSNK1G2	x	575	513	486	571	518	488
CSNK1G2-8	CSNK1G2	x	791	792	747	898	748	833
CSNK1G2-9	CSNK1G2	x	461	389	396	323	419	374
CSNK1G3-1	CSNK1G3	x	143	141	132	141	114	141
CSNK1G3-10	CSNK1G3	x	182	203	223	200	161	196
CSNK1G3-11	CSNK1G3	x	481	468	551	470	552	509
CSNK1G3-12	CSNK1G3	x	394	456	458	357	434	417
CSNK1G3-13	CSNK1G3	x	379	404	392	526	400	401
CSNK1G3-14	CSNK1G3	x	591	655	609	650	637	539
CSNK1G3-15	CSNK1G3	x	118	111	92	92	122	120
CSNK1G3-16	CSNK1G3	x	340	378	369	386	398	401
CSNK1G3-17	CSNK1G3	x	279	288	287	313	269	312
CSNK1G3-18	CSNK1G3	x	261	270	314	218	207	281
CSNK1G3-19	CSNK1G3	x	202	213	218	270	217	254
CSNK1G3-2	CSNK1G3	x	652	562	557	556	626	579
CSNK1G3-20	CSNK1G3	x	471	420	498	466	432	436
CSNK1G3-21	CSNK1G3	x	494	486	431	515	505	441
CSNK1G3-3	CSNK1G3	x	737	700	748	752	780	745
CSNK1G3-4	CSNK1G3	x	811	849	801	816	904	929
CSNK1G3-5	CSNK1G3	x	414	430	410	371	313	356
CSNK1G3-6	CSNK1G3	x	320	296	289	316	293	256
CSNK1G3-7	CSNK1G3	x	430	396	420	448	384	358
CSNK1G3-8	CSNK1G3	x	374	454	373	379	375	358
CSNK1G3-9	CSNK1G3	x	117	96	132	120	117	87
CSNK2A1-1	CSNK2A1	x	363	401	387	468	375	334
CSNK2A1-10	CSNK2A1	x	560	581	596	658	726	585
CSNK2A1-11	CSNK2A1	x	148	124	146	162	181	163
CSNK2A1-12	CSNK2A1	x	515	605	580	451	446	469
CSNK2A1-13	CSNK2A1	x	374	370	314	308	247	325
CSNK2A1-14	CSNK2A1	x	450	513	535	442	381	508
CSNK2A1-15	CSNK2A1	x	524	537	535	541	432	444
CSNK2A1-16	CSNK2A1	x	181	172	187	174	221	192
CSNK2A1-17	CSNK2A1	x	405	404	401	429	479	394
CSNK2A1-2	CSNK2A1	x	422	448	486	414	335	351
CSNK2A1-3	CSNK2A1	x	612	576	627	626	541	563
CSNK2A1-4	CSNK2A1	x	264	330	289	317	353	383
CSNK2A1-5	CSNK2A1	x	356	316	302	293	258	325
CSNK2A1-6	CSNK2A1	x	1246	1144	1242	918	906	918
CSNK2A1-7	CSNK2A1	x	428	455	399	399	498	401
CSNK2A1-8	CSNK2A1	x	215	163	160	133	179	181
CSNK2A1-9	CSNK2A1	x	726	691	682	694	726	727
CSNK2A2-1	CSNK2A2	x	379	418	418	408	401	412
CSNK2A2-10	CSNK2A2	x	796	866	849	968	969	963
CSNK2A2-2	CSNK2A2	x	389	368	399	431	349	554
CSNK2A2-3	CSNK2A2	x	382	361	379	470	488	426
CSNK2A2-4	CSNK2A2	x	729	658	674	629	543	593
CSNK2A2-5	CSNK2A2	x	387	430	420	349	299	380
CSNK2A2-6	CSNK2A2	x	520	568	541	568	616	535
CSNK2A2-7	CSNK2A2	x	282	239	240	299	278	259
CSNK2A2-8	CSNK2A2	x	432	413	435	515	435	409
CSNK2A2-9	CSNK2A2	x	501	460	514	459	377	433
CSNK2A3-1	CSNK2A3	x	220	254	229	223	240	239
CSNK2A3-2	CSNK2A3	x	323	245	352	252	297	295
CSNK2A3-3	CSNK2A3	x	386	335	338	420	407	377
CSNK2A3-4	CSNK2A3	x	286	267	202	235	308	268
CSNK2A3-5	CSNK2A3	x	245	227	281	228	272	248
CSNK2A3-6	CSNK2A3	x	602	692	673	692	685	716
CSNK2A3-7	CSNK2A3	x	460	435	477	442	502	441
DAPK1-1	DAPK1	x	671	714	657	603	540	588
DAPK1-10	DAPK1	x	415	461	410	412	439	355
DAPK1-2	DAPK1	x	241	235	230	242	220	262
DAPK1-3	DAPK1	x	432	421	427	317	374	373
DAPK1-4	DAPK1	x	515	428	434	532	557	496
DAPK1-5	DAPK1	x	489	474	437	434	394	430
DAPK1-6	DAPK1	x	512	602	630	574	517	526
DAPK1-7	DAPK1	x	407	436	416	377	510	517
DAPK1-8	DAPK1	x	281	288	286	300	319	252
DAPK1-9	DAPK1	x	295	310	279	302	250	318
DAPK2-1	DAPK2	x	312	275	274	306	305	333
DAPK2-10	DAPK2	x	709	717	742	768	785	840
DAPK2-2	DAPK2	x	199	196	211	239	244	280
DAPK2-3	DAPK2	x	491	477	518	589	523	543
DAPK2-4	DAPK2	x	742	734	822	673	771	715
DAPK2-5	DAPK2	x	355	361	372	436	363	317
DAPK2-6	DAPK2	x	355	338	384	417	377	310
DAPK2-7	DAPK2	x	570	613	627	657	555	589
DAPK2-8	DAPK2	x	243	232	248	293	275	296
DAPK2-9	DAPK2	x	575	487	501	442	468	517
DAPK3-1	DAPK3	x	359	292	299	380	284	342
DAPK3-10	DAPK3	x	511	510	562	509	447	505
DAPK3-2	DAPK3	x	1106	956	1045	985	871	939
DAPK3-3	DAPK3	x	204	164	164	210	182	219
DAPK3-4	DAPK3	x	250	210	245	304	267	325
DAPK3-5	DAPK3	x	276	296	309	360	380	365
DAPK3-6	DAPK3	x	808	869	905	1064	1002	919
DAPK3-7	DAPK3	x	172	214	202	107	96	135
DAPK3-8	DAPK3	x	407	397	418	283	321	356
DAPK3-9	DAPK3	x	476	447	534	438	345	411
DCLK1-1	DCLK1	x	491	413	426	546	476	549
DCLK1-10	DCLK1	x	511	489	478	361	348	372
DCLK1-11	DCLK1	x	181	197	202	188	211	181
DCLK1-12	DCLK1	x	374	362	401	349	435	379
DCLK1-13	DCLK1	x	284	245	305	309	345	346
DCLK1-14	DCLK1	x	419	413	392	373	436	400
DCLK1-15	DCLK1	x	428	450	412	402	450	493
DCLK1-16	DCLK1	x	542	580	502	543	554	572
DCLK1-17	DCLK1	x	417	426	388	447	463	537
DCLK1-18	DCLK1	x	294	329	334	345	346	356
DCLK1-19	DCLK1	x	584	482	507	378	448	404
DCLK1-2	DCLK1	x	548	565	532	524	396	437
DCLK1-20	DCLK1	x	563	607	532	544	558	643
DCLK1-21	DCLK1	x	317	385	296	367	381	439
DCLK1-22	DCLK1	x	277	273	232	237	224	220
DCLK1-23	DCLK1	x	532	496	467	561	516	546
DCLK1-24	DCLK1	x	341	285	318	293	315	316
DCLK1-25	DCLK1	x	315	300	307	327	277	219
DCLK1-26	DCLK1	x	691	718	644	743	588	833
DCLK1-27	DCLK1	x	348	417	402	483	467	353
DCLK1-28	DCLK1	x	112	154	116	153	147	141
DCLK1-3	DCLK1	x	414	454	427	478	422	433
DCLK1-4	DCLK1	x	304	256	307	311	246	234
DCLK1-5	DCLK1	x	468	421	505	569	453	512
DCLK1-6	DCLK1	x	643	736	693	772	737	909
DCLK1-7	DCLK1	x	307	270	285	281	339	299
DCLK1-8	DCLK1	x	540	573	456	494	594	521
DCLK1-9	DCLK1	x	258	272	275	331	317	365
DCLK2-1	DCLK2	x	305	342	295	302	380	294
DCLK2-10	DCLK2	x	455	535	482	406	485	418
DCLK2-2	DCLK2	x	189	195	208	154	236	190
DCLK2-3	DCLK2	x	620	523	589	592	593	592
DCLK2-4	DCLK2	x	384	436	376	443	394	365
DCLK2-5	DCLK2	x	839	881	888	810	858	842
DCLK2-6	DCLK2	x	1008	964	939	927	958	858
DCLK2-7	DCLK2	x	463	543	452	401	415	451
DCLK2-8	DCLK2	x	332	315	385	276	364	379
DCLK2-9	DCLK2	x	325	371	324	403	434	395
DCLK3-1	DCLK3	x	271	255	291	305	339	342
DCLK3-10	DCLK3	x	709	701	710	718	792	701
DCLK3-2	DCLK3	x	458	493	458	517	492	516
DCLK3-3	DCLK3	x	443	488	446	413	487	485
DCLK3-4	DCLK3	x	435	405	337	434	335	400
DCLK3-5	DCLK3	x	442	422	508	464	633	565
DCLK3-6	DCLK3	x	740	851	845	980	984	842
DCLK3-7	DCLK3	x	440	477	361	415	507	522
DCLK3-8	DCLK3	x	768	698	676	797	751	736
DCLK3-9	DCLK3	x	236	267	296	256	251	250
DDR1-1	DDR1	x	648	762	745	603	582	653
DDR1-10	DDR1	x	483	501	512	495	443	545
DDR1-11	DDR1	x	268	307	285	210	228	242
DDR1-12	DDR1	x	591	591	644	620	618	667
DDR1-13	DDR1	x	256	323	266	320	293	313
DDR1-2	DDR1	x	975	879	901	1007	994	962
DDR1-3	DDR1	x	438	488	450	511	507	518
DDR1-4	DDR1	x	594	624	706	665	638	694
DDR1-5	DDR1	x	140	126	138	136	179	141
DDR1-6	DDR1	x	332	368	413	350	468	363
DDR1-7	DDR1	x	570	461	493	446	432	420
DDR1-8	DDR1	x	747	740	816	610	658	606
DDR1-9	DDR1	x	527	619	621	577	491	564
DDR2-1	DDR2	x	412	460	427	465	521	471
DDR2-10	DDR2	x	415	404	433	413	444	472
DDR2-2	DDR2	x	269	249	275	230	276	307
DDR2-3	DDR2	x	407	465	374	448	493	446
DDR2-4	DDR2	x	445	406	446	362	353	393
DDR2-5	DDR2	x	272	226	255	216	231	250
DDR2-6	DDR2	x	560	574	637	529	559	648
DDR2-7	DDR2	x	135	98	122	105	117	129
DDR2-8	DDR2	x	425	438	433	411	357	426
DDR2-9	DDR2	x	506	591	489	518	622	536
DMPK-1	DMPK	x	1042	990	934	873	796	794
DMPK-10	DMPK	x	205	236	221	187	169	178
DMPK-11	DMPK	x	269	297	289	251	388	360
DMPK-2	DMPK	x	719	721	693	646	653	637
DMPK-3	DMPK	x	200	219	223	206	187	210
DMPK-4	DMPK	x	337	321	319	345	339	309
DMPK-5	DMPK	x	438	522	531	408	533	514
DMPK-6	DMPK	x	786	802	732	705	772	680
DMPK-7	DMPK	x	217	218	244	149	171	113
DMPK-8	DMPK	x	530	479	522	466	532	469
DMPK-9	DMPK	x	305	335	292	356	373	346
DSTYK-1	DSTYK	x	323	364	317	294	361	365
DSTYK-10	DSTYK	x	606	523	446	551	639	586
DSTYK-2	DSTYK	x	560	569	565	574	546	600
DSTYK-3	DSTYK	x	927	1054	1018	917	1034	1129
DSTYK-4	DSTYK	x	292	344	340	342	293	346
DSTYK-5	DSTYK	x	266	245	237	308	256	296
DSTYK-6	DSTYK	x	149	152	163	165	181	157
DSTYK-7	DSTYK	x	328	310	276	257	274	220
DSTYK-8	DSTYK	x	397	368	400	369	352	415
DSTYK-9	DSTYK	x	685	665	689	608	649	681
DYRK1A-1	DYRK1A	x	384	405	379	391	414	319
DYRK1A-10	DYRK1A	x	419	372	384	351	432	393
DYRK1A-11	DYRK1A	x	427	432	448	528	458	461
DYRK1A-12	DYRK1A	x	212	167	154	138	127	133
DYRK1A-13	DYRK1A	x	181	161	162	184	125	178
DYRK1A-2	DYRK1A	x	169	200	183	195	209	167
DYRK1A-3	DYRK1A	x	662	648	692	614	675	653
DYRK1A-4	DYRK1A	x	108	106	104	133	126	98
DYRK1A-5	DYRK1A	x	184	194	175	224	159	211
DYRK1A-6	DYRK1A	x	238	176	201	179	197	203
DYRK1A-7	DYRK1A	x	318	323	323	314	349	369
DYRK1A-8	DYRK1A	x	642	602	652	675	665	672
DYRK1A-9	DYRK1A	x	407	389	420	414	373	438
DYRK1B-1	DYRK1B	x	259	258	268	217	237	207
DYRK1B-10	DYRK1B	x	402	406	394	384	377	390
DYRK1B-11	DYRK1B	x	420	406	390	468	377	395
DYRK1B-2	DYRK1B	x	299	316	328	397	375	366
DYRK1B-3	DYRK1B	x	658	593	557	587	474	532
DYRK1B-4	DYRK1B	x	588	607	578	461	457	469
DYRK1B-5	DYRK1B	x	328	452	437	388	402	369
DYRK1B-6	DYRK1B	x	171	199	193	200	144	200
DYRK1B-7	DYRK1B	x	465	442	448	485	516	455
DYRK1B-8	DYRK1B	x	284	295	305	262	228	269
DYRK1B-9	DYRK1B	x	384	384	403	413	402	504
DYRK2-1	DYRK2	x	483	494	548	548	547	481
DYRK2-10	DYRK2	x	473	425	452	670	574	589
DYRK2-11	DYRK2	x	492	434	456	399	448	460
DYRK2-12	DYRK2	x	243	188	258	180	153	136
DYRK2-13	DYRK2	x	312	301	328	303	260	294
DYRK2-14	DYRK2	x	223	235	284	233	220	232
DYRK2-15	DYRK2	x	261	230	222	223	248	215
DYRK2-16	DYRK2	x	394	324	307	396	384	432
DYRK2-2	DYRK2	x	1049	901	968	1103	1166	989
DYRK2-3	DYRK2	x	291	281	322	257	213	254
DYRK2-4	DYRK2	x	598	516	555	532	586	599
DYRK2-5	DYRK2	x	885	866	902	939	934	957
DYRK2-6	DYRK2	x	128	200	174	212	221	170
DYRK2-7	DYRK2	x	960	949	927	938	1051	1037
DYRK2-8	DYRK2	x	579	547	494	643	565	601
DYRK2-9	DYRK2	x	1110	984	1029	1231	1163	1158
DYRK3-1	DYRK3	x	371	343	347	406	366	358
DYRK3-10	DYRK3	x	215	223	177	197	231	236
DYRK3-11	DYRK3	x	650	582	613	504	603	602
DYRK3-2	DYRK3	x	502	555	589	626	645	638
DYRK3-3	DYRK3	x	335	379	424	408	477	394
DYRK3-4	DYRK3	x	670	601	635	672	651	662
DYRK3-5	DYRK3	x	666	637	604	635	701	744
DYRK3-6	DYRK3	x	409	382	406	428	432	432
DYRK3-7	DYRK3	x	601	649	612	695	692	686
DYRK3-8	DYRK3	x	356	396	295	426	377	334
DYRK3-9	DYRK3	x	729	752	664	815	769	749
DYRK4-1	DYRK4	x	208	209	209	257	241	245
DYRK4-10	DYRK4	x	714	642	717	802	783	886
DYRK4-2	DYRK4	x	749	664	691	712	839	736
DYRK4-3	DYRK4	x	328	331	354	378	358	330
DYRK4-4	DYRK4	x	507	408	433	344	535	488
DYRK4-5	DYRK4	x	401	370	352	374	430	394
DYRK4-6	DYRK4	x	179	218	206	180	241	192
DYRK4-7	DYRK4	x	428	385	446	424	436	404
DYRK4-8	DYRK4	x	371	417	404	340	346	410
DYRK4-9	DYRK4	x	446	511	533	575	531	539
EEF2K-1	EEF2K	x	364	367	399	348	416	409
EEF2K-10	EEF2K	x	642	604	605	712	653	673
EEF2K-2	EEF2K	x	726	623	580	541	465	507
EEF2K-3	EEF2K	x	417	446	402	446	449	497
EEF2K-4	EEF2K	x	458	443	555	454	726	430
EEF2K-5	EEF2K	x	1034	968	1082	887	865	1005
EEF2K-6	EEF2K	x	643	641	555	506	558	462
EEF2K-7	EEF2K	x	401	470	441	458	477	516
EEF2K-8	EEF2K	x	594	665	610	566	540	589
EEF2K-9	EEF2K	x	542	544	623	492	546	480
EGFR-1	EGFR	x	310	294	318	327	285	384
EGFR-10	EGFR	x	611	598	541	595	543	667
EGFR-11	EGFR	x	721	625	621	614	640	545
EGFR-12	EGFR	x	304	348	364	455	403	424
EGFR-13	EGFR	x	351	446	424	432	443	409
EGFR-14	EGFR	x	652	630	666	650	645	603
EGFR-15	EGFR	x	744	799	730	915	876	862
EGFR-2	EGFR	x	312	326	283	259	347	307
EGFR-3	EGFR	x	427	440	446	390	352	440
EGFR-4	EGFR	x	384	413	392	497	428	453
EGFR-5	EGFR	x	414	412	365	392	428	486
EGFR-6	EGFR	x	435	408	372	426	410	401
EGFR-7	EGFR	x	202	227	204	211	240	193
EGFR-8	EGFR	x	154	106	151	130	141	189
EGFR-9	EGFR	x	410	361	360	304	320	349
EIF2AK1-1	EIF2AK1	x	368	428	429	412	456	448
EIF2AK1-10	EIF2AK1	x	545	611	588	758	675	681
EIF2AK1-11	EIF2AK1	x	361	332	391	419	367	419
EIF2AK1-2	EIF2AK1	x	481	439	428	367	463	467
EIF2AK1-3	EIF2AK1	x	437	480	428	500	495	473
EIF2AK1-4	EIF2AK1	x	438	445	459	514	547	492
EIF2AK1-5	EIF2AK1	x	883	1000	1011	1151	1194	969
EIF2AK1-6	EIF2AK1	x	571	612	713	614	852	757
EIF2AK1-7	EIF2AK1	x	437	397	393	411	365	410
EIF2AK1-8	EIF2AK1	x	266	283	236	283	210	275
EIF2AK1-9	EIF2AK1	x	483	450	517	523	523	572
EIF2AK2-1	EIF2AK2	x	560	613	573	637	686	644
EIF2AK2-10	EIF2AK2	x	351	283	291	348	341	306
EIF2AK2-2	EIF2AK2	x	386	372	390	411	367	335
EIF2AK2-3	EIF2AK2	x	304	322	341	289	309	360
EIF2AK2-4	EIF2AK2	x	412	461	437	423	345	383
EIF2AK2-5	EIF2AK2	x	125	111	146	170	143	182
EIF2AK2-6	EIF2AK2	x	596	545	529	696	574	568
EIF2AK2-7	EIF2AK2	x	545	554	476	517	395	486
EIF2AK2-8	EIF2AK2	x	560	454	485	509	526	462
EIF2AK2-9	EIF2AK2	x	405	406	445	430	432	406
EIF2AK3-1	EIF2AK3	x	310	311	287	262	303	291
EIF2AK3-10	EIF2AK3	x	376	401	391	254	249	324
EIF2AK3-2	EIF2AK3	x	604	628	638	729	785	623
EIF2AK3-3	EIF2AK3	x	560	553	614	571	673	639
EIF2AK3-4	EIF2AK3	x	481	389	459	451	395	455
EIF2AK3-5	EIF2AK3	x	460	336	339	375	435	434
EIF2AK3-6	EIF2AK3	x	714	703	736	595	667	699
EIF2AK3-7	EIF2AK3	x	225	189	202	200	187	205
EIF2AK3-8	EIF2AK3	x	238	262	284	251	319	266
EIF2AK3-9	EIF2AK3	x	606	537	545	494	463	571
EIF2AK4-1	EIF2AK4	x	269	361	312	320	332	395
EIF2AK4-10	EIF2AK4	x	543	537	549	586	572	605
EIF2AK4-2	EIF2AK4	x	451	465	410	449	503	490
EIF2AK4-3	EIF2AK4	x	430	497	421	340	364	434
EIF2AK4-4	EIF2AK4	x	579	581	655	489	580	485
EIF2AK4-5	EIF2AK4	x	332	333	350	311	282	323
EIF2AK4-6	EIF2AK4	x	341	340	361	329	373	301
EIF2AK4-7	EIF2AK4	x	596	617	565	464	534	524
EIF2AK4-8	EIF2AK4	x	276	313	295	245	181	233
EIF2AK4-9	EIF2AK4	x	353	290	303	302	298	317
EPHA10-1	EPHA10	x	471	369	421	453	402	497
EPHA10-10	EPHA10	x	158	188	145	182	209	195
EPHA10-11	EPHA10	x	289	272	271	241	277	246
EPHA10-12	EPHA10	x	701	680	790	701	692	730
EPHA10-13	EPHA10	x	524	523	528	540	488	565
EPHA10-14	EPHA10	x	327	372	366	419	449	409
EPHA10-15	EPHA10	x	223	226	222	237	188	214
EPHA10-16	EPHA10	x	195	203	178	170	162	183
EPHA10-17	EPHA10	x	547	538	508	541	546	523
EPHA10-18	EPHA10	x	525	555	505	493	468	526
EPHA10-19	EPHA10	x	553	558	471	483	480	523
EPHA10-2	EPHA10	x	693	625	625	684	604	627
EPHA10-20	EPHA10	x	489	456	487	475	568	557
EPHA10-3	EPHA10	x	194	187	238	195	169	281
EPHA10-4	EPHA10	x	517	581	647	532	577	609
EPHA10-5	EPHA10	x	522	564	478	503	582	524
EPHA10-6	EPHA10	x	174	178	159	246	186	189
EPHA10-7	EPHA10	x	204	187	172	202	208	188
EPHA10-8	EPHA10	x	653	546	529	648	566	518
EPHA10-9	EPHA10	x	796	674	783	825	753	742
EPHA1-1	EPHA1	x	442	451	431	458	402	536
EPHA1-10	EPHA1	x	560	644	561	601	625	672
EPHA1-2	EPHA1	x	131	151	149	193	190	158
EPHA1-3	EPHA1	x	281	297	368	392	349	356
EPHA1-4	EPHA1	x	611	607	609	591	568	624
EPHA1-5	EPHA1	x	433	423	479	476	521	479
EPHA1-6	EPHA1	x	550	591	562	649	602	650
EPHA1-7	EPHA1	x	478	505	514	550	505	514
EPHA1-8	EPHA1	x	478	539	493	562	404	535
EPHA1-9	EPHA1	x	1070	1011	950	1024	946	1091
EPHA2-1	EPHA2	x	520	466	524	457	523	488
EPHA2-10	EPHA2	x	461	375	443	460	410	403
EPHA2-2	EPHA2	x	348	421	394	412	483	400
EPHA2-3	EPHA2	x	570	558	657	664	668	669
EPHA2-4	EPHA2	x	202	268	199	315	222	277
EPHA2-5	EPHA2	x	560	681	608	654	697	653
EPHA2-6	EPHA2	x	272	231	263	248	289	257
EPHA2-7	EPHA2	x	246	238	257	234	271	277
EPHA2-8	EPHA2	x	315	321	325	275	337	366
EPHA2-9	EPHA2	x	256	257	275	326	276	273
EPHA3-1	EPHA3	x	374	386	410	522	535	448
EPHA3-10	EPHA3	x	154	136	136	153	168	189
EPHA3-11	EPHA3	x	126	102	139	165	110	155
EPHA3-12	EPHA3	x	25	20	33	12	12	13
EPHA3-13	EPHA3	x	749	807	909	837	1002	783
EPHA3-14	EPHA3	x	350	390	354	402	384	430
EPHA3-15	EPHA3	x	350	386	378	350	400	419
EPHA3-16	EPHA3	x	772	841	854	860	871	877
EPHA3-2	EPHA3	x	460	461	453	476	578	475
EPHA3-3	EPHA3	x	680	652	672	770	886	763
EPHA3-4	EPHA3	x	681	616	635	711	697	787
EPHA3-5	EPHA3	x	671	651	617	678	748	623
EPHA3-6	EPHA3	x	94	73	93	84	78	87
EPHA3-7	EPHA3	x	512	504	486	520	618	482
EPHA3-8	EPHA3	x	599	626	597	558	572	547
EPHA3-9	EPHA3	x	1108	1134	1093	1062	1068	1028
EPHA4-1	EPHA4	x	174	170	219	236	219	274
EPHA4-10	EPHA4	x	263	281	245	224	218	268
EPHA4-2	EPHA4	x	471	404	435	512	385	418
EPHA4-3	EPHA4	x	435	374	403	428	471	488
EPHA4-4	EPHA4	x	612	567	492	595	531	535
EPHA4-5	EPHA4	x	750	742	696	801	698	757
EPHA4-6	EPHA4	x	469	567	599	625	574	591
EPHA4-7	EPHA4	x	382	360	300	329	371	383
EPHA4-8	EPHA4	x	875	765	704	791	832	867
EPHA4-9	EPHA4	x	297	300	419	304	440	211
EPHA5-1	EPHA5	x	212	176	189	189	165	234
EPHA5-10	EPHA5	x	458	437	434	453	453	516
EPHA5-11	EPHA5	x	506	518	502	618	569	440
EPHA5-2	EPHA5	x	289	367	341	360	382	346
EPHA5-3	EPHA5	x	223	215	181	219	193	219
EPHA5-4	EPHA5	x	304	261	356	361	261	324
EPHA5-5	EPHA5	x	1059	1081	1101	1102	1092	1047
EPHA5-6	EPHA5	x	335	243	305	314	406	301
EPHA5-7	EPHA5	x	998	979	961	1077	1102	1131
EPHA5-8	EPHA5	x	863	830	845	1002	974	990
EPHA5-9	EPHA5	x	389	343	349	368	313	419
EPHA6-1	EPHA6	x	537	499	535	573	574	522
EPHA6-10	EPHA6	x	570	532	586	614	598	653
EPHA6-11	EPHA6	x	276	266	318	299	320	353
EPHA6-12	EPHA6	x	323	358	314	339	331	328
EPHA6-13	EPHA6	x	704	640	659	746	808	780
EPHA6-14	EPHA6	x	368	383	369	470	403	363
EPHA6-15	EPHA6	x	616	634	653	815	794	658
EPHA6-16	EPHA6	x	281	273	253	222	305	263
EPHA6-17	EPHA6	x	297	404	370	285	283	260
EPHA6-18	EPHA6	x	451	449	480	449	498	452
EPHA6-19	EPHA6	x	330	371	328	362	360	332
EPHA6-2	EPHA6	x	299	254	262	270	292	294
EPHA6-20	EPHA6	x	187	218	192	196	258	228
EPHA6-21	EPHA6	x	402	434	426	415	428	317
EPHA6-22	EPHA6	x	228	260	223	263	278	233
EPHA6-23	EPHA6	x	299	300	352	331	389	424
EPHA6-24	EPHA6	x	653	579	598	578	591	563
EPHA6-25	EPHA6	x	448	565	608	474	582	532
EPHA6-26	EPHA6	x	343	309	296	322	346	348
EPHA6-27	EPHA6	x	854	927	903	894	877	888
EPHA6-28	EPHA6	x	799	922	869	870	901	928
EPHA6-29	EPHA6	x	550	541	510	546	546	539
EPHA6-3	EPHA6	x	236	251	217	240	256	263
EPHA6-30	EPHA6	x	358	345	353	379	386	429
EPHA6-31	EPHA6	x	337	296	319	363	320	342
EPHA6-32	EPHA6	x	382	425	452	455	400	412
EPHA6-4	EPHA6	x	281	292	340	304	333	341
EPHA6-5	EPHA6	x	366	374	352	276	282	327
EPHA6-6	EPHA6	x	455	410	384	440	428	405
EPHA6-7	EPHA6	x	630	611	613	617	620	667
EPHA6-8	EPHA6	x	333	411	403	380	464	417
EPHA6-9	EPHA6	x	304	311	307	389	350	356
EPHA7-1	EPHA7	x	461	413	428	458	499	551
EPHA7-10	EPHA7	x	368	348	307	403	347	345
EPHA7-2	EPHA7	x	716	731	730	713	717	789
EPHA7-3	EPHA7	x	128	164	189	154	159	135
EPHA7-4	EPHA7	x	788	843	828	861	967	862
EPHA7-5	EPHA7	x	473	511	450	580	650	618
EPHA7-6	EPHA7	x	361	335	361	407	401	319
EPHA7-7	EPHA7	x	484	411	474	541	588	613
EPHA7-8	EPHA7	x	415	360	384	379	438	417
EPHA7-9	EPHA7	x	573	519	509	522	577	542
EPHA8-1	EPHA8	x	323	321	300	354	386	418
EPHA8-10	EPHA8	x	458	518	463	477	517	465
EPHA8-11	EPHA8	x	670	803	792	791	808	769
EPHA8-12	EPHA8	x	172	159	170	241	135	169
EPHA8-13	EPHA8	x	268	283	344	328	329	356
EPHA8-2	EPHA8	x	497	416	353	388	458	374
EPHA8-3	EPHA8	x	693	707	670	756	796	768
EPHA8-4	EPHA8	x	673	549	584	596	587	667
EPHA8-5	EPHA8	x	850	781	925	1044	992	1002
EPHA8-6	EPHA8	x	304	368	358	343	345	372
EPHA8-7	EPHA8	x	355	371	388	340	396	400
EPHA8-8	EPHA8	x	279	305	270	366	263	331
EPHA8-9	EPHA8	x	371	332	361	379	454	351
EPHB1-1	EPHB1	x	474	529	482	549	501	495
EPHB1-10	EPHB1	x	300	268	281	350	267	271
EPHB1-2	EPHB1	x	345	304	293	396	264	291
EPHB1-3	EPHB1	x	460	459	384	386	468	382
EPHB1-4	EPHB1	x	437	463	473	503	495	500
EPHB1-5	EPHB1	x	556	530	525	580	617	540
EPHB1-6	EPHB1	x	154	207	160	211	237	177
EPHB1-7	EPHB1	x	435	494	543	508	565	523
EPHB1-8	EPHB1	x	315	371	439	468	367	433
EPHB1-9	EPHB1	x	146	192	170	161	236	208
EPHB2-1	EPHB2	x	333	380	361	348	338	311
EPHB2-10	EPHB2	x	361	354	357	384	408	389
EPHB2-2	EPHB2	x	537	681	711	666	731	622
EPHB2-3	EPHB2	x	100	95	84	79	106	107
EPHB2-4	EPHB2	x	635	723	664	672	652	729
EPHB2-5	EPHB2	x	533	549	604	579	560	588
EPHB2-6	EPHB2	x	620	615	669	644	740	678
EPHB2-7	EPHB2	x	445	526	535	497	554	424
EPHB2-8	EPHB2	x	650	645	619	681	675	737
EPHB2-9	EPHB2	x	604	666	580	638	545	537
EPHB3-1	EPHB3	x	497	491	485	552	553	490
EPHB3-10	EPHB3	x	327	355	349	333	359	319
EPHB3-2	EPHB3	x	578	522	542	655	554	630
EPHB3-3	EPHB3	x	552	480	514	486	620	485
EPHB3-4	EPHB3	x	402	447	401	476	430	454
EPHB3-5	EPHB3	x	264	219	238	227	246	177
EPHB3-6	EPHB3	x	545	537	547	612	548	586
EPHB3-7	EPHB3	x	586	667	708	726	734	717
EPHB3-8	EPHB3	x	399	363	337	362	294	351
EPHB3-9	EPHB3	x	635	598	574	650	589	589
EPHB4-1	EPHB4	x	243	240	285	247	222	262
EPHB4-10	EPHB4	x	678	726	638	638	574	566
EPHB4-2	EPHB4	x	274	270	267	265	293	297
EPHB4-3	EPHB4	x	673	655	626	666	691	673
EPHB4-4	EPHB4	x	747	669	685	657	744	736
EPHB4-5	EPHB4	x	537	526	569	515	574	614
EPHB4-6	EPHB4	x	286	288	246	327	365	337
EPHB4-7	EPHB4	x	105	122	142	124	154	143
EPHB4-8	EPHB4	x	760	691	719	643	661	572
EPHB4-9	EPHB4	x	185	208	200	248	225	199
EPHB6-1	EPHB6	x	488	445	438	432	357	408
EPHB6-10	EPHB6	x	445	383	420	385	391	326
EPHB6-2	EPHB6	x	566	472	471	494	529	532
EPHB6-3	EPHB6	x	593	626	573	667	637	637
EPHB6-4	EPHB6	x	399	480	458	442	473	454
EPHB6-5	EPHB6	x	401	380	419	407	347	412
EPHB6-6	EPHB6	x	295	292	283	368	262	366
EPHB6-7	EPHB6	x	553	504	522	523	604	540
EPHB6-8	EPHB6	x	323	398	376	327	396	313
EPHB6-9	EPHB6	x	566	565	592	600	580	577
ERBB2-1	ERBB2	x	253	242	236	252	254	318
ERBB2-10	ERBB2	x	579	562	588	537	691	648
ERBB2-2	ERBB2	x	483	528	519	543	495	535
ERBB2-3	ERBB2	x	530	574	569	648	567	600
ERBB2-4	ERBB2	x	1525	1608	1637	1747	1699	1824
ERBB2-5	ERBB2	x	763	857	747	873	815	715
ERBB2-6	ERBB2	x	599	616	587	529	517	570
ERBB2-7	ERBB2	x	248	285	268	334	331	291
ERBB2-8	ERBB2	x	253	273	322	243	298	314
ERBB2-9	ERBB2	x	455	429	525	478	422	507
ERBB3-1	ERBB3	x	305	325	341	388	327	423
ERBB3-10	ERBB3	x	123	136	127	105	94	79
ERBB3-11	ERBB3	x	277	272	287	297	326	294
ERBB3-12	ERBB3	x	251	277	271	235	204	231
ERBB3-13	ERBB3	x	199	198	228	247	205	228
ERBB3-14	ERBB3	x	427	390	433	315	321	334
ERBB3-15	ERBB3	x	366	344	331	346	323	271
ERBB3-16	ERBB3	x	340	324	306	411	380	365
ERBB3-17	ERBB3	x	289	209	218	316	184	202
ERBB3-2	ERBB3	x	565	497	469	477	403	403
ERBB3-3	ERBB3	x	361	281	261	256	287	282
ERBB3-4	ERBB3	x	343	292	285	279	328	291
ERBB3-5	ERBB3	x	639	638	639	661	622	610
ERBB3-6	ERBB3	x	463	438	405	394	392	365
ERBB3-7	ERBB3	x	604	598	599	566	465	551
ERBB3-8	ERBB3	x	947	863	890	965	965	987
ERBB3-9	ERBB3	x	978	790	873	871	938	886
ERBB4-1	ERBB4	x	640	602	600	586	531	611
ERBB4-10	ERBB4	x	698	701	682	711	760	716
ERBB4-11	ERBB4	x	645	640	595	619	570	595
ERBB4-2	ERBB4	x	153	128	161	190	141	136
ERBB4-3	ERBB4	x	655	649	700	774	681	731
ERBB4-4	ERBB4	x	885	875	832	1011	877	928
ERBB4-5	ERBB4	x	284	328	327	352	361	275
ERBB4-6	ERBB4	x	735	675	608	564	578	549
ERBB4-7	ERBB4	x	755	773	847	855	875	823
ERBB4-8	ERBB4	x	358	393	345	388	418	368
ERBB4-9	ERBB4	x	678	746	732	824	781	825
ERN1-1	ERN1	x	558	591	572	590	659	522
ERN1-10	ERN1	x	146	205	178	193	163	181
ERN1-2	ERN1	x	492	533	481	470	647	617
ERN1-3	ERN1	x	749	703	698	808	763	783
ERN1-4	ERN1	x	254	274	238	276	278	289
ERN1-5	ERN1	x	553	532	533	539	641	600
ERN1-6	ERN1	x	397	322	379	331	318	306
ERN1-7	ERN1	x	213	195	183	195	224	210
ERN1-8	ERN1	x	1082	1005	1184	1154	1196	1267
ERN1-9	ERN1	x	389	375	334	294	284	267
ERN2-1	ERN2	x	387	395	493	474	447	528
ERN2-10	ERN2	x	1019	901	845	728	783	792
ERN2-2	ERN2	x	709	813	811	782	835	816
ERN2-3	ERN2	x	785	785	764	881	699	851
ERN2-4	ERN2	x	210	170	227	212	216	188
ERN2-5	ERN2	x	215	232	231	270	242	219
ERN2-6	ERN2	x	195	184	212	235	242	225
ERN2-7	ERN2	x	593	515	557	596	527	574
ERN2-8	ERN2	x	225	173	185	177	138	204
ERN2-9	ERN2	x	358	362	377	392	351	328
FASTK-1	FASTK	x	588	648	636	694	726	773
FASTK-10	FASTK	x	635	641	745	796	867	672
FASTK-11	FASTK	x	1640	1628	1570	1587	1590	1595
FASTK-12	FASTK	x	190	182	149	205	178	211
FASTK-13	FASTK	x	345	359	345	329	426	287
FASTK-14	FASTK	x	511	425	435	351	468	402
FASTK-15	FASTK	x	364	358	385	469	379	464
FASTK-2	FASTK	x	215	199	146	240	250	228
FASTK-3	FASTK	x	706	646	638	624	657	768
FASTK-4	FASTK	x	862	896	793	879	815	922
FASTK-5	FASTK	x	401	481	452	529	505	469
FASTK-6	FASTK	x	620	714	565	770	735	776
FASTK-7	FASTK	x	264	263	303	243	282	280
FASTK-8	FASTK	x	223	146	162	234	149	189
FASTK-9	FASTK	x	415	402	428	406	432	457
FER-1	FER	x	666	601	736	669	639	624
FER-10	FER	x	555	578	574	476	480	536
FER-2	FER	x	294	336	352	372	308	321
FER-3	FER	x	488	510	522	608	589	554
FER-4	FER	x	230	291	267	197	254	254
FER-5	FER	x	685	789	732	825	823	926
FER-6	FER	x	205	226	215	240	335	246
FER-7	FER	x	616	635	678	682	741	773
FER-8	FER	x	791	791	948	906	801	936
FER-9	FER	x	689	780	858	878	817	869
FES-1	FES	x	612	601	584	505	463	474
FES-10	FES	x	351	440	385	424	336	355
FES-11	FES	x	653	694	645	673	778	792
FES-12	FES	x	772	769	830	868	905	785
FES-13	FES	x	488	542	592	518	465	686
FES-2	FES	x	809	702	740	850	867	1001
FES-3	FES	x	314	307	315	371	297	305
FES-4	FES	x	442	388	411	426	474	453
FES-5	FES	x	300	320	241	304	291	285
FES-6	FES	x	179	169	198	164	196	174
FES-7	FES	x	581	590	574	597	664	631
FES-8	FES	x	666	675	623	549	550	523
FES-9	FES	x	299	285	321	333	300	299
FGFR1-1	FGFR1	x	130	112	94	149	139	122
FGFR1-10	FGFR1	x	647	655	641	526	541	495
FGFR1-11	FGFR1	x	348	349	314	384	329	419
FGFR1-12	FGFR1	x	396	356	388	384	330	375
FGFR1-13	FGFR1	x	666	621	643	625	698	600
FGFR1-14	FGFR1	x	225	228	242	271	271	276
FGFR1-15	FGFR1	x	548	472	512	572	581	672
FGFR1-2	FGFR1	x	584	632	600	590	597	679
FGFR1-3	FGFR1	x	527	481	532	600	526	639
FGFR1-4	FGFR1	x	650	613	638	683	558	637
FGFR1-5	FGFR1	x	666	676	683	601	552	517
FGFR1-6	FGFR1	x	747	659	625	649	642	692
FGFR1-7	FGFR1	x	604	599	631	631	648	650
FGFR1-8	FGFR1	x	530	491	489	503	479	485
FGFR1-9	FGFR1	x	596	633	557	515	499	475
FGFR2-1	FGFR2	x	593	574	681	620	649	614
FGFR2-10	FGFR2	x	512	454	460	351	367	359
FGFR2-11	FGFR2	x	103	107	119	143	149	147
FGFR2-12	FGFR2	x	512	521	550	551	632	579
FGFR2-13	FGFR2	x	378	396	431	451	398	418
FGFR2-14	FGFR2	x	575	518	531	469	578	474
FGFR2-15	FGFR2	x	799	915	820	711	761	794
FGFR2-16	FGFR2	x	873	833	728	843	889	934
FGFR2-17	FGFR2	x	515	500	512	486	551	601
FGFR2-2	FGFR2	x	401	340	366	256	227	310
FGFR2-3	FGFR2	x	465	509	484	334	442	395
FGFR2-4	FGFR2	x	417	369	435	457	495	536
FGFR2-5	FGFR2	x	346	338	352	343	311	388
FGFR2-6	FGFR2	x	287	253	270	303	368	285
FGFR2-7	FGFR2	x	346	317	286	367	313	264
FGFR2-8	FGFR2	x	420	468	450	482	351	389
FGFR2-9	FGFR2	x	451	499	494	485	484	559
FGFR3-1	FGFR3	x	223	236	202	195	228	266
FGFR3-10	FGFR3	x	62	82	108	99	118	94
FGFR3-11	FGFR3	x	366	334	308	351	309	316
FGFR3-12	FGFR3	x	451	308	335	395	375	467
FGFR3-13	FGFR3	x	425	371	466	460	405	441
FGFR3-14	FGFR3	x	225	179	161	241	185	184
FGFR3-15	FGFR3	x	706	735	661	750	675	764
FGFR3-2	FGFR3	x	773	868	839	1020	981	1033
FGFR3-3	FGFR3	x	325	362	398	402	452	396
FGFR3-4	FGFR3	x	456	445	422	448	490	500
FGFR3-5	FGFR3	x	231	216	197	189	193	259
FGFR3-6	FGFR3	x	635	571	607	578	529	578
FGFR3-7	FGFR3	x	504	577	506	571	588	575
FGFR3-8	FGFR3	x	524	490	559	544	560	543
FGFR3-9	FGFR3	x	294	367	337	367	312	377
FGFR4-1	FGFR4	x	409	407	501	511	535	518
FGFR4-10	FGFR4	x	259	309	333	197	272	314
FGFR4-11	FGFR4	x	351	424	362	409	354	389
FGFR4-12	FGFR4	x	537	514	557	551	672	620
FGFR4-13	FGFR4	x	1008	994	991	1077	1076	1035
FGFR4-14	FGFR4	x	251	259	305	234	309	274
FGFR4-2	FGFR4	x	294	302	319	329	297	367
FGFR4-3	FGFR4	x	987	882	829	950	1166	904
FGFR4-4	FGFR4	x	504	486	472	533	507	441
FGFR4-5	FGFR4	x	492	435	420	425	518	430
FGFR4-6	FGFR4	x	691	616	603	672	719	554
FGFR4-7	FGFR4	x	415	445	449	457	484	471
FGFR4-8	FGFR4	x	215	281	229	248	250	254
FGFR4-9	FGFR4	x	532	531	584	568	475	540
FGR-1	FGR	x	709	615	640	655	651	684
FGR-10	FGR	x	566	705	559	619	647	536
FGR-11	FGR	x	361	367	384	384	384	452
FGR-12	FGR	x	310	270	296	251	298	294
FGR-2	FGR	x	98	105	118	113	122	100
FGR-3	FGR	x	120	115	137	132	153	135
FGR-4	FGR	x	588	754	723	620	647	623
FGR-5	FGR	x	1318	1353	1335	1240	1364	1315
FGR-6	FGR	x	433	371	392	317	371	400
FGR-7	FGR	x	458	472	450	374	472	400
FGR-8	FGR	x	648	617	535	561	622	600
FGR-9	FGR	x	420	407	477	422	354	466
FLT1-1	FLT1	x	376	456	374	418	376	409
FLT1-10	FLT1	x	614	687	725	648	683	704
FLT1-11	FLT1	x	515	558	590	572	541	579
FLT1-12	FLT1	x	381	416	479	451	502	453
FLT1-13	FLT1	x	346	355	343	317	393	276
FLT1-14	FLT1	x	195	174	174	170	227	193
FLT1-15	FLT1	x	469	484	469	510	463	458
FLT1-16	FLT1	x	620	539	576	655	746	584
FLT1-17	FLT1	x	405	379	461	366	413	396
FLT1-18	FLT1	x	896	842	753	871	920	893
FLT1-19	FLT1	x	381	306	324	291	335	297
FLT1-2	FLT1	x	358	242	314	327	298	273
FLT1-20	FLT1	x	284	296	317	325	317	348
FLT1-21	FLT1	x	701	683	689	780	835	729
FLT1-22	FLT1	x	844	849	800	945	908	1010
FLT1-3	FLT1	x	468	507	481	420	480	486
FLT1-4	FLT1	x	309	260	314	342	315	266
FLT1-5	FLT1	x	696	634	702	647	750	721
FLT1-6	FLT1	x	474	451	503	535	570	598
FLT1-7	FLT1	x	625	648	673	695	666	735
FLT1-8	FLT1	x	223	257	260	320	283	262
FLT1-9	FLT1	x	968	932	920	1077	995	1062
FLT3-1	FLT3	x	223	267	232	234	205	245
FLT3-10	FLT3	x	514	507	478	489	530	486
FLT3-2	FLT3	x	144	137	140	121	158	107
FLT3-3	FLT3	x	187	176	186	234	209	214
FLT3-4	FLT3	x	346	408	349	327	377	381
FLT3-5	FLT3	x	428	433	437	438	452	422
FLT3-6	FLT3	x	606	610	633	504	596	564
FLT3-7	FLT3	x	445	429	328	333	432	321
FLT3-8	FLT3	x	491	530	542	537	540	497
FLT3-9	FLT3	x	932	871	903	1019	921	1019
FLT4-1	FLT4	x	346	298	253	339	303	334
FLT4-10	FLT4	x	287	214	211	225	280	257
FLT4-2	FLT4	x	366	308	383	356	429	396
FLT4-3	FLT4	x	269	325	315	304	292	349
FLT4-4	FLT4	x	194	205	149	190	185	249
FLT4-5	FLT4	x	845	870	905	992	904	983
FLT4-6	FLT4	x	568	633	621	762	714	727
FLT4-7	FLT4	x	543	558	554	499	530	507
FLT4-8	FLT4	x	532	487	494	482	491	499
FLT4-9	FLT4	x	563	542	465	575	580	618
FRK-1	FRK	x	286	336	377	331	463	391
FRK-10	FRK	x	456	541	462	572	511	464
FRK-2	FRK	x	212	206	257	239	258	285
FRK-3	FRK	x	629	723	670	602	659	611
FRK-4	FRK	x	94	91	99	105	66	75
FRK-5	FRK	x	276	237	262	280	343	310
FRK-6	FRK	x	632	615	706	839	616	757
FRK-7	FRK	x	227	193	226	216	207	227
FRK-8	FRK	x	533	517	497	491	524	509
FRK-9	FRK	x	281	332	217	291	282	307
FYN-1	FYN	x	553	510	544	603	596	651
FYN-10	FYN	x	601	628	657	652	702	702
FYN-11	FYN	x	266	277	247	257	317	260
FYN-12	FYN	x	670	706	663	636	732	749
FYN-2	FYN	x	213	256	204	242	211	266
FYN-3	FYN	x	281	237	276	360	340	290
FYN-4	FYN	x	240	276	270	300	319	262
FYN-5	FYN	x	565	640	584	555	560	532
FYN-6	FYN	x	269	219	284	245	211	262
FYN-7	FYN	x	271	276	303	263	351	253
FYN-8	FYN	x	453	397	340	386	446	396
FYN-9	FYN	x	565	578	600	716	607	602
GAK-1	GAK	x	386	418	370	407	350	410
GAK-10	GAK	x	558	560	561	620	623	570
GAK-2	GAK	x	384	401	375	303	334	332
GAK-3	GAK	x	647	580	565	663	587	570
GAK-4	GAK	x	310	256	253	218	243	226
GAK-5	GAK	x	502	542	591	386	345	346
GAK-6	GAK	x	368	353	347	233	230	264
GAK-7	GAK	x	322	357	332	289	385	348
GAK-8	GAK	x	386	359	347	339	468	420
GAK-9	GAK	x	489	479	518	374	337	373
GRK1-1	GRK1	x	384	421	405	430	400	394
GRK1-10	GRK1	x	430	421	372	331	314	328
GRK1-2	GRK1	x	446	410	415	418	422	416
GRK1-3	GRK1	x	476	457	458	488	521	479
GRK1-4	GRK1	x	121	90	96	114	89	106
GRK1-5	GRK1	x	469	416	384	406	357	389
GRK1-6	GRK1	x	309	374	354	257	283	307
GRK1-7	GRK1	x	616	583	623	612	608	593
GRK1-8	GRK1	x	556	546	589	544	527	464
GRK1-9	GRK1	x	335	298	257	349	278	327
GRK4-1	GRK4	x	112	142	166	134	156	143
GRK4-10	GRK4	x	599	687	627	717	746	653
GRK4-11	GRK4	x	484	437	467	493	537	403
GRK4-2	GRK4	x	123	102	74	113	93	76
GRK4-3	GRK4	x	680	668	687	625	665	581
GRK4-4	GRK4	x	478	518	490	583	491	495
GRK4-5	GRK4	x	511	434	416	470	410	487
GRK4-6	GRK4	x	555	471	572	585	446	511
GRK4-7	GRK4	x	458	465	493	501	450	478
GRK4-8	GRK4	x	442	424	395	451	394	398
GRK4-9	GRK4	x	794	826	828	838	833	776
GRK5-1	GRK5	x	287	202	267	237	206	240
GRK5-10	GRK5	x	484	532	473	380	354	459
GRK5-2	GRK5	x	381	386	381	348	350	338
GRK5-3	GRK5	x	300	254	269	223	291	246
GRK5-4	GRK5	x	318	339	332	333	311	328
GRK5-5	GRK5	x	791	714	670	518	613	446
GRK5-6	GRK5	x	428	482	480	499	487	529
GRK5-7	GRK5	x	397	284	341	231	228	254
GRK5-8	GRK5	x	707	681	688	592	630	614
GRK5-9	GRK5	x	409	398	375	392	321	397
GRK6-1	GRK6	x	158	198	205	183	167	157
GRK6-10	GRK6	x	512	569	533	493	540	551
GRK6-11	GRK6	x	430	495	440	485	469	500
GRK6-12	GRK6	x	598	555	548	586	476	540
GRK6-2	GRK6	x	588	531	549	606	608	735
GRK6-3	GRK6	x	509	547	518	581	542	601
GRK6-4	GRK6	x	862	839	851	911	954	977
GRK6-5	GRK6	x	287	286	313	275	323	282
GRK6-6	GRK6	x	550	570	503	449	458	524
GRK6-7	GRK6	x	420	440	526	458	520	445
GRK6-8	GRK6	x	476	444	422	437	465	588
GRK6-9	GRK6	x	550	488	609	583	556	568
GRK7-1	GRK7	x	337	348	392	367	467	417
GRK7-10	GRK7	x	381	297	328	343	337	321
GRK7-2	GRK7	x	456	539	474	452	489	440
GRK7-3	GRK7	x	552	551	489	538	580	514
GRK7-4	GRK7	x	409	480	429	475	406	510
GRK7-5	GRK7	x	599	633	612	596	584	611
GRK7-6	GRK7	x	424	463	458	441	467	553
GRK7-7	GRK7	x	499	497	497	543	525	546
GRK7-8	GRK7	x	263	300	285	296	289	289
GRK7-9	GRK7	x	698	663	585	636	657	649
GSG2-1	GSG2	x	1161	1130	1211	1242	1088	1273
GSG2-10	GSG2	x	433	405	452	326	368	405
GSG2-2	GSG2	x	369	357	360	243	277	290
GSG2-3	GSG2	x	167	175	161	144	186	215
GSG2-4	GSG2	x	345	362	330	273	303	261
GSG2-5	GSG2	x	517	498	561	392	393	289
GSG2-6	GSG2	x	581	577	601	454	440	560
GSG2-7	GSG2	x	478	542	474	592	560	608
GSG2-8	GSG2	x	409	369	392	277	258	309
GSG2-9	GSG2	x	522	618	540	583	535	514
GSK3A-1	GSK3A	x	359	300	297	306	359	323
GSK3A-10	GSK3A	x	143	155	148	114	90	102
GSK3A-2	GSK3A	x	532	581	548	505	511	639
[truncated: 3,966 more rows]

## Sheet: KM12
KM12 (CMS1)
*type explanation:
x	Experimental sgRNA
n	Negative control sgRNA (non-targeting)
p	Positive control sgRNA
Tag	GeneSymbol	type*	t0_r1	t0_r2	t0_r3	t1_r1	t1_r2	t1_r3
AAK1-1	AAK1	x	719	597	651	567	936	569
AAK1-10	AAK1	x	247	200	167	394	190	236
AAK1-2	AAK1	x	611	636	622	572	553	559
AAK1-3	AAK1	x	447	455	482	419	335	267
AAK1-4	AAK1	x	494	444	547	601	705	517
AAK1-5	AAK1	x	490	478	593	316	445	491
AAK1-6	AAK1	x	163	167	252	237	348	276
AAK1-7	AAK1	x	676	625	623	766	670	703
AAK1-8	AAK1	x	508	445	538	526	351	492
AAK1-9	AAK1	x	1177	1114	1139	1198	1163	1118
AATK-1	AATK	x	365	428	342	418	418	385
AATK-10	AATK	x	986	972	1040	1084	1013	887
AATK-11	AATK	x	464	461	613	420	541	408
AATK-2	AATK	x	320	278	360	317	328	293
AATK-3	AATK	x	433	269	342	475	426	363
AATK-4	AATK	x	135	168	75	154	123	137
AATK-5	AATK	x	241	154	185	118	167	222
AATK-6	AATK	x	672	633	699	484	458	564
AATK-7	AATK	x	462	612	608	592	691	649
AATK-8	AATK	x	182	205	224	243	207	216
AATK-9	AATK	x	347	304	332	443	298	409
ABL1-1	ABL1	x	738	608	679	568	525	593
ABL1-10	ABL1	x	534	642	627	391	451	537
ABL1-2	ABL1	x	389	420	419	391	406	387
ABL1-3	ABL1	x	299	324	311	246	343	362
ABL1-4	ABL1	x	246	205	230	275	183	262
ABL1-5	ABL1	x	652	656	557	628	651	639
ABL1-6	ABL1	x	531	505	493	703	661	543
ABL1-7	ABL1	x	467	458	525	580	653	532
ABL1-8	ABL1	x	159	127	112	155	177	203
ABL1-9	ABL1	x	135	124	119	77	100	54
ABL2-1	ABL2	x	226	251	250	336	198	237
ABL2-10	ABL2	x	591	634	608	650	680	578
ABL2-11	ABL2	x	429	399	417	422	370	322
ABL2-12	ABL2	x	455	427	535	279	405	506
ABL2-13	ABL2	x	290	420	344	390	227	321
ABL2-14	ABL2	x	650	569	538	496	685	528
ABL2-15	ABL2	x	335	365	293	219	233	123
ABL2-16	ABL2	x	607	576	649	526	628	573
ABL2-17	ABL2	x	303	270	302	169	182	233
ABL2-18	ABL2	x	1316	1369	1223	1015	1026	1034
ABL2-19	ABL2	x	316	389	499	295	198	351
ABL2-2	ABL2	x	765	607	738	590	690	471
ABL2-3	ABL2	x	486	601	675	451	416	538
ABL2-4	ABL2	x	513	401	435	309	568	509
ABL2-5	ABL2	x	533	551	556	382	388	467
ABL2-6	ABL2	x	164	195	107	111	143	159
ABL2-7	ABL2	x	447	453	446	498	287	324
ABL2-8	ABL2	x	393	430	487	284	277	410
ABL2-9	ABL2	x	243	260	216	126	232	133
ACVR1-1	ACVR1	x	285	356	366	200	328	351
ACVR1-10	ACVR1	x	675	532	622	647	548	400
ACVR1-11	ACVR1	x	444	446	451	515	436	525
ACVR1-12	ACVR1	x	677	779	763	688	553	774
ACVR1-13	ACVR1	x	470	511	384	414	353	439
ACVR1-14	ACVR1	x	1232	1349	1249	1776	1809	1714
ACVR1-2	ACVR1	x	522	561	646	726	670	657
ACVR1-3	ACVR1	x	593	440	377	508	560	555
ACVR1-4	ACVR1	x	553	543	624	555	690	700
ACVR1-5	ACVR1	x	912	936	1073	884	973	1222
ACVR1-6	ACVR1	x	403	381	365	467	312	338
ACVR1-7	ACVR1	x	537	464	667	665	495	479
ACVR1-8	ACVR1	x	954	980	1065	826	1006	912
ACVR1-9	ACVR1	x	1334	1405	1516	1169	1498	1457
ACVR1B-1	ACVR1B	x	913	1072	969	1050	1013	931
ACVR1B-10	ACVR1B	x	851	905	819	517	666	606
ACVR1B-11	ACVR1B	x	410	415	478	288	350	435
ACVR1B-12	ACVR1B	x	347	441	524	455	671	505
ACVR1B-13	ACVR1B	x	515	577	554	823	666	655
ACVR1B-2	ACVR1B	x	522	525	499	626	626	729
ACVR1B-3	ACVR1B	x	867	747	724	774	1058	700
ACVR1B-4	ACVR1B	x	304	370	300	254	360	275
ACVR1B-5	ACVR1B	x	179	212	234	286	210	342
ACVR1B-6	ACVR1B	x	432	329	380	509	400	526
ACVR1B-7	ACVR1B	x	286	297	300	297	195	288
ACVR1B-8	ACVR1B	x	331	440	413	536	398	350
ACVR1B-9	ACVR1B	x	388	421	315	378	463	439
ACVR1C-1	ACVR1C	x	306	190	193	240	258	237
ACVR1C-10	ACVR1C	x	333	193	168	134	238	196
ACVR1C-11	ACVR1C	x	699	722	719	859	558	698
ACVR1C-12	ACVR1C	x	69	69	158	89	88	101
ACVR1C-13	ACVR1C	x	484	508	424	340	496	269
ACVR1C-14	ACVR1C	x	568	604	588	899	683	756
ACVR1C-15	ACVR1C	x	598	511	492	464	565	613
ACVR1C-16	ACVR1C	x	1223	1269	1388	1360	1737	1667
ACVR1C-17	ACVR1C	x	790	877	875	1143	920	1201
ACVR1C-18	ACVR1C	x	447	457	435	383	456	411
ACVR1C-19	ACVR1C	x	593	564	504	649	565	519
ACVR1C-2	ACVR1C	x	391	380	428	350	493	383
ACVR1C-20	ACVR1C	x	466	482	359	392	508	426
ACVR1C-3	ACVR1C	x	912	908	948	1009	1346	1272
ACVR1C-4	ACVR1C	x	813	797	709	693	691	750
ACVR1C-5	ACVR1C	x	385	338	344	321	288	232
ACVR1C-6	ACVR1C	x	330	448	357	346	443	346
ACVR1C-7	ACVR1C	x	233	182	201	157	222	228
ACVR1C-8	ACVR1C	x	434	494	493	392	390	398
ACVR1C-9	ACVR1C	x	602	599	568	684	810	689
ACVR2A-1	ACVR2A	x	564	610	527	661	545	716
ACVR2A-10	ACVR2A	x	685	510	569	710	621	704
ACVR2A-11	ACVR2A	x	423	513	412	401	505	396
ACVR2A-12	ACVR2A	x	535	578	543	409	523	466
ACVR2A-13	ACVR2A	x	275	365	435	538	563	496
ACVR2A-2	ACVR2A	x	665	552	675	496	448	509
ACVR2A-3	ACVR2A	x	455	367	473	555	396	581
ACVR2A-4	ACVR2A	x	379	269	276	262	252	327
ACVR2A-5	ACVR2A	x	571	527	510	597	558	442
ACVR2A-6	ACVR2A	x	218	202	230	106	293	239
ACVR2A-7	ACVR2A	x	507	481	479	690	338	673
ACVR2A-8	ACVR2A	x	208	146	170	168	152	166
ACVR2A-9	ACVR2A	x	529	632	511	506	591	677
ACVR2B-1	ACVR2B	x	389	387	426	407	518	366
ACVR2B-10	ACVR2B	x	644	673	705	795	625	553
ACVR2B-2	ACVR2B	x	402	320	295	282	280	276
ACVR2B-3	ACVR2B	x	631	546	487	492	590	638
ACVR2B-4	ACVR2B	x	478	440	419	392	400	402
ACVR2B-5	ACVR2B	x	566	399	486	542	445	650
ACVR2B-6	ACVR2B	x	213	253	198	202	242	245
ACVR2B-7	ACVR2B	x	165	119	164	179	92	180
ACVR2B-8	ACVR2B	x	701	723	641	692	816	703
ACVR2B-9	ACVR2B	x	467	422	438	491	588	627
ACVRL1-1	ACVRL1	x	263	173	181	104	193	222
ACVRL1-10	ACVRL1	x	349	389	477	470	355	303
ACVRL1-2	ACVRL1	x	1248	1295	1095	1276	1258	1398
ACVRL1-3	ACVRL1	x	77	61	47	74	133	118
ACVRL1-4	ACVRL1	x	161	109	124	88	95	155
ACVRL1-5	ACVRL1	x	552	638	633	409	466	695
ACVRL1-6	ACVRL1	x	751	730	751	861	920	841
ACVRL1-7	ACVRL1	x	600	571	632	420	530	444
ACVRL1-8	ACVRL1	x	532	508	597	379	423	377
ACVRL1-9	ACVRL1	x	215	230	215	208	132	280
ADCK1-1	ADCK1	x	1146	1185	1377	1158	1014	1242
ADCK1-10	ADCK1	x	546	623	548	562	745	844
ADCK1-11	ADCK1	x	758	830	749	735	775	579
ADCK1-2	ADCK1	x	762	532	550	731	618	752
ADCK1-3	ADCK1	x	273	276	258	461	340	365
ADCK1-4	ADCK1	x	679	622	689	789	680	870
ADCK1-5	ADCK1	x	774	765	624	885	1131	894
ADCK1-6	ADCK1	x	727	728	819	909	721	792
ADCK1-7	ADCK1	x	674	743	713	650	770	1005
ADCK1-8	ADCK1	x	1335	1379	1269	1262	1279	1602
ADCK1-9	ADCK1	x	459	468	516	441	581	488
ADCK2-1	ADCK2	x	557	516	563	590	416	677
ADCK2-10	ADCK2	x	189	162	175	99	140	167
ADCK2-2	ADCK2	x	609	612	671	560	440	469
ADCK2-3	ADCK2	x	87	144	100	105	137	86
ADCK2-4	ADCK2	x	745	714	664	926	938	882
ADCK2-5	ADCK2	x	876	883	958	1119	1093	1054
ADCK2-6	ADCK2	x	236	299	240	219	242	249
ADCK2-7	ADCK2	x	136	162	152	139	117	107
ADCK2-8	ADCK2	x	508	470	446	680	646	519
ADCK2-9	ADCK2	x	947	893	916	764	996	807
ADCK3-1	ADCK3	x	345	339	329	533	390	302
ADCK3-10	ADCK3	x	589	593	743	731	638	654
ADCK3-2	ADCK3	x	578	569	525	636	748	666
ADCK3-3	ADCK3	x	229	211	254	262	415	440
ADCK3-4	ADCK3	x	428	445	434	561	327	384
ADCK3-5	ADCK3	x	744	638	715	655	833	630
ADCK3-6	ADCK3	x	404	427	386	415	445	487
ADCK3-7	ADCK3	x	713	803	757	454	810	693
ADCK3-8	ADCK3	x	345	369	381	483	461	476
ADCK3-9	ADCK3	x	365	468	523	583	620	643
ADCK4-1	ADCK4	x	364	358	315	376	463	416
ADCK4-10	ADCK4	x	201	234	208	229	220	158
ADCK4-11	ADCK4	x	550	579	580	399	426	344
ADCK4-12	ADCK4	x	448	402	363	498	336	287
ADCK4-13	ADCK4	x	359	343	383	424	345	351
ADCK4-14	ADCK4	x	576	538	521	570	490	583
ADCK4-2	ADCK4	x	838	898	813	1065	1021	1134
ADCK4-3	ADCK4	x	264	276	200	295	287	352
ADCK4-4	ADCK4	x	193	205	148	229	325	318
ADCK4-5	ADCK4	x	483	475	418	498	585	601
ADCK4-6	ADCK4	x	506	463	480	401	446	388
ADCK4-7	ADCK4	x	511	560	468	532	731	527
ADCK4-8	ADCK4	x	796	732	706	776	703	575
ADCK4-9	ADCK4	x	166	175	209	143	183	190
ADCK5-1	ADCK5	x	866	903	894	849	965	930
ADCK5-10	ADCK5	x	948	741	856	787	711	736
ADCK5-2	ADCK5	x	325	309	393	448	441	469
ADCK5-3	ADCK5	x	547	583	629	485	448	411
ADCK5-4	ADCK5	x	662	603	594	717	665	742
ADCK5-5	ADCK5	x	586	585	556	710	746	941
ADCK5-6	ADCK5	x	371	391	381	314	255	263
ADCK5-7	ADCK5	x	872	935	863	682	870	729
ADCK5-8	ADCK5	x	407	540	589	419	550	423
ADCK5-9	ADCK5	x	598	664	706	470	433	525
ADRBK1-1	ADRBK1	x	81	101	74	86	133	110
ADRBK1-10	ADRBK1	x	495	590	668	532	630	789
ADRBK1-2	ADRBK1	x	283	242	254	292	277	367
ADRBK1-3	ADRBK1	x	657	567	658	417	398	589
ADRBK1-4	ADRBK1	x	752	680	779	349	381	407
ADRBK1-5	ADRBK1	x	301	365	339	384	518	459
ADRBK1-6	ADRBK1	x	457	379	608	264	426	265
ADRBK1-7	ADRBK1	x	622	585	661	208	303	284
ADRBK1-8	ADRBK1	x	331	394	290	424	248	321
ADRBK1-9	ADRBK1	x	300	256	351	327	227	275
ADRBK2-1	ADRBK2	x	553	744	656	504	550	657
ADRBK2-10	ADRBK2	x	424	442	395	801	800	578
ADRBK2-2	ADRBK2	x	329	412	445	451	423	291
ADRBK2-3	ADRBK2	x	626	482	611	651	606	582
ADRBK2-4	ADRBK2	x	618	640	723	538	471	546
ADRBK2-5	ADRBK2	x	503	566	540	641	585	459
ADRBK2-6	ADRBK2	x	781	669	772	929	980	776
ADRBK2-7	ADRBK2	x	558	596	538	586	585	444
ADRBK2-8	ADRBK2	x	393	352	398	697	533	606
ADRBK2-9	ADRBK2	x	649	757	667	769	631	738
AKT1-1	AKT1	x	254	298	259	332	252	359
AKT1-10	AKT1	x	509	527	544	537	471	440
AKT1-11	AKT1	x	591	632	576	532	628	499
AKT1-12	AKT1	x	1146	1088	1033	1063	1229	1121
AKT1-2	AKT1	x	415	498	408	642	691	479
AKT1-3	AKT1	x	976	875	879	773	873	739
AKT1-4	AKT1	x	424	423	344	337	411	542
AKT1-5	AKT1	x	294	397	427	340	298	219
AKT1-6	AKT1	x	604	597	691	491	516	492
AKT1-7	AKT1	x	690	782	629	778	710	613
AKT1-8	AKT1	x	772	1011	992	905	855	633
AKT1-9	AKT1	x	550	414	506	712	521	515
AKT2-1	AKT2	x	383	432	489	409	406	285
AKT2-10	AKT2	x	673	733	703	1035	800	1012
AKT2-11	AKT2	x	502	557	615	691	585	581
AKT2-12	AKT2	x	551	592	500	425	456	473
AKT2-2	AKT2	x	1117	1016	1090	811	766	632
AKT2-3	AKT2	x	1239	1333	1191	681	633	686
AKT2-4	AKT2	x	412	358	520	407	465	385
AKT2-5	AKT2	x	400	355	334	379	252	305
AKT2-6	AKT2	x	651	677	551	643	806	579
AKT2-7	AKT2	x	282	244	306	341	283	331
AKT2-8	AKT2	x	252	226	362	320	207	170
AKT2-9	AKT2	x	739	590	678	534	443	556
AKT3-1	AKT3	x	604	564	529	540	571	540
AKT3-10	AKT3	x	522	558	577	729	815	758
AKT3-11	AKT3	x	292	324	332	415	483	491
AKT3-2	AKT3	x	588	566	397	697	788	647
AKT3-3	AKT3	x	490	429	386	343	403	350
AKT3-4	AKT3	x	136	156	111	191	172	181
AKT3-5	AKT3	x	735	564	765	624	573	791
AKT3-6	AKT3	x	818	860	910	904	843	1062
AKT3-7	AKT3	x	216	234	254	345	388	289
AKT3-8	AKT3	x	277	381	294	291	413	341
AKT3-9	AKT3	x	325	353	291	433	305	418
ALK-1	ALK	x	313	379	268	320	212	301
ALK-10	ALK	x	519	306	464	385	336	440
ALK-2	ALK	x	1231	1176	1200	1234	1123	1454
ALK-3	ALK	x	221	323	262	251	313	213
ALK-4	ALK	x	561	669	562	478	626	525
ALK-5	ALK	x	394	392	318	303	298	336
ALK-6	ALK	x	292	298	357	372	225	305
ALK-7	ALK	x	433	506	376	442	588	514
ALK-8	ALK	x	631	616	724	603	571	782
ALK-9	ALK	x	863	858	973	947	751	890
ALPK1-1	ALPK1	x	1074	987	1116	1332	1298	1349
ALPK1-10	ALPK1	x	884	862	880	746	900	910
ALPK1-2	ALPK1	x	212	163	207	295	207	222
ALPK1-3	ALPK1	x	647	653	616	574	615	703
ALPK1-4	ALPK1	x	443	401	402	388	491	353
ALPK1-5	ALPK1	x	348	279	351	261	328	333
ALPK1-6	ALPK1	x	412	444	361	445	490	462
ALPK1-7	ALPK1	x	430	501	400	713	668	673
ALPK1-8	ALPK1	x	1023	991	802	787	886	818
ALPK1-9	ALPK1	x	232	293	318	423	265	476
ALPK2-1	ALPK2	x	181	253	197	266	185	273
ALPK2-10	ALPK2	x	410	299	343	302	510	306
ALPK2-2	ALPK2	x	11	1	10	14	32	30
ALPK2-3	ALPK2	x	336	321	338	409	390	354
ALPK2-4	ALPK2	x	293	287	341	455	328	486
ALPK2-5	ALPK2	x	206	271	223	296	290	239
ALPK2-6	ALPK2	x	525	561	620	795	693	835
ALPK2-7	ALPK2	x	257	236	245	434	207	240
ALPK2-8	ALPK2	x	572	596	675	688	655	630
ALPK2-9	ALPK2	x	627	615	622	922	743	743
ALPK3-1	ALPK3	x	345	409	348	461	528	395
ALPK3-10	ALPK3	x	428	515	479	513	400	434
ALPK3-2	ALPK3	x	473	354	332	416	680	504
ALPK3-3	ALPK3	x	436	385	336	496	468	466
ALPK3-4	ALPK3	x	386	372	393	353	320	310
ALPK3-5	ALPK3	x	316	331	365	508	431	428
ALPK3-6	ALPK3	x	297	356	248	353	217	265
ALPK3-7	ALPK3	x	171	213	178	131	195	120
ALPK3-8	ALPK3	x	706	518	632	742	910	670
ALPK3-9	ALPK3	x	666	663	727	856	1176	986
AMHR2-1	AMHR2	x	563	634	661	761	793	979
AMHR2-10	AMHR2	x	346	510	467	475	366	537
AMHR2-11	AMHR2	x	564	681	695	704	700	579
AMHR2-12	AMHR2	x	159	240	204	190	98	153
AMHR2-13	AMHR2	x	406	519	480	443	583	599
AMHR2-14	AMHR2	x	300	282	302	336	353	372
AMHR2-2	AMHR2	x	483	531	568	684	540	643
AMHR2-3	AMHR2	x	269	272	338	264	303	237
AMHR2-4	AMHR2	x	285	307	288	208	203	258
AMHR2-5	AMHR2	x	421	361	427	480	550	446
AMHR2-6	AMHR2	x	692	767	659	748	633	805
AMHR2-7	AMHR2	x	372	321	353	456	445	334
AMHR2-8	AMHR2	x	379	490	418	405	322	222
AMHR2-9	AMHR2	x	429	453	413	743	555	576
ANKK1-1	ANKK1	x	757	774	843	1021	1173	756
ANKK1-10	ANKK1	x	220	140	143	227	317	140
ANKK1-2	ANKK1	x	323	414	448	508	480	441
ANKK1-3	ANKK1	x	341	513	451	470	533	420
ANKK1-4	ANKK1	x	327	432	424	392	485	456
ANKK1-5	ANKK1	x	192	251	302	201	278	370
ANKK1-6	ANKK1	x	233	284	313	389	341	443
ANKK1-7	ANKK1	x	318	313	316	310	275	309
ANKK1-8	ANKK1	x	267	251	349	342	420	351
ANKK1-9	ANKK1	x	689	665	629	841	660	613
ARAF-1	ARAF	x	345	357	334	300	486	480
ARAF-10	ARAF	x	386	455	459	371	551	587
ARAF-11	ARAF	x	609	692	538	936	745	649
ARAF-12	ARAF	x	524	594	608	594	428	525
ARAF-13	ARAF	x	441	400	491	451	446	435
ARAF-14	ARAF	x	806	659	696	794	830	789
ARAF-15	ARAF	x	542	564	591	551	473	358
ARAF-16	ARAF	x	750	774	662	756	1006	684
ARAF-17	ARAF	x	632	666	630	550	556	616
ARAF-2	ARAF	x	425	398	408	434	533	413
ARAF-3	ARAF	x	867	859	850	759	1044	852
ARAF-4	ARAF	x	396	474	422	456	528	522
ARAF-5	ARAF	x	815	935	972	798	856	953
ARAF-6	ARAF	x	268	317	325	478	327	423
ARAF-7	ARAF	x	496	453	447	482	423	474
ARAF-8	ARAF	x	355	397	263	364	248	357
ARAF-9	ARAF	x	778	853	922	819	866	957
ATM-1	ATM	x	583	573	504	483	498	432
ATM-10	ATM	x	593	574	580	425	520	561
ATM-2	ATM	x	448	428	395	438	406	437
ATM-3	ATM	x	681	769	604	641	581	555
ATM-4	ATM	x	493	561	475	325	388	346
ATM-5	ATM	x	374	559	436	260	257	235
ATM-6	ATM	x	401	317	338	601	373	504
ATM-7	ATM	x	390	418	301	499	481	362
ATM-8	ATM	x	345	477	406	536	516	591
ATM-9	ATM	x	692	694	656	491	545	518
ATR-1	ATR	x	243	338	277	443	292	447
ATR-10	ATR	x	401	367	373	301	253	232
ATR-2	ATR	x	1099	1043	1165	455	515	447
ATR-3	ATR	x	732	745	668	597	595	588
ATR-4	ATR	x	310	260	289	317	365	258
ATR-5	ATR	x	815	714	862	1071	1111	1237
ATR-6	ATR	x	246	271	272	69	118	61
ATR-7	ATR	x	542	476	463	359	410	301
ATR-8	ATR	x	176	174	150	288	137	294
ATR-9	ATR	x	433	498	417	359	388	298
AURKA-1	AURKA	x	278	281	315	139	115	185
AURKA-10	AURKA	x	588	477	505	238	223	143
AURKA-2	AURKA	x	644	628	673	463	458	374
AURKA-3	AURKA	x	186	197	245	86	75	38
AURKA-4	AURKA	x	366	507	434	79	125	159
AURKA-5	AURKA	x	371	293	293	230	120	168
AURKA-6	AURKA	x	226	249	225	250	340	160
AURKA-7	AURKA	x	586	562	634	731	775	739
AURKA-8	AURKA	x	665	586	696	535	351	403
AURKA-9	AURKA	x	324	380	386	472	486	391
AURKB-1	AURKB	x	438	552	533	434	556	423
AURKB-10	AURKB	x	360	382	435	234	390	311
AURKB-11	AURKB	x	157	178	197	233	228	226
AURKB-12	AURKB	x	602	545	734	567	501	465
AURKB-13	AURKB	x	670	501	655	443	606	547
AURKB-14	AURKB	x	454	458	488	267	431	367
AURKB-15	AURKB	x	446	507	572	294	260	248
AURKB-16	AURKB	x	385	413	498	192	185	196
AURKB-2	AURKB	x	383	325	408	284	298	310
AURKB-3	AURKB	x	444	499	436	314	325	439
AURKB-4	AURKB	x	546	637	729	338	370	391
AURKB-5	AURKB	x	560	588	638	414	666	520
AURKB-6	AURKB	x	104	137	94	152	40	137
AURKB-7	AURKB	x	1204	1087	995	561	520	681
AURKB-8	AURKB	x	657	645	668	328	413	266
AURKB-9	AURKB	x	523	499	520	330	403	325
AURKC-1	AURKC	x	474	541	568	682	798	708
AURKC-10	AURKC	x	680	585	475	597	690	596
AURKC-2	AURKC	x	846	769	851	748	995	972
AURKC-3	AURKC	x	373	398	413	315	330	443
AURKC-4	AURKC	x	695	784	733	652	756	647
AURKC-5	AURKC	x	863	914	916	1182	1234	1219
AURKC-6	AURKC	x	960	982	848	866	915	926
AURKC-7	AURKC	x	499	554	540	574	550	694
AURKC-8	AURKC	x	631	540	426	645	746	742
AURKC-9	AURKC	x	658	689	624	756	781	599
AXL-1	AXL	x	511	502	548	597	570	485
AXL-10	AXL	x	478	482	555	535	580	572
AXL-11	AXL	x	788	763	678	516	713	777
AXL-12	AXL	x	367	343	258	370	466	483
AXL-13	AXL	x	869	934	824	995	1206	1147
AXL-14	AXL	x	354	307	256	201	177	158
AXL-15	AXL	x	926	1030	962	782	733	825
AXL-16	AXL	x	829	697	877	1134	885	1009
AXL-2	AXL	x	739	648	716	782	773	680
AXL-3	AXL	x	313	287	352	257	310	347
AXL-4	AXL	x	507	572	554	526	525	500
AXL-5	AXL	x	452	504	555	690	711	806
AXL-6	AXL	x	463	482	533	537	406	542
AXL-7	AXL	x	633	610	583	479	625	553
AXL-8	AXL	x	253	230	279	215	257	246
AXL-9	AXL	x	576	628	623	663	858	642
BCKDK-1	BCKDK	x	188	159	161	154	160	227
BCKDK-10	BCKDK	x	797	700	694	615	813	541
BCKDK-11	BCKDK	x	348	346	327	477	400	497
BCKDK-2	BCKDK	x	431	464	562	492	550	470
BCKDK-3	BCKDK	x	493	424	341	456	571	641
BCKDK-4	BCKDK	x	574	540	446	624	586	605
BCKDK-5	BCKDK	x	652	625	534	589	476	414
BCKDK-6	BCKDK	x	423	391	356	283	218	166
BCKDK-7	BCKDK	x	262	301	334	357	420	406
BCKDK-8	BCKDK	x	432	468	511	444	336	433
BCKDK-9	BCKDK	x	155	149	212	196	192	170
BLK-1	BLK	x	502	471	524	774	735	698
BLK-10	BLK	x	271	360	325	332	272	295
BLK-2	BLK	x	321	382	552	630	693	499
BLK-3	BLK	x	635	636	674	676	590	517
BLK-4	BLK	x	294	328	268	335	465	489
BLK-5	BLK	x	1454	1294	1281	1318	1086	1349
BLK-6	BLK	x	427	393	367	391	333	370
BLK-7	BLK	x	399	386	420	472	325	529
BLK-8	BLK	x	1088	847	831	1099	1231	1210
BLK-9	BLK	x	702	490	593	691	713	614
BMP2K-1	BMP2K	x	204	226	222	133	277	227
BMP2K-10	BMP2K	x	392	517	465	407	540	358
BMP2K-11	BMP2K	x	503	583	435	365	390	414
BMP2K-2	BMP2K	x	162	196	220	221	155	136
BMP2K-3	BMP2K	x	222	238	303	219	293	289
BMP2K-4	BMP2K	x	90	78	114	81	110	148
BMP2K-5	BMP2K	x	770	820	705	903	755	729
BMP2K-6	BMP2K	x	269	207	302	167	238	213
BMP2K-7	BMP2K	x	974	1171	1119	1232	1339	1265
BMP2K-8	BMP2K	x	230	250	278	251	258	281
BMP2K-9	BMP2K	x	365	410	439	373	590	532
BMPR1A-1	BMPR1A	x	303	321	346	117	152	295
BMPR1A-10	BMPR1A	x	642	688	599	529	630	674
BMPR1A-2	BMPR1A	x	61	56	46	40	25	38
BMPR1A-3	BMPR1A	x	727	686	627	516	516	544
BMPR1A-4	BMPR1A	x	170	217	227	237	167	192
BMPR1A-5	BMPR1A	x	551	533	416	636	676	519
BMPR1A-6	BMPR1A	x	805	862	800	727	990	595
BMPR1A-7	BMPR1A	x	536	555	592	644	418	352
BMPR1A-8	BMPR1A	x	327	398	403	309	217	348
BMPR1A-9	BMPR1A	x	222	199	170	187	138	165
BMPR1B-1	BMPR1B	x	354	397	354	450	421	331
BMPR1B-10	BMPR1B	x	830	694	748	774	743	914
BMPR1B-2	BMPR1B	x	459	470	532	405	363	484
BMPR1B-3	BMPR1B	x	672	527	583	639	661	749
BMPR1B-4	BMPR1B	x	656	835	848	707	693	563
BMPR1B-5	BMPR1B	x	702	735	738	880	900	807
BMPR1B-6	BMPR1B	x	590	483	517	548	528	596
BMPR1B-7	BMPR1B	x	665	504	506	576	655	491
BMPR1B-8	BMPR1B	x	365	426	401	300	315	426
BMPR1B-9	BMPR1B	x	508	610	519	407	458	344
BMPR2-1	BMPR2	x	328	226	277	209	173	164
BMPR2-10	BMPR2	x	349	316	289	187	218	266
BMPR2-2	BMPR2	x	477	359	520	391	353	330
BMPR2-3	BMPR2	x	230	248	219	238	165	112
BMPR2-4	BMPR2	x	803	801	726	500	558	666
BMPR2-5	BMPR2	x	844	837	892	657	673	773
BMPR2-6	BMPR2	x	858	908	840	702	698	865
BMPR2-7	BMPR2	x	311	314	332	173	177	186
BMPR2-8	BMPR2	x	454	456	357	237	361	213
BMPR2-9	BMPR2	x	227	240	213	286	313	301
BMX-1	BMX	x	387	535	631	880	713	727
BMX-10	BMX	x	320	315	262	246	188	350
BMX-2	BMX	x	727	602	553	675	798	630
BMX-3	BMX	x	508	439	600	359	618	583
BMX-4	BMX	x	729	816	927	822	813	851
BMX-5	BMX	x	551	502	443	858	778	721
BMX-6	BMX	x	654	602	649	691	863	736
BMX-7	BMX	x	773	766	796	938	963	854
BMX-8	BMX	x	447	401	446	486	555	397
BMX-9	BMX	x	651	666	543	1023	936	664
BRAF-1	BRAF	x	363	339	384	461	350	531
BRAF-10	BRAF	x	904	838	851	1025	956	845
BRAF-2	BRAF	x	193	181	176	145	227	241
BRAF-3	BRAF	x	473	511	490	534	718	472
BRAF-4	BRAF	x	252	212	160	288	282	261
BRAF-5	BRAF	x	822	694	794	803	1069	1045
BRAF-6	BRAF	x	449	403	441	589	541	521
BRAF-7	BRAF	x	671	797	689	889	591	823
BRAF-8	BRAF	x	425	442	536	521	611	558
BRAF-9	BRAF	x	649	627	616	676	645	747
BRSK1-1	BRSK1	x	356	333	453	360	375	372
BRSK1-10	BRSK1	x	481	511	522	472	483	469
BRSK1-2	BRSK1	x	554	697	540	668	550	769
BRSK1-3	BRSK1	x	268	403	311	328	225	272
BRSK1-4	BRSK1	x	715	564	650	545	805	795
BRSK1-5	BRSK1	x	432	461	533	505	473	337
BRSK1-6	BRSK1	x	375	324	356	371	431	453
BRSK1-7	BRSK1	x	397	455	394	275	345	381
BRSK1-8	BRSK1	x	752	784	794	797	781	736
BRSK1-9	BRSK1	x	380	389	354	410	336	463
BRSK2-1	BRSK2	x	628	507	492	696	626	680
BRSK2-10	BRSK2	x	690	682	764	908	831	800
BRSK2-11	BRSK2	x	392	346	375	379	262	308
BRSK2-12	BRSK2	x	428	498	506	553	571	509
BRSK2-13	BRSK2	x	556	436	513	618	605	680
BRSK2-14	BRSK2	x	618	774	620	922	711	620
BRSK2-15	BRSK2	x	784	648	785	855	633	730
BRSK2-16	BRSK2	x	387	376	413	443	470	530
BRSK2-17	BRSK2	x	516	474	511	472	515	434
BRSK2-2	BRSK2	x	547	509	565	820	523	555
BRSK2-3	BRSK2	x	933	1123	898	1057	948	1049
BRSK2-4	BRSK2	x	437	468	445	585	646	547
BRSK2-5	BRSK2	x	380	402	303	412	415	376
BRSK2-6	BRSK2	x	491	486	534	433	555	582
BRSK2-7	BRSK2	x	388	241	274	413	356	305
BRSK2-8	BRSK2	x	634	498	565	558	870	809
BRSK2-9	BRSK2	x	1084	1072	1047	1147	1066	1235
BTK-1	BTK	x	497	542	486	589	656	658
BTK-10	BTK	x	413	399	362	441	386	254
BTK-2	BTK	x	191	151	139	129	82	124
BTK-3	BTK	x	625	477	500	573	775	478
BTK-4	BTK	x	888	1020	866	1420	1359	1313
BTK-5	BTK	x	996	1069	1095	1091	1131	1200
BTK-6	BTK	x	261	296	352	327	373	243
BTK-7	BTK	x	249	218	260	321	220	201
BTK-8	BTK	x	578	594	626	627	676	698
BTK-9	BTK	x	490	545	517	549	578	541
BUB1-1	BUB1	x	81	42	52	72	17	97
BUB1-10	BUB1	x	573	620	673	334	348	384
BUB1-11	BUB1	x	611	544	705	368	410	401
BUB1-12	BUB1	x	216	282	246	219	240	193
BUB1-2	BUB1	x	237	328	285	432	272	327
BUB1-3	BUB1	x	46	118	59	31	18	51
BUB1-4	BUB1	x	289	271	241	296	167	216
BUB1-5	BUB1	x	810	749	712	271	122	132
BUB1-6	BUB1	x	448	475	464	203	315	300
BUB1-7	BUB1	x	263	241	309	97	77	115
BUB1-8	BUB1	x	1068	1049	1000	942	1213	1209
BUB1-9	BUB1	x	619	760	685	858	793	601
BUB1B-1	BUB1B	x	799	795	723	303	398	248
BUB1B-10	BUB1B	x	585	667	589	513	408	337
BUB1B-2	BUB1B	x	456	469	470	170	235	245
BUB1B-3	BUB1B	x	719	605	578	307	358	299
BUB1B-4	BUB1B	x	805	721	754	678	800	848
BUB1B-5	BUB1B	x	932	879	940	412	328	595
BUB1B-6	BUB1B	x	553	471	528	328	327	330
BUB1B-7	BUB1B	x	572	557	554	739	693	538
BUB1B-8	BUB1B	x	940	883	880	912	838	1134
BUB1B-9	BUB1B	x	511	523	407	259	277	306
C9orf96-1	C9orf96	x	791	595	611	718	748	718
C9orf96-10	C9orf96	x	213	187	268	259	391	279
C9orf96-2	C9orf96	x	743	607	748	865	773	594
C9orf96-3	C9orf96	x	656	773	564	845	885	866
C9orf96-4	C9orf96	x	473	534	573	621	525	605
C9orf96-5	C9orf96	x	654	615	564	686	626	887
C9orf96-6	C9orf96	x	258	311	233	247	431	329
C9orf96-7	C9orf96	x	429	502	439	373	315	528
C9orf96-8	C9orf96	x	382	422	404	543	568	578
C9orf96-9	C9orf96	x	508	608	700	466	470	555
CAMK1-1	CAMK1	x	449	447	297	544	483	446
CAMK1-10	CAMK1	x	629	563	713	733	535	557
CAMK1-2	CAMK1	x	492	359	399	381	480	403
CAMK1-3	CAMK1	x	593	540	581	855	575	713
CAMK1-4	CAMK1	x	441	479	417	588	791	532
CAMK1-5	CAMK1	x	686	587	599	703	595	577
CAMK1-6	CAMK1	x	422	397	456	562	533	469
CAMK1-7	CAMK1	x	592	426	524	693	658	521
CAMK1-8	CAMK1	x	635	705	646	724	711	639
CAMK1-9	CAMK1	x	673	609	825	865	938	906
CAMK1D-1	CAMK1D	x	624	616	542	534	825	590
CAMK1D-10	CAMK1D	x	567	659	511	605	681	645
CAMK1D-2	CAMK1D	x	679	644	655	775	750	762
CAMK1D-3	CAMK1D	x	671	596	639	674	626	606
CAMK1D-4	CAMK1D	x	475	607	609	618	810	519
CAMK1D-5	CAMK1D	x	773	701	715	607	661	696
CAMK1D-6	CAMK1D	x	446	496	383	450	322	518
CAMK1D-7	CAMK1D	x	407	416	471	385	375	369
CAMK1D-8	CAMK1D	x	246	248	295	300	297	189
CAMK1D-9	CAMK1D	x	280	366	424	562	500	479
CAMK1G-1	CAMK1G	x	371	455	446	335	366	509
CAMK1G-10	CAMK1G	x	381	343	371	328	486	542
CAMK1G-2	CAMK1G	x	765	642	743	625	786	708
CAMK1G-3	CAMK1G	x	690	761	617	731	858	809
CAMK1G-4	CAMK1G	x	308	237	305	371	366	397
CAMK1G-5	CAMK1G	x	249	179	170	329	212	274
CAMK1G-6	CAMK1G	x	703	535	747	701	496	628
CAMK1G-7	CAMK1G	x	437	316	424	357	438	442
CAMK1G-8	CAMK1G	x	519	496	483	569	645	499
CAMK1G-9	CAMK1G	x	442	377	448	444	533	535
CAMK2A-1	CAMK2A	x	186	198	195	124	197	155
CAMK2A-10	CAMK2A	x	651	719	633	899	938	637
CAMK2A-2	CAMK2A	x	371	374	365	395	481	495
CAMK2A-3	CAMK2A	x	336	328	406	314	267	384
CAMK2A-4	CAMK2A	x	338	397	339	579	448	344
CAMK2A-5	CAMK2A	x	578	549	570	680	673	709
CAMK2A-6	CAMK2A	x	363	336	360	423	431	345
CAMK2A-7	CAMK2A	x	467	476	501	477	505	560
CAMK2A-8	CAMK2A	x	735	754	864	844	618	651
CAMK2A-9	CAMK2A	x	1032	943	1094	1091	1243	1332
CAMK2B-1	CAMK2B	x	355	473	414	479	376	457
CAMK2B-10	CAMK2B	x	393	410	318	334	278	437
CAMK2B-11	CAMK2B	x	738	777	748	686	560	614
CAMK2B-12	CAMK2B	x	499	558	511	516	476	438
CAMK2B-2	CAMK2B	x	538	589	607	758	586	533
CAMK2B-3	CAMK2B	x	658	598	724	633	636	628
CAMK2B-4	CAMK2B	x	1105	1104	1103	1440	1139	1407
CAMK2B-5	CAMK2B	x	323	283	287	406	353	389
CAMK2B-6	CAMK2B	x	557	363	402	545	332	455
CAMK2B-7	CAMK2B	x	269	287	227	288	230	202
CAMK2B-8	CAMK2B	x	680	663	736	919	931	729
CAMK2B-9	CAMK2B	x	327	403	365	268	283	384
CAMK2D-1	CAMK2D	x	761	693	724	882	670	875
CAMK2D-10	CAMK2D	x	184	184	171	149	182	232
CAMK2D-2	CAMK2D	x	342	368	349	407	423	414
CAMK2D-3	CAMK2D	x	148	96	108	182	127	124
CAMK2D-4	CAMK2D	x	846	712	651	949	613	603
CAMK2D-5	CAMK2D	x	657	674	752	624	580	483
CAMK2D-6	CAMK2D	x	438	394	433	366	418	341
CAMK2D-7	CAMK2D	x	604	496	554	327	478	495
CAMK2D-8	CAMK2D	x	873	840	727	990	883	925
CAMK2D-9	CAMK2D	x	339	303	277	270	242	234
CAMK2G-1	CAMK2G	x	504	421	435	614	546	736
CAMK2G-10	CAMK2G	x	545	568	596	437	533	522
CAMK2G-11	CAMK2G	x	341	304	326	293	413	374
CAMK2G-12	CAMK2G	x	416	378	318	198	207	311
CAMK2G-2	CAMK2G	x	599	523	568	522	446	549
CAMK2G-3	CAMK2G	x	757	667	712	625	880	663
CAMK2G-4	CAMK2G	x	565	671	597	597	561	623
CAMK2G-5	CAMK2G	x	1651	1639	1629	1780	1804	2081
CAMK2G-6	CAMK2G	x	247	282	333	357	297	308
CAMK2G-7	CAMK2G	x	338	392	277	227	215	299
CAMK2G-8	CAMK2G	x	785	788	675	574	590	610
CAMK2G-9	CAMK2G	x	892	970	990	710	646	693
CAMK4-1	CAMK4	x	523	689	554	711	643	625
CAMK4-10	CAMK4	x	522	565	480	453	506	515
CAMK4-2	CAMK4	x	1112	931	1034	851	873	804
CAMK4-3	CAMK4	x	514	527	469	616	643	607
CAMK4-4	CAMK4	x	403	456	406	495	475	516
CAMK4-5	CAMK4	x	442	505	473	370	605	380
CAMK4-6	CAMK4	x	630	620	678	440	635	615
CAMK4-7	CAMK4	x	291	452	389	443	363	383
CAMK4-8	CAMK4	x	882	921	878	752	1126	838
CAMK4-9	CAMK4	x	163	180	164	107	232	123
CAMKK1-1	CAMKK1	x	252	309	202	222	255	252
CAMKK1-10	CAMKK1	x	561	563	552	321	426	357
CAMKK1-11	CAMKK1	x	329	474	428	358	341	411
CAMKK1-12	CAMKK1	x	429	497	365	362	408	381
CAMKK1-2	CAMKK1	x	344	382	361	412	455	400
CAMKK1-3	CAMKK1	x	356	380	327	368	378	311
CAMKK1-4	CAMKK1	x	680	677	668	697	676	721
CAMKK1-5	CAMKK1	x	661	751	577	703	793	690
CAMKK1-6	CAMKK1	x	262	260	291	336	317	327
CAMKK1-7	CAMKK1	x	750	924	801	404	398	450
CAMKK1-8	CAMKK1	x	558	544	541	535	458	380
CAMKK1-9	CAMKK1	x	636	696	805	486	535	588
CAMKK2-1	CAMKK2	x	501	425	411	438	445	416
CAMKK2-10	CAMKK2	x	462	543	471	566	508	490
CAMKK2-11	CAMKK2	x	365	305	342	243	192	334
CAMKK2-12	CAMKK2	x	968	872	933	704	798	888
CAMKK2-13	CAMKK2	x	373	371	399	547	518	523
CAMKK2-2	CAMKK2	x	457	487	426	635	653	467
CAMKK2-3	CAMKK2	x	789	695	775	683	771	751
CAMKK2-4	CAMKK2	x	839	714	694	943	903	843
CAMKK2-5	CAMKK2	x	552	366	458	481	338	364
CAMKK2-6	CAMKK2	x	217	179	165	235	222	242
CAMKK2-7	CAMKK2	x	576	630	657	759	623	863
CAMKK2-8	CAMKK2	x	271	275	273	351	145	173
CAMKK2-9	CAMKK2	x	451	512	578	483	511	567
CAMKV-1	CAMKV	x	648	516	522	640	733	706
CAMKV-10	CAMKV	x	1004	977	986	1182	1238	1039
CAMKV-2	CAMKV	x	269	294	214	336	313	217
CAMKV-3	CAMKV	x	392	383	303	428	455	290
CAMKV-4	CAMKV	x	571	708	611	588	506	609
CAMKV-5	CAMKV	x	529	417	513	569	576	458
CAMKV-6	CAMKV	x	202	199	204	201	333	249
CAMKV-7	CAMKV	x	478	620	586	432	480	437
CAMKV-8	CAMKV	x	838	766	710	658	886	935
CAMKV-9	CAMKV	x	768	686	623	607	620	720
CASK-1	CASK	x	442	504	499	576	655	513
CASK-10	CASK	x	543	519	392	496	553	483
CASK-2	CASK	x	287	236	273	245	293	262
CASK-3	CASK	x	437	415	413	463	605	398
CASK-4	CASK	x	693	665	610	639	675	634
CASK-5	CASK	x	774	694	851	798	900	769
CASK-6	CASK	x	692	697	685	719	1053	690
CASK-7	CASK	x	236	181	223	264	213	238
CASK-8	CASK	x	736	678	846	661	836	646
CASK-9	CASK	x	740	1000	833	848	640	706
CDC42BPA-1	CDC42BPA	x	260	241	260	243	240	307
CDC42BPA-10	CDC42BPA	x	277	310	283	321	515	352
CDC42BPA-11	CDC42BPA	x	448	588	449	516	385	472
CDC42BPA-12	CDC42BPA	x	394	411	468	398	385	385
CDC42BPA-2	CDC42BPA	x	484	651	496	640	450	430
CDC42BPA-3	CDC42BPA	x	164	181	189	136	242	217
CDC42BPA-4	CDC42BPA	x	289	386	419	519	350	455
CDC42BPA-5	CDC42BPA	x	459	478	473	640	423	473
CDC42BPA-6	CDC42BPA	x	444	534	513	584	701	526
CDC42BPA-7	CDC42BPA	x	437	439	454	381	381	322
CDC42BPA-8	CDC42BPA	x	422	387	432	405	516	399
CDC42BPA-9	CDC42BPA	x	416	344	432	421	458	280
CDC42BPB-1	CDC42BPB	x	564	614	632	643	563	640
CDC42BPB-10	CDC42BPB	x	518	569	541	599	670	721
CDC42BPB-2	CDC42BPB	x	186	175	158	180	228	259
CDC42BPB-3	CDC42BPB	x	506	362	367	430	556	447
CDC42BPB-4	CDC42BPB	x	665	708	631	769	785	640
CDC42BPB-5	CDC42BPB	x	523	519	427	721	748	719
CDC42BPB-6	CDC42BPB	x	429	453	527	625	561	617
CDC42BPB-7	CDC42BPB	x	423	454	371	557	618	631
CDC42BPB-8	CDC42BPB	x	232	189	198	145	232	291
CDC42BPB-9	CDC42BPB	x	539	552	436	725	786	729
CDC42BPG-1	CDC42BPG	x	615	621	572	590	650	587
CDC42BPG-10	CDC42BPG	x	284	258	205	329	213	331
CDC42BPG-2	CDC42BPG	x	181	152	180	32	85	132
CDC42BPG-3	CDC42BPG	x	803	701	647	485	635	559
CDC42BPG-4	CDC42BPG	x	302	235	221	238	288	292
CDC42BPG-5	CDC42BPG	x	568	488	425	501	318	516
CDC42BPG-6	CDC42BPG	x	488	491	391	524	626	646
CDC42BPG-7	CDC42BPG	x	306	276	229	152	303	213
CDC42BPG-8	CDC42BPG	x	395	362	440	382	210	384
CDC42BPG-9	CDC42BPG	x	436	407	498	209	175	309
CDC7-1	CDC7	x	438	445	470	92	172	94
CDC7-10	CDC7	x	688	643	624	257	290	334
CDC7-2	CDC7	x	361	318	388	152	112	117
CDC7-3	CDC7	x	891	896	862	209	350	288
CDC7-4	CDC7	x	303	490	415	80	125	41
CDC7-5	CDC7	x	287	359	308	67	132	74
CDC7-6	CDC7	x	1037	972	1249	567	678	612
CDC7-7	CDC7	x	614	668	661	450	300	484
CDC7-8	CDC7	x	350	324	461	81	107	82
CDC7-9	CDC7	x	515	541	413	223	223	179
CDK10-1	CDK10	x	196	185	177	94	195	291
CDK10-10	CDK10	x	653	705	559	849	846	1077
CDK10-11	CDK10	x	1076	1192	1026	1028	851	1115
CDK10-12	CDK10	x	557	519	438	556	571	498
CDK10-13	CDK10	x	428	505	573	462	450	489
CDK10-14	CDK10	x	186	183	205	166	250	275
CDK10-15	CDK10	x	638	516	442	349	445	317
CDK10-2	CDK10	x	247	247	244	246	297	280
CDK10-3	CDK10	x	324	295	420	370	371	410
CDK10-4	CDK10	x	322	231	246	289	323	444
CDK10-5	CDK10	x	728	951	704	850	743	798
CDK10-6	CDK10	x	35	32	49	39	17	34
CDK10-7	CDK10	x	360	335	259	337	335	302
CDK10-8	CDK10	x	644	626	611	528	480	625
CDK10-9	CDK10	x	431	354	475	385	443	307
CDK1-1	CDK1	x	173	220	252	57	52	44
CDK1-10	CDK1	x	640	649	595	652	886	700
CDK1-11	CDK1	x	1006	943	1116	749	963	850
CDK1-12	CDK1	x	1298	1288	1271	928	943	825
CDK1-13	CDK1	x	484	531	419	269	283	323
CDK1-14	CDK1	x	630	689	718	283	243	156
CDK1-15	CDK1	x	207	272	273	156	217	241
CDK1-16	CDK1	x	454	539	556	360	290	285
CDK11B-1	CDK11B	x	945	903	909	977	911	864
CDK11B-10	CDK11B	x	421	370	451	215	338	186
CDK11B-11	CDK11B	x	330	266	355	191	190	242
CDK11B-12	CDK11B	x	209	203	279	250	252	283
CDK11B-13	CDK11B	x	286	252	304	505	235	397
CDK11B-14	CDK11B	x	1055	808	856	399	440	448
CDK11B-15	CDK11B	x	507	532	580	384	423	288
CDK11B-16	CDK11B	x	433	446	467	234	178	281
CDK11B-17	CDK11B	x	579	486	472	390	451	346
CDK11B-18	CDK11B	x	433	461	443	199	102	182
CDK11B-19	CDK11B	x	652	652	679	696	668	720
CDK11B-2	CDK11B	x	898	793	846	543	705	495
CDK11B-20	CDK11B	x	1012	776	942	1060	1098	1153
CDK11B-21	CDK11B	x	699	730	679	651	891	703
CDK11B-3	CDK11B	x	291	361	276	79	160	156
CDK11B-4	CDK11B	x	510	510	645	447	390	390
CDK11B-5	CDK11B	x	240	250	306	215	270	308
CDK11B-6	CDK11B	x	789	608	669	646	755	611
CDK11B-7	CDK11B	x	927	982	941	970	896	989
CDK11B-8	CDK11B	x	674	676	568	762	808	950
CDK11B-9	CDK11B	x	142	108	183	94	20	41
CDK1-2	CDK1	x	391	338	359	189	162	130
CDK12-1	CDK12	x	144	227	166	125	115	115
CDK12-10	CDK12	x	420	541	418	346	418	321
CDK12-2	CDK12	x	873	1092	859	710	483	683
CDK12-3	CDK12	x	344	380	347	277	177	178
CDK12-4	CDK12	x	469	498	574	417	440	528
CDK12-5	CDK12	x	1096	1093	1062	1031	1053	852
CDK12-6	CDK12	x	265	249	227	133	93	134
CDK12-7	CDK12	x	324	378	282	171	175	239
CDK12-8	CDK12	x	204	198	220	64	70	117
CDK12-9	CDK12	x	450	409	378	170	282	139
CDK1-3	CDK1	x	306	353	229	88	107	138
CDK13-1	CDK13	x	263	228	261	152	170	256
CDK13-10	CDK13	x	187	219	214	167	165	150
CDK13-2	CDK13	x	479	517	441	269	298	393
CDK13-3	CDK13	x	338	311	301	269	198	239
CDK13-4	CDK13	x	128	174	215	69	93	136
CDK13-5	CDK13	x	382	468	472	432	343	298
CDK13-6	CDK13	x	329	327	306	319	243	261
CDK13-7	CDK13	x	411	256	326	245	150	263
CDK13-8	CDK13	x	361	291	360	214	193	362
CDK13-9	CDK13	x	595	607	607	567	610	649
CDK1-4	CDK1	x	522	546	452	72	118	153
CDK14-1	CDK14	x	241	280	246	199	163	176
CDK14-10	CDK14	x	529	493	559	540	515	504
CDK14-2	CDK14	x	425	390	334	448	327	369
CDK14-3	CDK14	x	450	541	468	547	603	626
CDK14-4	CDK14	x	549	439	464	330	556	366
CDK14-5	CDK14	x	271	252	235	164	148	152
CDK14-6	CDK14	x	577	663	508	468	635	468
CDK14-7	CDK14	x	752	852	767	574	675	615
CDK14-8	CDK14	x	350	403	387	376	448	486
CDK14-9	CDK14	x	605	695	712	870	848	876
CDK1-5	CDK1	x	394	437	300	184	305	247
CDK15-1	CDK15	x	176	187	211	223	125	287
CDK15-10	CDK15	x	211	339	304	433	365	393
CDK15-11	CDK15	x	1153	1075	1163	1054	865	1075
CDK15-12	CDK15	x	700	655	624	769	730	781
CDK15-13	CDK15	x	487	523	620	592	431	522
CDK15-14	CDK15	x	624	586	637	602	651	584
CDK15-2	CDK15	x	561	476	685	666	545	632
CDK15-3	CDK15	x	429	499	537	614	618	651
CDK15-4	CDK15	x	831	928	844	910	936	919
CDK15-5	CDK15	x	1140	1059	1065	1338	1453	1340
CDK15-6	CDK15	x	533	424	449	561	485	547
CDK15-7	CDK15	x	572	629	585	540	623	521
CDK15-8	CDK15	x	487	479	384	395	411	521
CDK15-9	CDK15	x	760	573	647	816	688	673
CDK1-6	CDK1	x	538	590	562	260	288	275
CDK16-1	CDK16	x	422	437	462	395	458	440
CDK16-10	CDK16	x	451	449	424	419	348	334
CDK16-11	CDK16	x	394	338	373	346	458	363
CDK16-12	CDK16	x	448	421	442	462	490	575
CDK16-13	CDK16	x	297	278	280	214	285	258
CDK16-14	CDK16	x	456	452	467	573	481	375
CDK16-2	CDK16	x	810	667	792	815	1289	937
CDK16-3	CDK16	x	401	475	587	629	445	667
CDK16-4	CDK16	x	380	280	299	531	513	467
CDK16-5	CDK16	x	891	1035	827	1066	1238	1151
CDK16-6	CDK16	x	866	741	806	933	1021	1055
CDK16-7	CDK16	x	618	661	754	790	828	916
CDK16-8	CDK16	x	427	410	467	380	398	486
CDK16-9	CDK16	x	567	631	551	644	560	687
CDK1-7	CDK1	x	885	860	982	1063	866	987
CDK17-1	CDK17	x	644	660	627	636	483	575
CDK17-10	CDK17	x	234	302	244	356	165	218
CDK17-2	CDK17	x	426	442	419	335	443	430
CDK17-3	CDK17	x	706	684	800	703	848	922
CDK17-4	CDK17	x	694	608	587	490	503	458
CDK17-5	CDK17	x	888	971	893	942	1023	863
CDK17-6	CDK17	x	340	289	413	623	435	559
CDK17-7	CDK17	x	528	567	595	711	590	706
CDK17-8	CDK17	x	542	482	492	522	688	468
CDK17-9	CDK17	x	635	592	534	350	646	537
CDK1-8	CDK1	x	727	606	737	51	78	84
CDK18-1	CDK18	x	470	518	496	549	436	380
CDK18-10	CDK18	x	529	619	601	533	520	654
CDK18-11	CDK18	x	605	573	691	440	536	435
CDK18-2	CDK18	x	940	1093	1084	848	656	762
CDK18-3	CDK18	x	538	572	524	780	695	710
CDK18-4	CDK18	x	413	418	445	654	525	714
CDK18-5	CDK18	x	291	380	417	500	555	370
CDK18-6	CDK18	x	344	429	340	451	348	381
CDK18-7	CDK18	x	346	356	289	341	460	285
CDK18-8	CDK18	x	548	613	712	554	425	470
CDK18-9	CDK18	x	514	632	597	824	863	973
CDK1-9	CDK1	x	263	253	306	26	10	18
CDK19-1	CDK19	x	536	513	402	451	383	333
CDK19-10	CDK19	x	468	394	473	536	441	558
CDK19-2	CDK19	x	438	445	501	426	373	367
CDK19-3	CDK19	x	264	292	199	268	232	194
CDK19-4	CDK19	x	514	596	588	649	688	528
CDK19-5	CDK19	x	294	344	361	411	355	429
CDK19-6	CDK19	x	576	538	566	492	366	597
CDK19-7	CDK19	x	581	432	512	555	536	433
CDK19-8	CDK19	x	260	258	319	225	446	374
CDK19-9	CDK19	x	304	332	293	392	403	301
CDK20-1	CDK20	x	244	258	259	407	297	268
CDK20-10	CDK20	x	675	633	618	595	925	739
CDK20-11	CDK20	x	696	513	721	767	670	700
CDK20-2	CDK20	x	770	626	719	606	560	711
CDK20-3	CDK20	x	550	638	580	737	763	732
CDK20-4	CDK20	x	651	578	592	394	481	459
CDK20-5	CDK20	x	800	773	861	644	728	626
CDK20-6	CDK20	x	395	376	452	425	388	376
CDK20-7	CDK20	x	478	404	505	374	230	357
CDK20-8	CDK20	x	823	803	699	611	793	681
CDK20-9	CDK20	x	743	610	661	413	588	462
CDK2-1	CDK2	x	286	339	304	207	147	189
CDK2-10	CDK2	x	458	504	561	307	448	434
CDK2-2	CDK2	x	680	665	675	646	690	611
CDK2-3	CDK2	x	695	610	737	514	630	476
CDK2-4	CDK2	x	403	478	430	255	188	405
CDK2-5	CDK2	x	875	835	747	823	820	968
CDK2-6	CDK2	x	801	886	864	999	833	958
CDK2-7	CDK2	x	229	135	169	132	47	100
CDK2-8	CDK2	x	254	326	281	124	158	100
CDK2-9	CDK2	x	175	208	148	164	160	133
CDK3-1	CDK3	x	509	462	364	507	431	594
CDK3-10	CDK3	x	455	390	483	463	381	529
CDK3-2	CDK3	x	507	499	493	325	461	387
CDK3-3	CDK3	x	224	211	229	292	270	186
CDK3-4	CDK3	x	690	649	700	644	655	792
CDK3-5	CDK3	x	575	539	646	658	471	423
CDK3-6	CDK3	x	646	802	738	658	505	637
CDK3-7	CDK3	x	543	417	541	471	445	446
CDK3-8	CDK3	x	586	604	487	568	478	568
CDK3-9	CDK3	x	336	330	354	453	378	467
CDK4-1	CDK4	x	842	756	586	652	656	614
CDK4-10	CDK4	x	1018	998	1123	894	740	857
CDK4-2	CDK4	x	723	728	828	658	751	709
CDK4-3	CDK4	x	450	458	514	479	485	446
CDK4-4	CDK4	x	205	233	277	323	335	410
CDK4-5	CDK4	x	72	40	41	75	83	56
CDK4-6	CDK4	x	329	355	321	387	315	295
CDK4-7	CDK4	x	402	425	428	290	486	322
CDK4-8	CDK4	x	169	213	261	231	290	222
CDK4-9	CDK4	x	387	487	466	760	413	408
CDK5-1	CDK5	x	690	556	521	869	751	515
CDK5-10	CDK5	x	261	207	272	210	213	189
CDK5-11	CDK5	x	638	715	709	726	841	1019
CDK5-12	CDK5	x	220	238	311	293	277	367
CDK5-13	CDK5	x	195	125	147	123	108	119
CDK5-14	CDK5	x	482	547	458	510	690	594
CDK5-2	CDK5	x	539	619	596	720	598	749
CDK5-3	CDK5	x	638	679	565	433	581	373
CDK5-4	CDK5	x	680	654	586	656	665	484
CDK5-5	CDK5	x	244	246	186	393	390	293
CDK5-6	CDK5	x	757	950	679	804	721	713
CDK5-7	CDK5	x	295	319	299	316	430	497
CDK5-8	CDK5	x	546	431	508	699	561	434
CDK5-9	CDK5	x	710	789	745	710	748	613
CDK6-1	CDK6	x	921	890	932	606	608	716
CDK6-10	CDK6	x	363	441	396	417	305	170
CDK6-2	CDK6	x	750	629	712	755	751	601
CDK6-3	CDK6	x	391	417	431	555	740	512
CDK6-4	CDK6	x	173	129	190	61	68	110
CDK6-5	CDK6	x	491	459	613	358	285	328
CDK6-6	CDK6	x	293	233	313	215	155	173
CDK6-7	CDK6	x	442	422	414	373	426	295
CDK6-8	CDK6	x	415	416	420	497	676	505
CDK6-9	CDK6	x	633	633	830	634	583	568
CDK7-1	CDK7	x	426	308	296	152	222	201
CDK7-10	CDK7	x	193	191	210	20	18	28
CDK7-2	CDK7	x	366	450	416	339	441	278
CDK7-3	CDK7	x	831	752	818	127	82	165
CDK7-4	CDK7	x	228	244	200	281	215	247
CDK7-5	CDK7	x	581	628	608	710	651	621
CDK7-6	CDK7	x	544	619	628	610	596	613
CDK7-7	CDK7	x	280	314	337	262	330	351
CDK7-8	CDK7	x	534	495	530	164	133	213
CDK7-9	CDK7	x	671	649	613	449	425	406
CDK8-1	CDK8	x	245	185	322	166	213	329
CDK8-10	CDK8	x	569	583	519	494	605	673
CDK8-2	CDK8	x	440	504	403	461	406	380
CDK8-3	CDK8	x	624	575	721	701	915	801
CDK8-4	CDK8	x	482	378	424	440	538	406
CDK8-5	CDK8	x	739	689	679	823	711	692
CDK8-6	CDK8	x	372	369	372	389	298	466
CDK8-7	CDK8	x	802	712	850	894	751	865
CDK8-8	CDK8	x	546	611	547	540	623	652
CDK8-9	CDK8	x	428	312	404	505	476	324
CDK9-1	CDK9	x	850	816	737	414	550	499
CDK9-10	CDK9	x	658	582	599	234	217	259
CDK9-2	CDK9	x	288	312	310	229	232	242
CDK9-3	CDK9	x	799	726	816	217	238	180
CDK9-4	CDK9	x	482	513	578	394	360	370
CDK9-5	CDK9	x	604	628	496	637	541	517
CDK9-6	CDK9	x	579	572	453	217	80	175
CDK9-7	CDK9	x	875	946	919	580	550	483
CDK9-8	CDK9	x	794	686	721	638	641	568
CDK9-9	CDK9	x	805	875	828	456	426	407
CDKL1-1	CDKL1	x	486	382	428	310	540	449
CDKL1-10	CDKL1	x	344	314	307	266	277	120
CDKL1-2	CDKL1	x	166	154	101	168	90	117
CDKL1-3	CDKL1	x	511	439	477	477	351	293
CDKL1-4	CDKL1	x	184	184	211	99	167	196
CDKL1-5	CDKL1	x	688	630	682	738	668	705
CDKL1-6	CDKL1	x	616	491	406	731	600	582
CDKL1-7	CDKL1	x	309	190	237	186	142	87
CDKL1-8	CDKL1	x	216	300	296	293	215	262
CDKL1-9	CDKL1	x	395	407	368	316	243	324
CDKL2-1	CDKL2	x	144	73	95	109	37	82
CDKL2-10	CDKL2	x	927	970	1008	980	821	777
CDKL2-2	CDKL2	x	365	442	383	315	260	349
CDKL2-3	CDKL2	x	490	423	562	339	310	292
CDKL2-4	CDKL2	x	394	444	415	277	383	377
CDKL2-5	CDKL2	x	494	589	565	577	515	515
CDKL2-6	CDKL2	x	286	277	359	266	192	246
CDKL2-7	CDKL2	x	349	488	402	338	320	420
CDKL2-8	CDKL2	x	475	475	476	682	576	541
CDKL2-9	CDKL2	x	519	478	494	425	333	351
CDKL3-1	CDKL3	x	851	764	687	737	750	821
CDKL3-10	CDKL3	x	537	514	577	635	578	576
CDKL3-11	CDKL3	x	503	520	473	742	620	701
CDKL3-12	CDKL3	x	138	102	91	65	58	57
CDKL3-13	CDKL3	x	319	220	267	253	158	216
CDKL3-2	CDKL3	x	452	577	558	482	505	564
CDKL3-3	CDKL3	x	617	480	392	596	413	570
CDKL3-4	CDKL3	x	367	364	322	366	433	354
CDKL3-5	CDKL3	x	297	208	158	208	190	216
CDKL3-6	CDKL3	x	542	637	566	515	601	462
CDKL3-7	CDKL3	x	175	218	212	241	227	255
CDKL3-8	CDKL3	x	291	265	314	379	308	314
CDKL3-9	CDKL3	x	1023	981	1026	1049	925	1102
CDKL4-1	CDKL4	x	109	102	115	207	75	148
CDKL4-10	CDKL4	x	756	734	822	827	903	746
CDKL4-2	CDKL4	x	756	754	735	931	976	792
CDKL4-3	CDKL4	x	448	529	529	569	580	614
CDKL4-4	CDKL4	x	669	667	667	762	655	739
CDKL4-5	CDKL4	x	547	464	521	750	571	808
CDKL4-6	CDKL4	x	270	322	234	328	375	428
CDKL4-7	CDKL4	x	891	870	739	1134	890	935
CDKL4-8	CDKL4	x	757	700	624	905	795	952
CDKL4-9	CDKL4	x	1055	932	913	909	985	1098
CDKL5-1	CDKL5	x	537	495	436	700	535	581
CDKL5-10	CDKL5	x	920	855	939	1256	1619	1244
CDKL5-11	CDKL5	x	236	178	142	244	225	251
CDKL5-2	CDKL5	x	552	498	511	667	618	572
CDKL5-3	CDKL5	x	203	264	242	186	248	234
CDKL5-4	CDKL5	x	350	344	431	393	501	500
CDKL5-5	CDKL5	x	404	389	434	389	613	422
CDKL5-6	CDKL5	x	430	444	404	769	638	568
CDKL5-7	CDKL5	x	650	558	686	870	933	914
CDKL5-8	CDKL5	x	406	419	365	375	363	587
CDKL5-9	CDKL5	x	801	817	784	1026	980	1225
CHEK1-1	CHEK1	x	314	302	295	377	295	333
CHEK1-10	CHEK1	x	462	584	522	278	252	230
CHEK1-11	CHEK1	x	350	364	408	46	168	120
CHEK1-12	CHEK1	x	982	975	1095	564	721	633
CHEK1-2	CHEK1	x	165	131	118	131	98	113
CHEK1-3	CHEK1	x	1066	962	808	758	643	830
CHEK1-4	CHEK1	x	528	420	464	523	415	419
CHEK1-5	CHEK1	x	400	368	295	187	165	61
CHEK1-6	CHEK1	x	639	472	658	192	198	160
CHEK1-7	CHEK1	x	853	810	948	201	202	193
CHEK1-8	CHEK1	x	520	548	656	248	350	310
CHEK1-9	CHEK1	x	466	545	596	339	272	450
CHEK2-1	CHEK2	x	709	617	630	641	556	571
CHEK2-10	CHEK2	x	547	616	660	726	728	874
CHEK2-11	CHEK2	x	717	687	786	1046	998	1116
CHEK2-12	CHEK2	x	614	604	631	577	591	598
CHEK2-13	CHEK2	x	538	587	408	694	716	621
CHEK2-14	CHEK2	x	666	586	586	601	483	629
CHEK2-15	CHEK2	x	360	416	467	514	576	539
CHEK2-16	CHEK2	x	353	346	313	566	290	398
CHEK2-17	CHEK2	x	719	654	769	924	1109	871
CHEK2-18	CHEK2	x	553	559	586	495	771	621
CHEK2-19	CHEK2	x	444	430	417	499	551	502
CHEK2-2	CHEK2	x	584	613	696	682	640	549
CHEK2-20	CHEK2	x	708	826	608	858	705	696
CHEK2-3	CHEK2	x	281	271	343	398	475	240
CHEK2-4	CHEK2	x	575	558	516	551	475	726
CHEK2-5	CHEK2	x	1216	1164	1325	1116	1374	1290
CHEK2-6	CHEK2	x	686	594	507	569	508	497
CHEK2-7	CHEK2	x	204	202	180	163	268	97
CHEK2-8	CHEK2	x	474	487	341	463	438	626
CHEK2-9	CHEK2	x	411	451	408	382	515	311
CHUK-1	CHUK	x	878	950	934	1339	1336	1049
CHUK-10	CHUK	x	239	210	299	293	446	275
CHUK-2	CHUK	x	651	537	613	560	795	458
CHUK-3	CHUK	x	468	438	430	568	463	475
CHUK-4	CHUK	x	487	381	540	495	488	538
CHUK-5	CHUK	x	282	372	326	402	408	456
CHUK-6	CHUK	x	471	499	534	460	581	373
CHUK-7	CHUK	x	293	231	243	305	252	284
CHUK-8	CHUK	x	668	573	646	753	791	857
CHUK-9	CHUK	x	800	641	691	795	840	920
CIT-1	CIT	x	211	277	192	215	348	189
CIT-10	CIT	x	658	691	766	631	606	468
CIT-11	CIT	x	237	270	327	187	105	155
CIT-12	CIT	x	1176	1062	971	1277	1499	1355
CIT-2	CIT	x	494	481	413	297	430	610
CIT-3	CIT	x	409	373	380	155	247	226
CIT-4	CIT	x	495	505	472	613	421	598
CIT-5	CIT	x	393	374	325	413	541	345
CIT-6	CIT	x	420	473	391	287	263	307
CIT-7	CIT	x	1103	1038	977	753	811	888
CIT-8	CIT	x	626	759	669	737	586	804
CIT-9	CIT	x	414	451	429	551	523	517
CLK1-1	CLK1	x	221	162	188	163	138	127
CLK1-10	CLK1	x	351	372	331	374	373	376
CLK1-11	CLK1	x	360	375	379	366	443	513
CLK1-12	CLK1	x	396	411	317	537	358	409
CLK1-13	CLK1	x	1259	1261	1337	1121	1438	1292
CLK1-14	CLK1	x	747	898	711	766	678	663
CLK1-2	CLK1	x	402	402	397	538	390	452
CLK1-3	CLK1	x	788	822	868	832	1078	983
CLK1-4	CLK1	x	365	338	338	531	550	397
CLK1-5	CLK1	x	770	662	769	813	991	823
CLK1-6	CLK1	x	865	762	946	1007	900	943
CLK1-7	CLK1	x	313	266	313	284	297	280
CLK1-8	CLK1	x	218	247	300	287	282	216
CLK1-9	CLK1	x	258	247	224	417	285	282
CLK2-1	CLK2	x	223	237	230	267	328	294
CLK2-10	CLK2	x	483	395	488	366	350	281
CLK2-2	CLK2	x	759	862	822	704	573	701
CLK2-3	CLK2	x	621	666	662	538	546	666
CLK2-4	CLK2	x	252	278	301	461	308	366
CLK2-5	CLK2	x	353	343	336	406	545	545
CLK2-6	CLK2	x	325	327	293	396	345	355
CLK2-7	CLK2	x	292	378	362	184	207	160
CLK2-8	CLK2	x	598	645	537	271	385	321
CLK2-9	CLK2	x	277	225	265	99	178	212
CLK3-1	CLK3	x	277	275	337	369	232	278
CLK3-10	CLK3	x	237	170	267	278	252	221
CLK3-11	CLK3	x	583	567	658	703	815	750
CLK3-12	CLK3	x	250	311	271	231	230	178
CLK3-2	CLK3	x	644	663	671	748	615	737
CLK3-3	CLK3	x	695	568	751	653	520	632
CLK3-4	CLK3	x	186	247	255	273	240	346
CLK3-5	CLK3	x	283	326	302	368	571	424
CLK3-6	CLK3	x	696	702	608	1127	886	746
CLK3-7	CLK3	x	375	530	368	404	413	377
CLK3-8	CLK3	x	532	554	504	348	466	690
CLK3-9	CLK3	x	450	450	458	454	536	413
CLK4-1	CLK4	x	522	579	570	604	715	613
CLK4-10	CLK4	x	913	733	812	720	765	930
CLK4-2	CLK4	x	302	305	247	354	350	260
CLK4-3	CLK4	x	506	529	537	511	716	486
CLK4-4	CLK4	x	591	518	618	484	523	697
CLK4-5	CLK4	x	449	459	417	425	676	474
CLK4-6	CLK4	x	901	987	943	990	971	976
CLK4-7	CLK4	x	527	573	576	495	641	485
CLK4-8	CLK4	x	403	396	460	430	435	461
CLK4-9	CLK4	x	260	313	271	376	463	261
COPB1-1	COPB1	p	484	493	545	122	180	172
COPB1-2	COPB1	p	382	336	350	240	366	249
COPB1-3	COPB1	p	683	744	669	382	343	332
COPB1-5	COPB1	p	649	537	586	244	123	180
COPB1-6	COPB1	p	486	479	533	542	463	567
CSF1R-1	CSF1R	x	633	631	624	788	661	733
CSF1R-10	CSF1R	x	291	356	272	399	278	268
CSF1R-2	CSF1R	x	981	1091	1233	1394	1033	1150
CSF1R-3	CSF1R	x	309	383	288	247	298	327
CSF1R-4	CSF1R	x	369	348	359	368	298	216
CSF1R-5	CSF1R	x	812	712	738	676	868	707
CSF1R-6	CSF1R	x	590	553	473	503	391	741
CSF1R-7	CSF1R	x	414	428	316	382	528	458
CSF1R-8	CSF1R	x	187	242	270	167	132	254
CSF1R-9	CSF1R	x	663	678	705	430	533	561
CSK-1	CSK	x	271	307	261	365	327	493
CSK-10	CSK	x	734	648	686	909	773	853
CSK-11	CSK	x	1149	1259	1169	901	1121	1151
CSK-2	CSK	x	313	319	324	252	265	367
CSK-3	CSK	x	416	473	421	478	500	346
CSK-4	CSK	x	267	233	262	190	138	246
CSK-5	CSK	x	323	474	454	343	338	318
CSK-6	CSK	x	853	715	868	1063	886	999
CSK-7	CSK	x	277	391	398	365	435	461
CSK-8	CSK	x	267	245	247	207	361	271
CSK-9	CSK	x	510	450	521	639	655	710
CSNK1A1-1	CSNK1A1	x	438	431	539	245	210	281
CSNK1A1-10	CSNK1A1	x	461	534	489	272	356	423
CSNK1A1-11	CSNK1A1	x	348	398	335	498	485	420
CSNK1A1-12	CSNK1A1	x	602	690	595	364	285	359
CSNK1A1-13	CSNK1A1	x	244	327	300	300	317	251
CSNK1A1-14	CSNK1A1	x	490	424	448	390	496	374
CSNK1A1-15	CSNK1A1	x	566	590	462	297	325	447
CSNK1A1-16	CSNK1A1	x	306	337	244	324	277	258
CSNK1A1-17	CSNK1A1	x	810	838	833	383	466	421
CSNK1A1-18	CSNK1A1	x	474	476	354	737	553	612
CSNK1A1-2	CSNK1A1	x	792	591	667	710	665	486
CSNK1A1-3	CSNK1A1	x	797	856	797	509	653	503
CSNK1A1-4	CSNK1A1	x	792	810	802	498	543	641
CSNK1A1-5	CSNK1A1	x	515	433	462	442	448	392
CSNK1A1-6	CSNK1A1	x	973	1153	1062	378	413	480
CSNK1A1-7	CSNK1A1	x	700	698	665	321	268	374
CSNK1A1-8	CSNK1A1	x	823	872	986	134	133	129
CSNK1A1-9	CSNK1A1	x	445	309	333	525	423	528
CSNK1A1L-1	CSNK1A1L	x	512	355	464	459	455	545
CSNK1A1L-10	CSNK1A1L	x	404	485	395	360	420	426
CSNK1A1L-2	CSNK1A1L	x	546	479	470	466	546	398
CSNK1A1L-3	CSNK1A1L	x	641	613	540	522	736	736
CSNK1A1L-4	CSNK1A1L	x	435	425	377	528	458	397
CSNK1A1L-5	CSNK1A1L	x	267	227	240	231	283	336
CSNK1A1L-6	CSNK1A1L	x	316	282	322	258	285	186
CSNK1A1L-7	CSNK1A1L	x	502	443	424	458	343	606
CSNK1A1L-8	CSNK1A1L	x	589	582	596	464	433	448
CSNK1A1L-9	CSNK1A1L	x	548	508	487	442	546	552
CSNK1D-1	CSNK1D	x	170	212	149	260	185	140
CSNK1D-10	CSNK1D	x	424	480	489	613	536	620
CSNK1D-2	CSNK1D	x	313	261	323	456	317	425
CSNK1D-3	CSNK1D	x	364	358	400	427	558	372
CSNK1D-4	CSNK1D	x	615	682	675	774	938	939
CSNK1D-5	CSNK1D	x	630	682	550	824	750	775
CSNK1D-6	CSNK1D	x	409	409	428	598	508	434
CSNK1D-7	CSNK1D	x	386	392	290	373	395	357
CSNK1D-8	CSNK1D	x	697	633	728	630	721	659
CSNK1D-9	CSNK1D	x	503	380	410	505	335	387
CSNK1E-1	CSNK1E	x	333	353	280	297	366	314
CSNK1E-10	CSNK1E	x	401	400	492	469	483	364
CSNK1E-2	CSNK1E	x	693	650	791	870	776	842
CSNK1E-3	CSNK1E	x	166	280	240	293	153	189
CSNK1E-4	CSNK1E	x	737	727	723	894	856	782
CSNK1E-5	CSNK1E	x	384	426	365	514	590	577
CSNK1E-6	CSNK1E	x	531	347	424	472	322	456
CSNK1E-7	CSNK1E	x	580	532	510	791	643	708
CSNK1E-8	CSNK1E	x	693	855	639	568	550	611
CSNK1E-9	CSNK1E	x	438	486	468	466	660	555
CSNK1G1-1	CSNK1G1	x	583	545	601	454	736	603
CSNK1G1-10	CSNK1G1	x	1041	1208	1019	1327	1404	1454
CSNK1G1-2	CSNK1G1	x	388	328	348	341	440	377
CSNK1G1-3	CSNK1G1	x	608	796	698	681	666	786
CSNK1G1-4	CSNK1G1	x	283	342	414	383	355	345
CSNK1G1-5	CSNK1G1	x	213	250	161	276	128	212
CSNK1G1-6	CSNK1G1	x	107	111	145	135	153	208
CSNK1G1-7	CSNK1G1	x	552	494	632	592	573	538
CSNK1G1-8	CSNK1G1	x	557	675	782	577	718	503
CSNK1G1-9	CSNK1G1	x	504	384	483	325	340	460
CSNK1G2-1	CSNK1G2	x	445	452	525	533	450	446
CSNK1G2-10	CSNK1G2	x	195	275	288	370	313	406
CSNK1G2-2	CSNK1G2	x	650	722	718	728	820	796
CSNK1G2-3	CSNK1G2	x	519	443	385	554	455	444
CSNK1G2-4	CSNK1G2	x	626	684	602	735	746	718
CSNK1G2-5	CSNK1G2	x	474	424	384	361	398	463
CSNK1G2-6	CSNK1G2	x	366	400	386	556	391	304
CSNK1G2-7	CSNK1G2	x	589	617	606	678	803	602
CSNK1G2-8	CSNK1G2	x	826	908	1046	963	1004	831
CSNK1G2-9	CSNK1G2	x	361	510	493	374	473	285
CSNK1G3-1	CSNK1G3	x	145	119	169	208	167	137
CSNK1G3-10	CSNK1G3	x	225	276	327	162	182	127
CSNK1G3-11	CSNK1G3	x	484	529	585	465	548	629
CSNK1G3-12	CSNK1G3	x	471	516	603	373	365	578
CSNK1G3-13	CSNK1G3	x	519	437	405	499	540	555
CSNK1G3-14	CSNK1G3	x	654	759	649	660	721	877
CSNK1G3-15	CSNK1G3	x	91	125	122	158	145	134
CSNK1G3-16	CSNK1G3	x	455	450	365	483	533	498
CSNK1G3-17	CSNK1G3	x	346	342	379	382	252	407
CSNK1G3-18	CSNK1G3	x	348	304	313	252	335	364
CSNK1G3-19	CSNK1G3	x	265	241	306	200	383	252
CSNK1G3-2	CSNK1G3	x	576	565	715	647	558	717
CSNK1G3-20	CSNK1G3	x	578	562	473	446	623	629
CSNK1G3-21	CSNK1G3	x	458	528	434	557	405	389
CSNK1G3-3	CSNK1G3	x	794	815	805	928	930	849
CSNK1G3-4	CSNK1G3	x	721	876	843	1043	1011	827
CSNK1G3-5	CSNK1G3	x	367	360	420	531	341	357
CSNK1G3-6	CSNK1G3	x	376	268	351	269	292	198
CSNK1G3-7	CSNK1G3	x	427	376	362	343	403	281
CSNK1G3-8	CSNK1G3	x	421	369	369	484	341	541
CSNK1G3-9	CSNK1G3	x	114	159	92	160	165	81
CSNK2A1-1	CSNK2A1	x	486	428	421	370	358	292
CSNK2A1-10	CSNK2A1	x	696	590	631	715	680	940
CSNK2A1-11	CSNK2A1	x	105	189	137	159	163	89
CSNK2A1-12	CSNK2A1	x	516	522	572	586	648	432
CSNK2A1-13	CSNK2A1	x	379	417	361	328	282	249
CSNK2A1-14	CSNK2A1	x	565	556	578	349	322	272
CSNK2A1-15	CSNK2A1	x	569	536	553	425	475	453
CSNK2A1-16	CSNK2A1	x	245	206	203	219	210	269
CSNK2A1-17	CSNK2A1	x	509	408	492	693	606	633
CSNK2A1-2	CSNK2A1	x	535	419	454	406	406	469
CSNK2A1-3	CSNK2A1	x	658	716	656	372	546	479
CSNK2A1-4	CSNK2A1	x	291	311	338	405	416	365
CSNK2A1-5	CSNK2A1	x	392	396	371	304	310	354
CSNK2A1-6	CSNK2A1	x	1648	1211	1186	860	821	725
CSNK2A1-7	CSNK2A1	x	482	495	399	569	555	459
CSNK2A1-8	CSNK2A1	x	182	188	231	252	202	242
CSNK2A1-9	CSNK2A1	x	823	732	686	781	850	844
CSNK2A2-1	CSNK2A2	x	399	361	413	456	341	353
CSNK2A2-10	CSNK2A2	x	980	1019	981	961	1118	884
CSNK2A2-2	CSNK2A2	x	397	446	417	639	435	508
CSNK2A2-3	CSNK2A2	x	455	457	446	453	428	440
CSNK2A2-4	CSNK2A2	x	679	741	748	505	455	491
CSNK2A2-5	CSNK2A2	x	468	398	417	375	238	389
CSNK2A2-6	CSNK2A2	x	694	614	532	570	611	509
CSNK2A2-7	CSNK2A2	x	275	265	343	222	295	292
CSNK2A2-8	CSNK2A2	x	466	423	445	337	458	423
CSNK2A2-9	CSNK2A2	x	463	626	566	472	538	426
CSNK2A3-1	CSNK2A3	x	267	289	238	243	182	165
CSNK2A3-2	CSNK2A3	x	338	385	285	265	170	285
CSNK2A3-3	CSNK2A3	x	347	313	434	406	403	390
CSNK2A3-4	CSNK2A3	x	306	221	210	236	272	295
CSNK2A3-5	CSNK2A3	x	251	254	282	312	278	377
CSNK2A3-6	CSNK2A3	x	795	689	866	858	755	723
CSNK2A3-7	CSNK2A3	x	403	497	460	542	581	551
DAPK1-1	DAPK1	x	825	805	762	430	556	529
DAPK1-10	DAPK1	x	519	429	549	528	403	379
DAPK1-2	DAPK1	x	226	230	260	348	328	258
DAPK1-3	DAPK1	x	405	487	435	454	380	275
DAPK1-4	DAPK1	x	443	501	465	703	603	642
DAPK1-5	DAPK1	x	507	502	588	409	501	417
DAPK1-6	DAPK1	x	624	738	554	441	568	463
DAPK1-7	DAPK1	x	486	487	430	416	470	452
DAPK1-8	DAPK1	x	404	354	360	367	295	302
DAPK1-9	DAPK1	x	320	210	278	347	351	293
DAPK2-1	DAPK2	x	360	333	316	449	373	351
DAPK2-10	DAPK2	x	800	875	768	1150	965	995
DAPK2-2	DAPK2	x	265	254	280	277	253	333
DAPK2-3	DAPK2	x	497	497	534	679	766	689
DAPK2-4	DAPK2	x	843	773	738	765	703	754
DAPK2-5	DAPK2	x	434	349	311	384	351	354
DAPK2-6	DAPK2	x	373	391	413	373	493	478
DAPK2-7	DAPK2	x	587	635	556	717	691	633
DAPK2-8	DAPK2	x	323	273	228	334	302	240
DAPK2-9	DAPK2	x	629	509	543	293	465	414
DAPK3-1	DAPK3	x	383	375	365	321	430	357
DAPK3-10	DAPK3	x	495	589	627	620	656	747
DAPK3-2	DAPK3	x	1112	1151	1256	1049	1038	1097
DAPK3-3	DAPK3	x	193	196	225	85	117	186
DAPK3-4	DAPK3	x	334	309	273	280	322	364
DAPK3-5	DAPK3	x	351	366	304	505	391	487
DAPK3-6	DAPK3	x	1037	941	848	1360	1381	1112
DAPK3-7	DAPK3	x	207	166	211	120	78	94
DAPK3-8	DAPK3	x	423	414	387	301	270	223
DAPK3-9	DAPK3	x	462	419	441	505	345	321
DCLK1-1	DCLK1	x	561	383	446	401	550	448
DCLK1-10	DCLK1	x	548	549	570	264	227	281
DCLK1-11	DCLK1	x	154	182	168	258	240	167
DCLK1-12	DCLK1	x	482	361	489	349	227	387
DCLK1-13	DCLK1	x	305	285	336	410	376	329
DCLK1-14	DCLK1	x	527	518	459	625	511	443
DCLK1-15	DCLK1	x	420	467	471	504	600	546
DCLK1-16	DCLK1	x	590	508	507	559	605	581
DCLK1-17	DCLK1	x	392	420	451	571	638	586
DCLK1-18	DCLK1	x	448	387	302	271	318	353
DCLK1-19	DCLK1	x	545	498	565	527	471	577
DCLK1-2	DCLK1	x	639	496	629	469	435	479
DCLK1-20	DCLK1	x	547	677	640	639	585	724
DCLK1-21	DCLK1	x	422	342	440	456	406	584
DCLK1-22	DCLK1	x	285	300	260	317	235	274
DCLK1-23	DCLK1	x	559	484	577	778	716	789
DCLK1-24	DCLK1	x	300	392	307	430	450	370
DCLK1-25	DCLK1	x	441	314	352	392	411	317
DCLK1-26	DCLK1	x	756	637	634	638	913	975
DCLK1-27	DCLK1	x	548	486	495	645	593	788
DCLK1-28	DCLK1	x	136	233	188	109	145	245
DCLK1-3	DCLK1	x	494	447	515	409	458	531
DCLK1-4	DCLK1	x	273	350	349	265	366	287
DCLK1-5	DCLK1	x	475	438	565	605	545	654
DCLK1-6	DCLK1	x	757	635	667	858	960	853
DCLK1-7	DCLK1	x	336	359	326	257	385	283
DCLK1-8	DCLK1	x	616	494	535	722	691	747
DCLK1-9	DCLK1	x	339	245	340	307	307	430
DCLK2-1	DCLK2	x	377	355	334	411	488	385
DCLK2-10	DCLK2	x	571	497	651	463	355	522
DCLK2-2	DCLK2	x	191	196	202	126	155	182
DCLK2-3	DCLK2	x	610	600	523	505	330	392
DCLK2-4	DCLK2	x	397	346	391	330	315	377
DCLK2-5	DCLK2	x	850	830	825	1006	999	907
DCLK2-6	DCLK2	x	1035	1124	1042	1120	1094	1168
DCLK2-7	DCLK2	x	370	428	493	538	511	547
DCLK2-8	DCLK2	x	445	339	446	354	411	356
DCLK2-9	DCLK2	x	411	279	349	444	421	356
DCLK3-1	DCLK3	x	342	353	300	449	448	467
DCLK3-10	DCLK3	x	667	774	720	770	746	779
DCLK3-2	DCLK3	x	557	576	527	597	603	666
DCLK3-3	DCLK3	x	396	478	530	682	701	770
DCLK3-4	DCLK3	x	444	393	352	297	375	459
DCLK3-5	DCLK3	x	551	514	582	432	506	568
DCLK3-6	DCLK3	x	895	817	849	923	976	930
DCLK3-7	DCLK3	x	505	518	433	577	486	511
DCLK3-8	DCLK3	x	779	880	781	972	855	963
DCLK3-9	DCLK3	x	371	313	312	382	373	299
DDR1-1	DDR1	x	912	808	772	847	528	737
DDR1-10	DDR1	x	714	618	699	574	575	590
DDR1-11	DDR1	x	287	275	272	236	243	226
DDR1-12	DDR1	x	644	679	634	604	761	533
DDR1-13	DDR1	x	349	260	246	457	363	412
DDR1-2	DDR1	x	843	1054	883	914	908	1088
DDR1-3	DDR1	x	494	467	598	581	661	673
DDR1-4	DDR1	x	681	691	667	618	545	577
DDR1-5	DDR1	x	154	157	113	242	117	203
DDR1-6	DDR1	x	417	452	535	442	441	503
DDR1-7	DDR1	x	517	571	589	364	485	394
DDR1-8	DDR1	x	904	798	761	512	563	640
DDR1-9	DDR1	x	550	659	535	478	726	525
DDR2-1	DDR2	x	454	469	530	474	386	491
DDR2-10	DDR2	x	436	381	441	470	398	415
DDR2-2	DDR2	x	291	313	275	266	336	290
DDR2-3	DDR2	x	426	407	425	556	476	614
DDR2-4	DDR2	x	467	378	562	358	268	252
DDR2-5	DDR2	x	300	232	301	441	220	241
DDR2-6	DDR2	x	581	671	650	492	371	457
DDR2-7	DDR2	x	137	150	100	125	193	102
DDR2-8	DDR2	x	395	401	423	273	307	304
DDR2-9	DDR2	x	528	547	490	746	753	863
DMPK-1	DMPK	x	1084	1054	1031	830	836	808
DMPK-10	DMPK	x	185	241	193	152	185	100
DMPK-11	DMPK	x	352	418	344	337	247	196
DMPK-2	DMPK	x	735	759	797	788	920	660
DMPK-3	DMPK	x	220	228	146	170	365	353
DMPK-4	DMPK	x	272	445	348	362	521	446
DMPK-5	DMPK	x	458	454	454	567	716	519
DMPK-6	DMPK	x	730	877	838	971	833	815
DMPK-7	DMPK	x	302	246	251	128	147	143
DMPK-8	DMPK	x	543	533	538	450	611	377
DMPK-9	DMPK	x	347	307	306	422	333	568
DSTYK-1	DSTYK	x	345	402	367	325	343	305
DSTYK-10	DSTYK	x	573	584	665	654	798	662
DSTYK-2	DSTYK	x	679	554	557	549	653	630
DSTYK-3	DSTYK	x	1002	1107	1029	1032	1096	1018
DSTYK-4	DSTYK	x	326	288	452	278	322	344
DSTYK-5	DSTYK	x	290	279	323	238	238	261
DSTYK-6	DSTYK	x	198	164	111	310	163	161
DSTYK-7	DSTYK	x	269	254	290	391	188	294
DSTYK-8	DSTYK	x	506	418	369	512	445	522
DSTYK-9	DSTYK	x	692	686	748	501	588	566
DYRK1A-1	DYRK1A	x	367	372	410	419	423	341
DYRK1A-10	DYRK1A	x	486	487	446	457	476	532
DYRK1A-11	DYRK1A	x	547	577	394	573	495	578
DYRK1A-12	DYRK1A	x	191	239	242	230	157	281
DYRK1A-13	DYRK1A	x	184	191	300	219	175	154
DYRK1A-2	DYRK1A	x	230	189	182	243	157	239
DYRK1A-3	DYRK1A	x	672	746	677	578	616	741
DYRK1A-4	DYRK1A	x	113	107	105	131	160	155
DYRK1A-5	DYRK1A	x	222	187	192	177	163	206
DYRK1A-6	DYRK1A	x	229	353	197	202	180	262
DYRK1A-7	DYRK1A	x	374	391	356	574	438	439
DYRK1A-8	DYRK1A	x	640	702	657	810	683	914
DYRK1A-9	DYRK1A	x	371	374	380	480	615	499
DYRK1B-1	DYRK1B	x	328	317	278	180	252	225
DYRK1B-10	DYRK1B	x	390	507	494	404	358	386
DYRK1B-11	DYRK1B	x	472	403	413	392	388	395
DYRK1B-2	DYRK1B	x	412	329	383	383	483	400
DYRK1B-3	DYRK1B	x	634	713	622	560	456	576
DYRK1B-4	DYRK1B	x	682	603	604	525	523	439
DYRK1B-5	DYRK1B	x	438	502	436	495	590	461
DYRK1B-6	DYRK1B	x	219	202	251	221	252	138
DYRK1B-7	DYRK1B	x	458	408	485	546	443	410
DYRK1B-8	DYRK1B	x	375	256	389	253	302	344
DYRK1B-9	DYRK1B	x	468	571	526	566	541	424
DYRK2-1	DYRK2	x	670	640	486	604	626	512
DYRK2-10	DYRK2	x	545	393	559	719	823	751
DYRK2-11	DYRK2	x	466	528	457	606	661	568
DYRK2-12	DYRK2	x	288	249	312	228	162	251
DYRK2-13	DYRK2	x	396	355	368	338	336	337
DYRK2-14	DYRK2	x	298	222	397	297	378	309
DYRK2-15	DYRK2	x	290	326	279	256	290	243
DYRK2-16	DYRK2	x	363	347	299	454	395	396
DYRK2-2	DYRK2	x	1018	1030	979	1268	1359	1602
DYRK2-3	DYRK2	x	301	284	248	299	410	331
DYRK2-4	DYRK2	x	600	570	648	674	808	588
DYRK2-5	DYRK2	x	1004	950	915	1078	1453	1215
DYRK2-6	DYRK2	x	198	176	213	117	227	188
DYRK2-7	DYRK2	x	1007	1198	911	1141	1223	1190
DYRK2-8	DYRK2	x	703	607	559	773	636	806
DYRK2-9	DYRK2	x	1128	1164	1123	1353	1329	1541
DYRK3-1	DYRK3	x	370	391	398	505	528	393
DYRK3-10	DYRK3	x	212	230	192	237	272	274
DYRK3-11	DYRK3	x	563	718	613	623	651	728
DYRK3-2	DYRK3	x	599	521	570	544	765	627
DYRK3-3	DYRK3	x	466	397	379	730	585	483
DYRK3-4	DYRK3	x	791	755	721	852	760	808
DYRK3-5	DYRK3	x	820	592	646	777	963	729
DYRK3-6	DYRK3	x	375	450	443	513	368	453
DYRK3-7	DYRK3	x	595	756	749	688	691	772
DYRK3-8	DYRK3	x	350	284	366	358	346	308
DYRK3-9	DYRK3	x	771	737	694	918	1133	1016
DYRK4-1	DYRK4	x	284	273	277	261	252	263
DYRK4-10	DYRK4	x	745	931	743	703	843	815
DYRK4-2	DYRK4	x	674	886	753	840	766	782
DYRK4-3	DYRK4	x	393	367	314	461	446	295
DYRK4-4	DYRK4	x	442	400	443	408	735	508
DYRK4-5	DYRK4	x	370	441	370	510	551	478
DYRK4-6	DYRK4	x	249	196	208	217	183	218
DYRK4-7	DYRK4	x	485	464	508	492	578	494
DYRK4-8	DYRK4	x	350	357	404	542	451	272
DYRK4-9	DYRK4	x	484	570	523	772	688	603
EEF2K-1	EEF2K	x	322	386	368	416	426	449
EEF2K-10	EEF2K	x	732	735	670	767	748	660
EEF2K-2	EEF2K	x	718	748	671	662	513	629
EEF2K-3	EEF2K	x	462	460	466	724	533	627
EEF2K-4	EEF2K	x	433	445	607	731	766	797
EEF2K-5	EEF2K	x	1088	979	1011	898	1041	938
EEF2K-6	EEF2K	x	669	630	659	546	530	518
EEF2K-7	EEF2K	x	468	452	426	571	428	589
EEF2K-8	EEF2K	x	683	685	686	431	500	502
EEF2K-9	EEF2K	x	692	561	764	546	595	638
EGFR-1	EGFR	x	303	381	305	387	408	251
EGFR-10	EGFR	x	585	548	536	572	581	624
EGFR-11	EGFR	x	560	661	684	763	750	723
EGFR-12	EGFR	x	364	391	359	564	445	378
EGFR-13	EGFR	x	479	451	402	532	500	499
EGFR-14	EGFR	x	694	706	599	805	721	703
EGFR-15	EGFR	x	667	848	795	902	831	1028
EGFR-2	EGFR	x	324	301	392	251	325	252
EGFR-3	EGFR	x	457	419	545	379	302	331
EGFR-4	EGFR	x	452	420	445	399	536	528
EGFR-5	EGFR	x	464	491	457	552	530	501
EGFR-6	EGFR	x	487	433	395	426	391	496
EGFR-7	EGFR	x	189	225	190	220	205	238
EGFR-8	EGFR	x	159	144	116	140	157	212
EGFR-9	EGFR	x	349	369	361	298	277	351
EIF2AK1-1	EIF2AK1	x	444	449	506	714	656	459
EIF2AK1-10	EIF2AK1	x	679	596	697	777	873	956
EIF2AK1-11	EIF2AK1	x	385	363	419	424	475	364
EIF2AK1-2	EIF2AK1	x	436	430	511	558	626	625
EIF2AK1-3	EIF2AK1	x	404	404	519	543	660	480
EIF2AK1-4	EIF2AK1	x	462	506	460	644	646	511
EIF2AK1-5	EIF2AK1	x	1046	1196	1025	1127	820	933
EIF2AK1-6	EIF2AK1	x	677	632	711	948	603	689
EIF2AK1-7	EIF2AK1	x	293	481	402	579	348	464
EIF2AK1-8	EIF2AK1	x	280	279	300	251	278	305
EIF2AK1-9	EIF2AK1	x	596	508	447	738	550	585
EIF2AK2-1	EIF2AK2	x	654	618	543	824	868	730
EIF2AK2-10	EIF2AK2	x	306	308	304	355	323	413
EIF2AK2-2	EIF2AK2	x	336	348	359	420	405	496
EIF2AK2-3	EIF2AK2	x	318	310	434	372	421	357
EIF2AK2-4	EIF2AK2	x	436	554	575	392	580	456
EIF2AK2-5	EIF2AK2	x	164	154	176	124	150	287
EIF2AK2-6	EIF2AK2	x	632	637	563	710	628	542
EIF2AK2-7	EIF2AK2	x	495	555	602	519	463	501
EIF2AK2-8	EIF2AK2	x	475	593	530	647	656	626
EIF2AK2-9	EIF2AK2	x	400	471	373	514	365	464
EIF2AK3-1	EIF2AK3	x	354	293	376	173	220	221
EIF2AK3-10	EIF2AK3	x	445	378	474	512	308	327
EIF2AK3-2	EIF2AK3	x	812	791	756	872	851	933
EIF2AK3-3	EIF2AK3	x	569	639	606	615	671	846
EIF2AK3-4	EIF2AK3	x	580	532	395	497	403	485
EIF2AK3-5	EIF2AK3	x	404	463	470	327	386	425
EIF2AK3-6	EIF2AK3	x	801	721	771	608	490	671
EIF2AK3-7	EIF2AK3	x	213	172	160	166	153	121
EIF2AK3-8	EIF2AK3	x	291	254	278	218	470	278
EIF2AK3-9	EIF2AK3	x	572	531	586	661	675	569
EIF2AK4-1	EIF2AK4	x	352	346	359	293	270	267
EIF2AK4-10	EIF2AK4	x	505	547	681	997	823	617
EIF2AK4-2	EIF2AK4	x	443	476	413	399	510	382
EIF2AK4-3	EIF2AK4	x	458	412	462	290	327	274
EIF2AK4-4	EIF2AK4	x	677	679	643	719	458	506
EIF2AK4-5	EIF2AK4	x	369	330	324	307	237	268
EIF2AK4-6	EIF2AK4	x	423	361	329	346	343	378
EIF2AK4-7	EIF2AK4	x	563	601	673	555	421	283
EIF2AK4-8	EIF2AK4	x	297	372	289	102	128	127
EIF2AK4-9	EIF2AK4	x	416	377	381	335	285	377
EPHA10-1	EPHA10	x	414	393	390	426	388	469
EPHA10-10	EPHA10	x	197	175	186	148	207	147
EPHA10-11	EPHA10	x	280	270	252	350	327	193
EPHA10-12	EPHA10	x	726	659	779	684	795	800
EPHA10-13	EPHA10	x	620	426	485	662	705	757
EPHA10-14	EPHA10	x	467	343	442	391	408	307
EPHA10-15	EPHA10	x	240	188	242	286	192	294
EPHA10-16	EPHA10	x	240	190	153	133	143	81
EPHA10-17	EPHA10	x	596	617	496	643	606	532
EPHA10-18	EPHA10	x	547	489	641	511	643	551
EPHA10-19	EPHA10	x	584	618	561	402	405	393
EPHA10-2	EPHA10	x	606	686	651	538	438	578
EPHA10-20	EPHA10	x	545	565	494	665	571	713
EPHA10-3	EPHA10	x	256	211	258	282	222	275
EPHA10-4	EPHA10	x	589	693	649	396	535	342
EPHA10-5	EPHA10	x	524	625	612	656	548	636
EPHA10-6	EPHA10	x	202	203	196	306	198	271
EPHA10-7	EPHA10	x	197	218	212	235	187	141
EPHA10-8	EPHA10	x	546	654	542	596	403	572
EPHA10-9	EPHA10	x	754	824	795	784	663	668
EPHA1-1	EPHA1	x	564	511	440	535	545	660
EPHA1-10	EPHA1	x	577	610	557	745	783	759
EPHA1-2	EPHA1	x	158	124	160	226	238	247
EPHA1-3	EPHA1	x	390	470	413	487	496	398
EPHA1-4	EPHA1	x	605	594	641	759	658	854
EPHA1-5	EPHA1	x	455	416	489	549	623	493
EPHA1-6	EPHA1	x	498	640	491	731	748	707
EPHA1-7	EPHA1	x	586	595	634	718	518	540
EPHA1-8	EPHA1	x	563	492	529	579	523	438
EPHA1-9	EPHA1	x	1028	1108	976	1209	1439	1128
EPHA2-1	EPHA2	x	612	551	518	505	410	433
EPHA2-10	EPHA2	x	396	441	490	444	430	615
EPHA2-2	EPHA2	x	504	495	444	425	376	238
EPHA2-3	EPHA2	x	524	718	560	682	521	683
EPHA2-4	EPHA2	x	233	211	207	365	237	232
EPHA2-5	EPHA2	x	614	679	692	795	778	819
EPHA2-6	EPHA2	x	344	293	277	364	232	420
EPHA2-7	EPHA2	x	216	224	251	321	300	304
EPHA2-8	EPHA2	x	369	302	353	420	358	351
EPHA2-9	EPHA2	x	246	308	288	196	365	207
EPHA3-1	EPHA3	x	520	454	467	556	520	588
EPHA3-10	EPHA3	x	143	153	127	194	215	206
EPHA3-11	EPHA3	x	149	162	147	162	190	183
EPHA3-12	EPHA3	x	11	40	23	62	27	84
EPHA3-13	EPHA3	x	959	841	958	976	925	866
EPHA3-14	EPHA3	x	347	356	407	417	371	383
EPHA3-15	EPHA3	x	450	400	456	425	578	432
EPHA3-16	EPHA3	x	898	995	854	1413	1383	1244
EPHA3-2	EPHA3	x	533	432	489	472	638	550
EPHA3-3	EPHA3	x	791	786	690	781	900	829
EPHA3-4	EPHA3	x	681	641	650	873	861	933
EPHA3-5	EPHA3	x	712	809	603	675	748	662
EPHA3-6	EPHA3	x	100	94	83	67	42	115
EPHA3-7	EPHA3	x	454	483	437	392	478	497
EPHA3-8	EPHA3	x	646	596	662	572	480	743
EPHA3-9	EPHA3	x	1125	1090	1081	1076	1154	736
EPHA4-1	EPHA4	x	177	265	252	430	217	242
EPHA4-10	EPHA4	x	316	301	231	350	255	416
EPHA4-2	EPHA4	x	535	462	456	696	525	538
EPHA4-3	EPHA4	x	443	581	472	540	496	607
EPHA4-4	EPHA4	x	555	610	678	579	556	605
EPHA4-5	EPHA4	x	850	797	835	964	786	861
EPHA4-6	EPHA4	x	624	686	538	632	790	692
EPHA4-7	EPHA4	x	407	393	363	640	486	469
EPHA4-8	EPHA4	x	747	735	847	894	941	991
EPHA4-9	EPHA4	x	309	416	436	396	298	422
EPHA5-1	EPHA5	x	127	188	224	337	283	224
EPHA5-10	EPHA5	x	492	525	429	380	583	333
EPHA5-11	EPHA5	x	517	509	428	485	593	443
EPHA5-2	EPHA5	x	341	354	317	385	386	196
EPHA5-3	EPHA5	x	227	199	158	201	238	222
EPHA5-4	EPHA5	x	347	364	306	286	373	324
EPHA5-5	EPHA5	x	1014	1069	1038	979	991	1062
EPHA5-6	EPHA5	x	362	312	368	293	361	301
EPHA5-7	EPHA5	x	1046	1030	1116	1386	1148	1353
EPHA5-8	EPHA5	x	916	920	785	1004	850	848
EPHA5-9	EPHA5	x	445	410	503	305	416	421
EPHA6-1	EPHA6	x	570	582	576	566	595	587
EPHA6-10	EPHA6	x	627	663	662	944	713	738
EPHA6-11	EPHA6	x	297	319	398	275	262	298
EPHA6-12	EPHA6	x	342	301	360	312	313	356
EPHA6-13	EPHA6	x	739	794	736	740	758	824
EPHA6-14	EPHA6	x	524	481	399	377	350	355
EPHA6-15	EPHA6	x	764	740	746	880	670	921
EPHA6-16	EPHA6	x	297	271	313	302	253	295
EPHA6-17	EPHA6	x	408	388	400	229	167	206
EPHA6-18	EPHA6	x	466	471	500	377	441	449
EPHA6-19	EPHA6	x	299	328	406	159	213	161
EPHA6-2	EPHA6	x	301	293	337	272	197	275
EPHA6-20	EPHA6	x	299	251	240	166	386	255
EPHA6-21	EPHA6	x	427	580	542	319	268	351
EPHA6-22	EPHA6	x	237	245	257	320	205	288
EPHA6-23	EPHA6	x	332	302	349	162	225	175
EPHA6-24	EPHA6	x	730	691	817	858	668	535
EPHA6-25	EPHA6	x	614	542	501	491	551	462
EPHA6-26	EPHA6	x	289	273	266	225	475	295
EPHA6-27	EPHA6	x	948	905	876	934	706	937
EPHA6-28	EPHA6	x	858	795	770	1047	1064	1006
EPHA6-29	EPHA6	x	510	544	488	466	530	545
EPHA6-3	EPHA6	x	350	287	280	257	275	252
EPHA6-30	EPHA6	x	413	435	366	354	305	277
EPHA6-31	EPHA6	x	354	302	381	420	425	365
EPHA6-32	EPHA6	x	433	476	495	434	332	416
EPHA6-4	EPHA6	x	315	318	284	447	312	405
EPHA6-5	EPHA6	x	375	435	393	244	122	199
EPHA6-6	EPHA6	x	383	425	442	564	435	495
EPHA6-7	EPHA6	x	730	737	675	509	596	516
EPHA6-8	EPHA6	x	391	444	434	534	451	513
EPHA6-9	EPHA6	x	360	343	444	506	348	450
EPHA7-1	EPHA7	x	425	523	464	421	690	571
EPHA7-10	EPHA7	x	350	367	381	555	395	545
EPHA7-2	EPHA7	x	620	746	713	479	591	663
EPHA7-3	EPHA7	x	223	130	171	110	122	188
EPHA7-4	EPHA7	x	891	941	859	838	911	775
EPHA7-5	EPHA7	x	605	495	472	596	551	751
EPHA7-6	EPHA7	x	267	345	315	464	448	366
EPHA7-7	EPHA7	x	590	492	499	724	776	669
EPHA7-8	EPHA7	x	422	459	419	560	481	662
EPHA7-9	EPHA7	x	580	547	537	709	756	680
EPHA8-1	EPHA8	x	355	312	306	405	420	428
EPHA8-10	EPHA8	x	527	393	543	340	411	422
EPHA8-11	EPHA8	x	678	841	789	681	740	618
EPHA8-12	EPHA8	x	111	157	181	208	202	196
EPHA8-13	EPHA8	x	274	337	256	515	350	366
EPHA8-2	EPHA8	x	509	467	433	461	363	363
EPHA8-3	EPHA8	x	578	627	774	786	1036	714
EPHA8-4	EPHA8	x	680	584	550	629	511	578
EPHA8-5	EPHA8	x	798	924	909	1117	1226	1289
EPHA8-6	EPHA8	x	355	365	413	327	453	361
EPHA8-7	EPHA8	x	382	388	446	526	560	519
EPHA8-8	EPHA8	x	361	348	381	366	240	553
EPHA8-9	EPHA8	x	469	458	418	440	556	551
EPHB1-1	EPHB1	x	555	439	496	518	450	578
EPHB1-10	EPHB1	x	315	345	332	293	292	265
EPHB1-2	EPHB1	x	294	433	346	293	463	352
EPHB1-3	EPHB1	x	415	524	300	679	436	520
EPHB1-4	EPHB1	x	498	505	477	501	415	419
EPHB1-5	EPHB1	x	539	537	574	515	528	512
EPHB1-6	EPHB1	x	219	198	143	208	322	196
EPHB1-7	EPHB1	x	454	613	619	665	481	519
EPHB1-8	EPHB1	x	354	394	487	433	420	474
EPHB1-9	EPHB1	x	162	135	138	210	205	143
EPHB2-1	EPHB2	x	404	321	418	295	295	268
EPHB2-10	EPHB2	x	393	442	403	482	628	476
EPHB2-2	EPHB2	x	760	720	706	925	623	829
EPHB2-3	EPHB2	x	104	78	52	74	85	97
EPHB2-4	EPHB2	x	651	830	866	787	778	735
EPHB2-5	EPHB2	x	535	641	505	640	890	558
EPHB2-6	EPHB2	x	710	783	682	817	1019	930
EPHB2-7	EPHB2	x	564	572	675	380	416	447
EPHB2-8	EPHB2	x	744	631	695	738	851	818
EPHB2-9	EPHB2	x	633	547	610	491	513	610
EPHB3-1	EPHB3	x	498	517	507	456	468	476
EPHB3-10	EPHB3	x	382	369	385	315	398	301
EPHB3-2	EPHB3	x	612	594	558	667	596	551
EPHB3-3	EPHB3	x	534	601	618	493	576	568
EPHB3-4	EPHB3	x	388	346	446	499	393	536
EPHB3-5	EPHB3	x	267	280	311	320	240	226
EPHB3-6	EPHB3	x	506	593	561	684	606	627
EPHB3-7	EPHB3	x	821	683	691	808	773	750
EPHB3-8	EPHB3	x	346	433	327	400	368	443
EPHB3-9	EPHB3	x	567	590	648	698	618	635
EPHB4-1	EPHB4	x	245	192	251	243	240	298
EPHB4-10	EPHB4	x	741	757	745	593	690	433
EPHB4-2	EPHB4	x	365	262	319	338	361	323
EPHB4-3	EPHB4	x	639	763	689	603	713	644
EPHB4-4	EPHB4	x	652	698	814	860	826	737
EPHB4-5	EPHB4	x	565	588	701	840	753	790
EPHB4-6	EPHB4	x	301	289	354	332	353	380
EPHB4-7	EPHB4	x	117	86	139	135	132	120
EPHB4-8	EPHB4	x	711	763	830	707	641	725
EPHB4-9	EPHB4	x	263	218	184	235	320	308
EPHB6-1	EPHB6	x	532	478	592	427	480	300
EPHB6-10	EPHB6	x	410	444	518	390	361	408
EPHB6-2	EPHB6	x	544	545	548	707	476	661
EPHB6-3	EPHB6	x	648	569	571	702	733	775
EPHB6-4	EPHB6	x	487	437	459	590	565	593
EPHB6-5	EPHB6	x	438	428	317	378	441	578
EPHB6-6	EPHB6	x	291	231	342	323	278	298
EPHB6-7	EPHB6	x	554	486	540	748	718	616
EPHB6-8	EPHB6	x	306	339	339	355	277	515
EPHB6-9	EPHB6	x	504	642	548	740	741	611
ERBB2-1	ERBB2	x	294	253	304	355	330	301
ERBB2-10	ERBB2	x	654	720	650	573	553	437
ERBB2-2	ERBB2	x	559	612	593	442	425	521
ERBB2-3	ERBB2	x	579	599	584	721	723	753
ERBB2-4	ERBB2	x	2061	1784	1700	1625	1839	1877
ERBB2-5	ERBB2	x	1059	957	943	882	808	953
ERBB2-6	ERBB2	x	743	635	694	473	505	526
ERBB2-7	ERBB2	x	270	323	217	277	273	412
ERBB2-8	ERBB2	x	288	247	262	300	210	214
ERBB2-9	ERBB2	x	504	528	550	560	476	432
ERBB3-1	ERBB3	x	431	361	446	340	451	358
ERBB3-10	ERBB3	x	188	130	125	208	257	141
ERBB3-11	ERBB3	x	246	355	270	311	335	301
ERBB3-12	ERBB3	x	326	293	303	254	203	256
ERBB3-13	ERBB3	x	233	177	223	215	193	224
ERBB3-14	ERBB3	x	542	477	488	382	383	361
ERBB3-15	ERBB3	x	418	347	276	376	285	376
ERBB3-16	ERBB3	x	370	287	378	598	436	385
ERBB3-17	ERBB3	x	268	229	316	218	433	317
ERBB3-2	ERBB3	x	517	498	621	556	470	343
ERBB3-3	ERBB3	x	248	313	342	335	312	169
ERBB3-4	ERBB3	x	323	414	378	284	293	299
ERBB3-5	ERBB3	x	713	684	694	915	720	667
ERBB3-6	ERBB3	x	477	516	477	544	421	452
ERBB3-7	ERBB3	x	517	635	625	718	651	575
ERBB3-8	ERBB3	x	1020	909	895	1263	1539	1221
ERBB3-9	ERBB3	x	887	926	876	1056	1039	966
ERBB4-1	ERBB4	x	634	571	727	690	503	663
ERBB4-10	ERBB4	x	895	727	766	743	671	753
ERBB4-11	ERBB4	x	662	708	644	536	711	591
ERBB4-2	ERBB4	x	127	139	123	87	180	195
ERBB4-3	ERBB4	x	817	648	689	790	808	905
ERBB4-4	ERBB4	x	996	854	818	1356	1219	1108
ERBB4-5	ERBB4	x	310	301	353	387	523	449
ERBB4-6	ERBB4	x	600	688	655	802	918	737
ERBB4-7	ERBB4	x	1000	841	910	993	1011	1096
ERBB4-8	ERBB4	x	412	367	441	474	546	498
ERBB4-9	ERBB4	x	866	821	770	802	823	922
ERN1-1	ERN1	x	508	752	635	533	618	803
ERN1-10	ERN1	x	249	289	248	157	283	120
ERN1-2	ERN1	x	493	633	520	711	695	583
ERN1-3	ERN1	x	711	672	721	974	900	899
ERN1-4	ERN1	x	268	315	273	226	212	278
ERN1-5	ERN1	x	540	594	452	632	601	565
ERN1-6	ERN1	x	342	328	307	336	290	315
ERN1-7	ERN1	x	264	267	224	310	332	231
ERN1-8	ERN1	x	1178	1192	1015	1392	1604	1315
ERN1-9	ERN1	x	409	446	381	344	426	279
ERN2-1	ERN2	x	485	443	462	457	516	495
ERN2-10	ERN2	x	957	1176	957	792	691	631
ERN2-2	ERN2	x	887	823	873	731	858	692
ERN2-3	ERN2	x	901	727	850	760	893	820
ERN2-4	ERN2	x	205	226	295	187	187	194
ERN2-5	ERN2	x	332	245	300	155	202	255
ERN2-6	ERN2	x	294	203	220	163	133	242
ERN2-7	ERN2	x	533	541	568	381	505	393
ERN2-8	ERN2	x	180	202	229	199	228	311
ERN2-9	ERN2	x	394	400	418	392	375	367
FASTK-1	FASTK	x	586	626	603	753	1074	878
FASTK-10	FASTK	x	677	695	912	824	791	1003
FASTK-11	FASTK	x	1569	1870	1736	1678	1797	1687
FASTK-12	FASTK	x	167	160	160	163	203	297
FASTK-13	FASTK	x	311	359	312	257	366	333
FASTK-14	FASTK	x	491	466	458	422	555	555
FASTK-15	FASTK	x	481	376	380	535	480	555
FASTK-2	FASTK	x	217	263	213	341	307	316
FASTK-3	FASTK	x	743	651	662	708	830	801
FASTK-4	FASTK	x	869	812	833	1012	1059	1021
FASTK-5	FASTK	x	443	512	511	445	500	485
FASTK-6	FASTK	x	767	677	684	917	1078	1019
FASTK-7	FASTK	x	256	272	294	460	430	244
FASTK-8	FASTK	x	236	134	155	200	273	180
FASTK-9	FASTK	x	528	518	430	526	383	645
FER-1	FER	x	719	711	678	696	871	644
FER-10	FER	x	557	575	536	489	353	625
FER-2	FER	x	391	298	308	385	388	420
FER-3	FER	x	549	558	553	805	698	636
FER-4	FER	x	278	282	273	360	313	305
FER-5	FER	x	834	904	911	1143	980	1332
FER-6	FER	x	238	263	305	364	300	203
FER-7	FER	x	639	682	836	1023	1079	973
FER-8	FER	x	893	911	854	1020	805	1183
FER-9	FER	x	849	735	860	1133	1154	865
FES-1	FES	x	578	649	561	507	398	413
FES-10	FES	x	320	425	387	307	300	319
FES-11	FES	x	696	730	709	940	971	774
FES-12	FES	x	983	834	749	807	683	852
FES-13	FES	x	574	560	621	424	545	539
FES-2	FES	x	748	795	709	771	806	940
FES-3	FES	x	321	329	300	442	470	350
FES-4	FES	x	573	549	421	602	555	732
FES-5	FES	x	242	315	314	384	320	412
FES-6	FES	x	170	157	160	151	193	255
FES-7	FES	x	751	594	798	607	735	616
FES-8	FES	x	629	753	739	752	661	510
FES-9	FES	x	416	313	384	270	395	334
FGFR1-1	FGFR1	x	126	115	100	127	138	102
FGFR1-10	FGFR1	x	708	699	660	459	495	406
FGFR1-11	FGFR1	x	330	363	415	328	242	223
FGFR1-12	FGFR1	x	529	346	374	399	370	383
FGFR1-13	FGFR1	x	698	714	724	698	820	762
FGFR1-14	FGFR1	x	257	264	313	265	245	244
FGFR1-15	FGFR1	x	476	492	530	449	570	509
FGFR1-2	FGFR1	x	605	735	738	450	505	650
FGFR1-3	FGFR1	x	625	541	639	611	685	528
FGFR1-4	FGFR1	x	668	679	720	598	423	436
FGFR1-5	FGFR1	x	781	766	748	378	421	541
FGFR1-6	FGFR1	x	600	705	645	448	638	612
FGFR1-7	FGFR1	x	566	621	599	524	755	483
FGFR1-8	FGFR1	x	559	540	486	486	445	368
FGFR1-9	FGFR1	x	586	660	516	445	528	316
FGFR2-1	FGFR2	x	584	802	549	704	750	852
FGFR2-10	FGFR2	x	507	482	454	463	433	424
FGFR2-11	FGFR2	x	103	144	90	93	137	190
FGFR2-12	FGFR2	x	498	605	513	661	660	695
FGFR2-13	FGFR2	x	432	486	395	511	410	487
FGFR2-14	FGFR2	x	527	539	534	710	600	512
FGFR2-15	FGFR2	x	808	827	800	1044	880	1080
FGFR2-16	FGFR2	x	883	933	918	1004	1049	829
FGFR2-17	FGFR2	x	559	600	716	625	650	485
FGFR2-2	FGFR2	x	377	436	369	299	313	249
FGFR2-3	FGFR2	x	559	578	453	467	340	562
FGFR2-4	FGFR2	x	546	479	482	584	580	614
FGFR2-5	FGFR2	x	394	412	362	430	443	390
FGFR2-6	FGFR2	x	301	354	305	392	361	357
FGFR2-7	FGFR2	x	396	408	395	413	383	481
FGFR2-8	FGFR2	x	466	591	504	417	455	388
FGFR2-9	FGFR2	x	456	483	581	562	516	581
FGFR3-1	FGFR3	x	192	189	256	136	248	235
FGFR3-10	FGFR3	x	39	121	89	25	98	98
FGFR3-11	FGFR3	x	379	358	304	237	358	383
FGFR3-12	FGFR3	x	411	348	370	499	395	347
FGFR3-13	FGFR3	x	525	468	409	373	471	561
FGFR3-14	FGFR3	x	170	183	225	189	202	103
FGFR3-15	FGFR3	x	661	776	834	631	601	783
FGFR3-2	FGFR3	x	852	946	878	815	1143	1162
FGFR3-3	FGFR3	x	363	343	400	353	408	341
FGFR3-4	FGFR3	x	505	501	522	455	618	403
FGFR3-5	FGFR3	x	206	181	230	222	237	171
FGFR3-6	FGFR3	x	559	563	640	520	615	580
FGFR3-7	FGFR3	x	619	547	521	561	650	556
FGFR3-8	FGFR3	x	631	568	543	735	711	613
FGFR3-9	FGFR3	x	452	417	363	390	300	388
FGFR4-1	FGFR4	x	496	470	491	689	760	517
FGFR4-10	FGFR4	x	297	379	317	230	403	362
FGFR4-11	FGFR4	x	436	446	403	581	411	476
FGFR4-12	FGFR4	x	707	627	718	813	1024	783
FGFR4-13	FGFR4	x	1036	951	1154	1201	1381	1361
FGFR4-14	FGFR4	x	251	316	228	281	180	305
FGFR4-2	FGFR4	x	341	355	315	406	436	451
FGFR4-3	FGFR4	x	1051	1020	1070	1174	1183	1042
FGFR4-4	FGFR4	x	465	503	500	658	558	562
FGFR4-5	FGFR4	x	464	486	401	481	596	621
FGFR4-6	FGFR4	x	655	639	661	717	655	788
FGFR4-7	FGFR4	x	467	483	446	695	456	500
FGFR4-8	FGFR4	x	238	266	247	373	247	216
FGFR4-9	FGFR4	x	536	521	678	615	653	561
FGR-1	FGR	x	640	736	652	572	591	540
FGR-10	FGR	x	695	640	738	612	593	561
FGR-11	FGR	x	314	368	311	343	395	385
FGR-12	FGR	x	281	263	331	227	405	259
FGR-2	FGR	x	149	126	114	142	108	72
FGR-3	FGR	x	166	170	162	124	138	77
FGR-4	FGR	x	861	719	815	746	511	536
FGR-5	FGR	x	1454	1353	1418	932	1159	1082
FGR-6	FGR	x	297	484	420	431	440	428
FGR-7	FGR	x	641	560	502	463	330	362
FGR-8	FGR	x	659	588	583	535	676	612
FGR-9	FGR	x	509	429	430	341	298	333
FLT1-1	FLT1	x	455	407	502	527	395	404
FLT1-10	FLT1	x	768	659	733	954	1021	945
FLT1-11	FLT1	x	703	594	559	772	611	561
FLT1-12	FLT1	x	489	497	471	520	448	497
FLT1-13	FLT1	x	483	338	358	336	353	321
FLT1-14	FLT1	x	158	191	149	277	217	172
FLT1-15	FLT1	x	446	469	472	508	711	479
FLT1-16	FLT1	x	575	627	758	738	703	927
FLT1-17	FLT1	x	412	476	517	272	445	269
FLT1-18	FLT1	x	905	911	861	922	931	1003
FLT1-19	FLT1	x	401	355	305	444	451	465
FLT1-2	FLT1	x	385	304	249	328	383	465
FLT1-20	FLT1	x	320	297	313	316	252	350
FLT1-21	FLT1	x	706	789	695	668	795	631
FLT1-22	FLT1	x	895	919	981	1126	960	1001
FLT1-3	FLT1	x	377	422	405	548	383	552
FLT1-4	FLT1	x	370	315	385	336	300	274
FLT1-5	FLT1	x	870	650	758	978	926	842
FLT1-6	FLT1	x	445	489	550	449	638	693
FLT1-7	FLT1	x	810	706	667	720	833	881
FLT1-8	FLT1	x	314	280	308	332	335	236
FLT1-9	FLT1	x	993	1044	1062	1328	1318	1176
FLT3-1	FLT3	x	250	222	190	187	180	183
FLT3-10	FLT3	x	528	489	519	411	405	436
FLT3-2	FLT3	x	143	135	172	93	128	66
FLT3-3	FLT3	x	173	155	231	207	336	198
FLT3-4	FLT3	x	326	455	330	352	278	335
FLT3-5	FLT3	x	397	427	533	532	416	432
FLT3-6	FLT3	x	660	638	678	662	488	602
FLT3-7	FLT3	x	365	464	406	436	468	521
FLT3-8	FLT3	x	532	513	530	434	445	559
FLT3-9	FLT3	x	1075	963	1029	1003	880	994
FLT4-1	FLT4	x	236	274	284	345	473	350
FLT4-10	FLT4	x	252	238	275	288	275	179
FLT4-2	FLT4	x	374	378	435	457	483	600
FLT4-3	FLT4	x	305	285	405	327	360	386
FLT4-4	FLT4	x	165	171	213	204	192	139
FLT4-5	FLT4	x	854	951	981	968	1079	1052
FLT4-6	FLT4	x	717	628	558	905	788	1135
FLT4-7	FLT4	x	608	613	511	697	455	572
FLT4-8	FLT4	x	530	472	567	549	523	512
FLT4-9	FLT4	x	576	597	559	682	808	687
FRK-1	FRK	x	351	379	375	540	408	433
FRK-10	FRK	x	523	563	549	658	586	844
FRK-2	FRK	x	246	246	219	342	203	258
FRK-3	FRK	x	696	665	567	895	718	684
FRK-4	FRK	x	107	92	102	138	122	95
FRK-5	FRK	x	291	262	304	315	265	306
FRK-6	FRK	x	789	704	770	870	1033	868
FRK-7	FRK	x	173	224	187	211	285	168
FRK-8	FRK	x	564	573	635	803	660	576
FRK-9	FRK	x	363	387	252	273	247	492
FYN-1	FYN	x	709	690	534	540	498	594
FYN-10	FYN	x	683	733	715	770	900	661
FYN-11	FYN	x	207	310	316	292	272	240
FYN-12	FYN	x	635	660	624	738	616	825
FYN-2	FYN	x	307	232	251	213	245	166
FYN-3	FYN	x	308	400	337	443	336	456
FYN-4	FYN	x	213	227	290	378	335	190
FYN-5	FYN	x	629	638	643	589	500	398
FYN-6	FYN	x	287	264	209	241	187	226
FYN-7	FYN	x	286	238	422	340	290	260
FYN-8	FYN	x	380	448	447	496	436	374
FYN-9	FYN	x	557	728	633	702	736	685
GAK-1	GAK	x	458	420	505	413	386	366
GAK-10	GAK	x	450	568	597	725	710	668
GAK-2	GAK	x	508	414	452	318	177	360
GAK-3	GAK	x	547	628	684	460	411	697
GAK-4	GAK	x	382	231	295	330	288	333
GAK-5	GAK	x	440	488	572	227	386	219
GAK-6	GAK	x	310	294	355	283	167	140
GAK-7	GAK	x	352	257	290	360	453	445
GAK-8	GAK	x	412	406	401	440	371	417
GAK-9	GAK	x	527	583	530	367	410	234
GRK1-1	GRK1	x	355	462	404	531	385	467
GRK1-10	GRK1	x	434	415	377	410	413	376
GRK1-2	GRK1	x	412	413	427	331	501	483
GRK1-3	GRK1	x	549	599	530	738	696	611
GRK1-4	GRK1	x	103	77	135	153	165	97
GRK1-5	GRK1	x	386	416	434	533	546	512
GRK1-6	GRK1	x	318	357	303	307	378	481
GRK1-7	GRK1	x	652	573	722	608	733	843
GRK1-8	GRK1	x	618	628	574	579	570	503
GRK1-9	GRK1	x	284	297	299	430	435	321
GRK4-1	GRK4	x	131	147	143	157	122	173
GRK4-10	GRK4	x	741	678	666	730	661	762
GRK4-11	GRK4	x	448	482	479	486	423	550
GRK4-2	GRK4	x	109	111	99	44	138	62
GRK4-3	GRK4	x	740	722	808	703	788	738
GRK4-4	GRK4	x	561	493	473	494	446	459
GRK4-5	GRK4	x	546	464	534	442	335	479
GRK4-6	GRK4	x	609	448	478	644	651	617
GRK4-7	GRK4	x	477	548	518	542	498	519
GRK4-8	GRK4	x	477	491	436	397	548	496
GRK4-9	GRK4	x	822	867	813	967	1148	1194
GRK5-1	GRK5	x	244	271	361	274	205	290
GRK5-10	GRK5	x	560	505	457	473	405	376
GRK5-2	GRK5	x	352	329	376	323	348	447
GRK5-3	GRK5	x	280	222	278	322	292	319
GRK5-4	GRK5	x	411	409	365	379	430	318
GRK5-5	GRK5	x	751	868	738	741	585	816
GRK5-6	GRK5	x	544	538	478	643	700	760
GRK5-7	GRK5	x	322	372	297	275	300	509
GRK5-8	GRK5	x	714	691	729	827	1036	775
GRK5-9	GRK5	x	461	401	458	405	385	374
GRK6-1	GRK6	x	254	272	188	200	310	232
GRK6-10	GRK6	x	613	538	588	518	480	547
GRK6-11	GRK6	x	564	617	464	484	583	602
GRK6-12	GRK6	x	555	558	572	755	731	547
GRK6-2	GRK6	x	632	707	567	530	705	729
GRK6-3	GRK6	x	671	604	503	635	640	672
GRK6-4	GRK6	x	940	883	711	923	955	930
GRK6-5	GRK6	x	290	321	247	288	353	440
GRK6-6	GRK6	x	473	608	500	470	573	529
GRK6-7	GRK6	x	471	521	662	507	428	492
GRK6-8	GRK6	x	446	557	433	499	548	453
GRK6-9	GRK6	x	575	589	570	563	576	686
GRK7-1	GRK7	x	391	457	444	523	423	420
GRK7-10	GRK7	x	268	385	417	369	431	390
GRK7-2	GRK7	x	525	459	592	349	302	479
GRK7-3	GRK7	x	639	582	499	550	440	578
GRK7-4	GRK7	x	456	446	401	757	670	453
GRK7-5	GRK7	x	591	599	667	672	573	714
GRK7-6	GRK7	x	348	475	500	595	606	640
GRK7-7	GRK7	x	478	501	440	502	528	494
GRK7-8	GRK7	x	298	377	334	151	258	377
GRK7-9	GRK7	x	581	656	796	899	1006	755
GSG2-1	GSG2	x	1142	1139	1246	1388	1174	1358
GSG2-10	GSG2	x	436	448	457	296	346	344
GSG2-2	GSG2	x	442	359	330	264	310	346
GSG2-3	GSG2	x	229	157	165	153	137	205
GSG2-4	GSG2	x	401	351	484	279	207	315
GSG2-5	GSG2	x	489	493	617	430	270	469
GSG2-6	GSG2	x	619	750	637	505	398	422
GSG2-7	GSG2	x	592	593	540	621	365	688
GSG2-8	GSG2	x	494	431	467	372	341	376
GSG2-9	GSG2	x	577	557	674	312	441	328
GSK3A-1	GSK3A	x	381	296	418	314	287	312
GSK3A-10	GSK3A	x	137	129	187	98	93	65
GSK3A-2	GSK3A	x	512	574	659	632	420	568
[truncated: 3,966 more rows]

## Sheet: RKO
RKO (CMS1)
* type explanation:
x	Experimental sgRNA
n	Negative control sgRNA (non-targeting)
p	Positive control sgRNA
Tag	GeneSymbol	type*	t0_r1	t0_r2	t0_r3	t1_r1	t1_r2	t1_r3
AAK1-1	AAK1	x	866	907	854	1099	1086	1051
AAK1-10	AAK1	x	403	240	304	244	309	227
AAK1-2	AAK1	x	781	800	715	853	805	771
AAK1-3	AAK1	x	677	612	765	622	484	568
AAK1-4	AAK1	x	643	449	747	659	781	765
AAK1-5	AAK1	x	784	594	626	613	635	616
AAK1-6	AAK1	x	239	246	227	381	273	321
AAK1-7	AAK1	x	891	1063	799	982	890	891
AAK1-8	AAK1	x	728	631	575	571	754	566
AAK1-9	AAK1	x	1501	1500	1630	1507	1590	1603
AATK-1	AATK	x	514	291	418	494	459	585
AATK-10	AATK	x	1234	980	1132	1011	1251	1203
AATK-11	AATK	x	801	590	621	552	567	613
AATK-2	AATK	x	415	543	554	467	676	467
AATK-3	AATK	x	469	564	381	596	511	488
AATK-4	AATK	x	182	213	217	202	198	128
AATK-5	AATK	x	255	420	365	270	187	253
AATK-6	AATK	x	874	791	950	767	770	876
AATK-7	AATK	x	677	602	849	780	848	818
AATK-8	AATK	x	326	175	321	280	326	400
AATK-9	AATK	x	558	478	552	549	427	617
ABL1-1	ABL1	x	778	801	879	732	780	790
ABL1-10	ABL1	x	615	698	729	523	543	575
ABL1-2	ABL1	x	732	585	622	520	622	547
ABL1-3	ABL1	x	531	328	493	579	583	465
ABL1-4	ABL1	x	257	337	313	269	284	282
ABL1-5	ABL1	x	785	857	635	797	788	775
ABL1-6	ABL1	x	725	556	602	684	733	748
ABL1-7	ABL1	x	744	819	794	528	758	724
ABL1-8	ABL1	x	157	116	291	136	168	258
ABL1-9	ABL1	x	159	120	97	115	138	175
ABL2-1	ABL2	x	440	298	328	360	291	361
ABL2-10	ABL2	x	821	864	798	899	758	908
ABL2-11	ABL2	x	583	627	488	485	297	403
ABL2-12	ABL2	x	696	581	552	666	725	549
ABL2-13	ABL2	x	371	530	588	491	590	599
ABL2-14	ABL2	x	996	749	888	1125	963	1054
ABL2-15	ABL2	x	470	496	459	412	432	335
ABL2-16	ABL2	x	974	734	848	944	827	892
ABL2-17	ABL2	x	448	391	360	332	327	393
ABL2-18	ABL2	x	1696	1992	1812	1699	1784	1560
ABL2-19	ABL2	x	622	628	592	484	630	588
ABL2-2	ABL2	x	839	940	808	824	910	721
ABL2-3	ABL2	x	743	655	871	645	649	718
ABL2-4	ABL2	x	797	566	620	860	750	731
ABL2-5	ABL2	x	783	731	851	761	892	781
ABL2-6	ABL2	x	178	268	237	153	265	193
ABL2-7	ABL2	x	561	749	549	646	467	560
ABL2-8	ABL2	x	532	548	505	540	644	555
ABL2-9	ABL2	x	320	299	309	250	225	309
ACVR1-1	ACVR1	x	476	471	454	489	379	537
ACVR1-10	ACVR1	x	1038	815	1055	947	885	922
ACVR1-11	ACVR1	x	646	481	659	479	529	668
ACVR1-12	ACVR1	x	1144	1008	956	931	966	1050
ACVR1-13	ACVR1	x	653	557	656	675	604	631
ACVR1-14	ACVR1	x	2158	1821	1588	2183	2205	2094
ACVR1-2	ACVR1	x	774	926	807	883	957	892
ACVR1-3	ACVR1	x	555	659	809	757	823	730
ACVR1-4	ACVR1	x	891	577	978	685	892	832
ACVR1-5	ACVR1	x	1407	1141	1146	1355	1703	1356
ACVR1-6	ACVR1	x	560	601	568	683	548	532
ACVR1-7	ACVR1	x	816	953	899	841	726	894
ACVR1-8	ACVR1	x	1281	1705	1665	1441	1419	1515
ACVR1-9	ACVR1	x	1795	1716	2039	2209	2237	2131
ACVR1B-1	ACVR1B	x	1690	1284	1507	1314	1323	1451
ACVR1B-10	ACVR1B	x	1157	1306	1109	864	713	982
ACVR1B-11	ACVR1B	x	646	596	612	594	594	640
ACVR1B-12	ACVR1B	x	578	548	871	625	545	612
ACVR1B-13	ACVR1B	x	743	879	689	1021	862	802
ACVR1B-2	ACVR1B	x	687	753	659	845	676	676
ACVR1B-3	ACVR1B	x	976	981	1012	1188	1038	1033
ACVR1B-4	ACVR1B	x	583	569	486	528	439	359
ACVR1B-5	ACVR1B	x	291	225	233	320	304	380
ACVR1B-6	ACVR1B	x	645	533	505	498	531	530
ACVR1B-7	ACVR1B	x	456	435	438	337	387	339
ACVR1B-8	ACVR1B	x	715	763	826	559	551	689
ACVR1B-9	ACVR1B	x	587	596	503	733	556	529
ACVR1C-1	ACVR1C	x	289	340	218	338	394	328
ACVR1C-10	ACVR1C	x	288	243	277	210	235	215
ACVR1C-11	ACVR1C	x	1071	976	1159	1080	1024	1085
ACVR1C-12	ACVR1C	x	104	150	129	160	184	175
ACVR1C-13	ACVR1C	x	720	677	723	584	575	738
ACVR1C-14	ACVR1C	x	736	720	456	973	738	818
ACVR1C-15	ACVR1C	x	870	701	766	856	929	746
ACVR1C-16	ACVR1C	x	1811	1501	1913	2028	1988	1887
ACVR1C-17	ACVR1C	x	1318	1226	1211	1455	1501	1253
ACVR1C-18	ACVR1C	x	642	663	724	700	610	617
ACVR1C-19	ACVR1C	x	694	535	708	705	759	673
ACVR1C-2	ACVR1C	x	567	454	577	457	507	482
ACVR1C-20	ACVR1C	x	609	606	618	521	561	749
ACVR1C-3	ACVR1C	x	1141	1495	1401	1427	1695	1592
ACVR1C-4	ACVR1C	x	1216	1058	1126	1197	1059	1172
ACVR1C-5	ACVR1C	x	456	483	373	649	586	356
ACVR1C-6	ACVR1C	x	515	419	436	656	561	568
ACVR1C-7	ACVR1C	x	285	194	347	406	259	348
ACVR1C-8	ACVR1C	x	682	670	723	617	516	633
ACVR1C-9	ACVR1C	x	799	807	855	1039	1015	1086
ACVR2A-1	ACVR2A	x	823	748	871	1004	870	915
ACVR2A-10	ACVR2A	x	783	781	808	1111	1018	991
ACVR2A-11	ACVR2A	x	638	636	621	753	696	685
ACVR2A-12	ACVR2A	x	745	759	743	731	693	595
ACVR2A-13	ACVR2A	x	590	704	574	642	535	567
ACVR2A-2	ACVR2A	x	785	955	751	723	705	741
ACVR2A-3	ACVR2A	x	499	601	709	607	734	567
ACVR2A-4	ACVR2A	x	336	518	435	341	332	466
ACVR2A-5	ACVR2A	x	620	728	645	765	851	641
ACVR2A-6	ACVR2A	x	326	312	242	267	309	366
ACVR2A-7	ACVR2A	x	560	581	584	626	820	637
ACVR2A-8	ACVR2A	x	135	238	263	163	135	165
ACVR2A-9	ACVR2A	x	837	834	564	858	1009	838
ACVR2B-1	ACVR2B	x	532	715	508	502	496	493
ACVR2B-10	ACVR2B	x	1025	794	1100	949	910	1022
ACVR2B-2	ACVR2B	x	396	568	441	404	360	375
ACVR2B-3	ACVR2B	x	825	891	850	775	857	865
ACVR2B-4	ACVR2B	x	634	593	551	520	445	493
ACVR2B-5	ACVR2B	x	727	601	737	517	658	499
ACVR2B-6	ACVR2B	x	243	367	351	508	217	215
ACVR2B-7	ACVR2B	x	160	171	165	190	195	259
ACVR2B-8	ACVR2B	x	958	955	876	960	889	861
ACVR2B-9	ACVR2B	x	574	714	791	739	765	607
ACVRL1-1	ACVRL1	x	263	233	241	275	301	195
ACVRL1-10	ACVRL1	x	567	624	655	668	568	608
ACVRL1-2	ACVRL1	x	1839	1837	1755	1839	1851	1846
ACVRL1-3	ACVRL1	x	73	96	125	94	132	91
ACVRL1-4	ACVRL1	x	121	149	168	170	232	215
ACVRL1-5	ACVRL1	x	824	961	778	886	766	743
ACVRL1-6	ACVRL1	x	1175	880	1103	1074	1055	1030
ACVRL1-7	ACVRL1	x	884	727	723	647	651	787
ACVRL1-8	ACVRL1	x	721	963	692	771	692	713
ACVRL1-9	ACVRL1	x	277	318	332	212	357	291
ADCK1-1	ADCK1	x	1630	1830	1578	1520	1656	1673
ADCK1-10	ADCK1	x	887	802	797	856	824	803
ADCK1-11	ADCK1	x	958	1207	947	1023	1132	1039
ADCK1-2	ADCK1	x	916	1008	764	865	1007	818
ADCK1-3	ADCK1	x	257	287	340	330	490	324
ADCK1-4	ADCK1	x	916	815	844	968	1098	1174
ADCK1-5	ADCK1	x	1043	876	859	1289	935	1255
ADCK1-6	ADCK1	x	1204	1095	1075	1233	1189	1105
ADCK1-7	ADCK1	x	973	1024	942	1046	1048	1117
ADCK1-8	ADCK1	x	1898	1651	1739	1979	1786	1886
ADCK1-9	ADCK1	x	641	799	497	658	675	586
ADCK2-1	ADCK2	x	691	554	712	873	773	724
ADCK2-10	ADCK2	x	214	323	256	159	212	161
ADCK2-2	ADCK2	x	918	1024	983	595	634	543
ADCK2-3	ADCK2	x	100	110	105	164	65	145
ADCK2-4	ADCK2	x	958	1050	1035	1198	1200	1063
ADCK2-5	ADCK2	x	1374	1515	1341	1418	1451	1336
ADCK2-6	ADCK2	x	390	441	321	271	258	293
ADCK2-7	ADCK2	x	178	194	142	124	118	113
ADCK2-8	ADCK2	x	713	863	627	562	697	718
ADCK2-9	ADCK2	x	1308	1208	1087	1019	1437	1119
ADCK3-1	ADCK3	x	526	354	473	531	431	670
ADCK3-10	ADCK3	x	879	705	838	852	1055	884
ADCK3-2	ADCK3	x	732	766	549	854	799	793
ADCK3-3	ADCK3	x	457	348	445	494	440	538
ADCK3-4	ADCK3	x	654	541	610	647	728	575
ADCK3-5	ADCK3	x	1027	1089	938	962	1253	1074
ADCK3-6	ADCK3	x	643	616	512	555	649	628
ADCK3-7	ADCK3	x	887	1067	965	958	827	811
ADCK3-8	ADCK3	x	482	643	446	762	782	798
ADCK3-9	ADCK3	x	621	724	651	999	757	737
ADCK4-1	ADCK4	x	604	424	319	499	645	679
ADCK4-10	ADCK4	x	314	389	269	261	262	286
ADCK4-11	ADCK4	x	805	740	980	504	609	617
ADCK4-12	ADCK4	x	546	517	645	524	513	541
ADCK4-13	ADCK4	x	550	556	583	474	413	418
ADCK4-14	ADCK4	x	846	722	766	1117	727	738
ADCK4-2	ADCK4	x	973	921	1105	1521	1207	1263
ADCK4-3	ADCK4	x	323	325	279	599	379	449
ADCK4-4	ADCK4	x	236	194	224	284	265	204
ADCK4-5	ADCK4	x	601	708	666	786	614	876
ADCK4-6	ADCK4	x	605	776	726	699	584	583
ADCK4-7	ADCK4	x	772	753	859	672	717	746
ADCK4-8	ADCK4	x	934	1041	1023	939	837	1009
ADCK4-9	ADCK4	x	266	326	313	232	229	236
ADCK5-1	ADCK5	x	1315	1201	1095	1075	1208	955
ADCK5-10	ADCK5	x	1048	981	1354	824	811	998
ADCK5-2	ADCK5	x	450	488	552	537	497	588
ADCK5-3	ADCK5	x	830	844	829	638	596	680
ADCK5-4	ADCK5	x	890	797	727	771	706	696
ADCK5-5	ADCK5	x	851	810	905	783	883	835
ADCK5-6	ADCK5	x	552	706	673	542	531	495
ADCK5-7	ADCK5	x	1072	1298	1179	1248	1181	1226
ADCK5-8	ADCK5	x	882	705	980	775	824	681
ADCK5-9	ADCK5	x	957	914	834	745	793	737
ADRBK1-1	ADRBK1	x	98	82	188	101	115	58
ADRBK1-10	ADRBK1	x	791	972	813	1088	987	873
ADRBK1-2	ADRBK1	x	407	456	332	529	372	437
ADRBK1-3	ADRBK1	x	880	1057	1029	825	794	1055
ADRBK1-4	ADRBK1	x	945	819	1124	944	894	1013
ADRBK1-5	ADRBK1	x	542	597	484	629	622	602
ADRBK1-6	ADRBK1	x	697	660	609	604	530	575
ADRBK1-7	ADRBK1	x	919	622	1004	622	671	738
ADRBK1-8	ADRBK1	x	476	738	590	514	493	454
ADRBK1-9	ADRBK1	x	484	502	592	455	580	527
ADRBK2-1	ADRBK2	x	832	1161	837	666	753	964
ADRBK2-10	ADRBK2	x	637	644	660	810	851	891
ADRBK2-2	ADRBK2	x	515	458	542	498	563	523
ADRBK2-3	ADRBK2	x	789	817	756	857	844	1002
ADRBK2-4	ADRBK2	x	797	785	636	907	706	706
ADRBK2-5	ADRBK2	x	805	688	673	658	710	693
ADRBK2-6	ADRBK2	x	995	1134	1018	1199	1073	1119
ADRBK2-7	ADRBK2	x	884	813	894	916	865	910
ADRBK2-8	ADRBK2	x	611	462	552	738	785	743
ADRBK2-9	ADRBK2	x	996	903	969	886	958	884
AKT1-1	AKT1	x	459	384	393	453	421	380
AKT1-10	AKT1	x	752	832	795	546	486	617
AKT1-11	AKT1	x	809	713	805	765	654	698
AKT1-12	AKT1	x	1438	1338	1501	1364	1201	1380
AKT1-2	AKT1	x	745	668	492	851	852	962
AKT1-3	AKT1	x	1272	1092	1397	1099	951	1045
AKT1-4	AKT1	x	679	569	569	554	517	592
AKT1-5	AKT1	x	462	386	555	424	506	429
AKT1-6	AKT1	x	821	992	914	752	496	759
AKT1-7	AKT1	x	1016	1077	992	791	856	732
AKT1-8	AKT1	x	1337	1104	1172	1084	1282	1190
AKT1-9	AKT1	x	718	761	823	650	709	787
AKT2-1	AKT2	x	465	569	578	567	650	470
AKT2-10	AKT2	x	1014	873	1104	1150	1302	1248
AKT2-11	AKT2	x	736	687	883	748	791	752
AKT2-12	AKT2	x	658	887	669	626	563	622
AKT2-2	AKT2	x	1472	1270	1480	1256	1179	1386
AKT2-3	AKT2	x	1729	1532	1514	1295	1290	1012
AKT2-4	AKT2	x	630	649	484	614	631	395
AKT2-5	AKT2	x	555	493	462	358	532	420
AKT2-6	AKT2	x	856	849	857	873	756	1033
AKT2-7	AKT2	x	351	479	408	390	420	293
AKT2-8	AKT2	x	393	440	381	340	361	429
AKT2-9	AKT2	x	947	960	803	1086	804	749
AKT3-1	AKT3	x	666	794	689	764	758	664
AKT3-10	AKT3	x	852	730	1014	1097	846	955
AKT3-11	AKT3	x	370	606	321	410	517	521
AKT3-2	AKT3	x	768	820	687	952	824	894
AKT3-3	AKT3	x	576	539	633	714	486	460
AKT3-4	AKT3	x	192	184	230	331	289	260
AKT3-5	AKT3	x	990	1120	953	826	931	781
AKT3-6	AKT3	x	905	1148	929	1303	1255	1131
AKT3-7	AKT3	x	276	364	409	336	279	356
AKT3-8	AKT3	x	395	476	543	437	460	388
AKT3-9	AKT3	x	427	496	379	462	479	568
ALK-1	ALK	x	592	355	611	687	496	471
ALK-10	ALK	x	610	679	558	585	707	710
ALK-2	ALK	x	1725	1607	1650	1549	1496	1809
ALK-3	ALK	x	320	402	362	317	312	291
ALK-4	ALK	x	958	785	978	889	927	793
ALK-5	ALK	x	498	487	459	556	550	431
ALK-6	ALK	x	527	452	484	427	363	401
ALK-7	ALK	x	710	783	643	708	788	700
ALK-8	ALK	x	986	816	908	834	1016	858
ALK-9	ALK	x	1337	1599	1371	1277	1403	1217
ALPK1-1	ALPK1	x	1406	1367	1387	1516	1626	1884
ALPK1-10	ALPK1	x	1093	1327	1304	1197	1201	1094
ALPK1-2	ALPK1	x	277	333	247	304	331	316
ALPK1-3	ALPK1	x	981	926	1015	1170	1052	737
ALPK1-4	ALPK1	x	533	531	871	555	688	606
ALPK1-5	ALPK1	x	439	352	464	509	427	509
ALPK1-6	ALPK1	x	628	642	577	696	627	672
ALPK1-7	ALPK1	x	575	663	756	738	720	876
ALPK1-8	ALPK1	x	1370	1297	1504	1286	1096	989
ALPK1-9	ALPK1	x	402	540	476	485	540	418
ALPK2-1	ALPK2	x	314	269	391	324	346	313
ALPK2-10	ALPK2	x	385	398	395	515	378	580
ALPK2-2	ALPK2	x	32	45	17	7	10	15
ALPK2-3	ALPK2	x	432	516	501	558	524	438
ALPK2-4	ALPK2	x	470	516	435	439	578	577
ALPK2-5	ALPK2	x	270	309	302	469	261	298
ALPK2-6	ALPK2	x	718	932	738	1064	1000	989
ALPK2-7	ALPK2	x	315	337	387	401	456	343
ALPK2-8	ALPK2	x	1009	983	905	962	949	887
ALPK2-9	ALPK2	x	986	1061	921	1149	1131	1172
ALPK3-1	ALPK3	x	555	524	369	490	648	563
ALPK3-10	ALPK3	x	677	771	506	695	658	606
ALPK3-2	ALPK3	x	548	613	563	486	524	737
ALPK3-3	ALPK3	x	409	504	552	612	750	704
ALPK3-4	ALPK3	x	434	518	641	583	532	599
ALPK3-5	ALPK3	x	530	499	461	520	587	511
ALPK3-6	ALPK3	x	381	432	455	405	383	370
ALPK3-7	ALPK3	x	176	281	206	280	204	255
ALPK3-8	ALPK3	x	1039	1110	908	1080	1059	776
ALPK3-9	ALPK3	x	1004	1045	977	1272	1222	1056
AMHR2-1	AMHR2	x	958	1019	906	1099	1114	1128
AMHR2-10	AMHR2	x	521	664	515	454	546	414
AMHR2-11	AMHR2	x	1003	786	876	1063	981	740
AMHR2-12	AMHR2	x	166	343	255	227	95	182
AMHR2-13	AMHR2	x	573	754	795	770	773	642
AMHR2-14	AMHR2	x	398	388	480	591	506	427
AMHR2-2	AMHR2	x	708	743	688	701	892	577
AMHR2-3	AMHR2	x	352	594	467	288	279	348
AMHR2-4	AMHR2	x	431	473	374	300	283	213
AMHR2-5	AMHR2	x	715	690	588	659	605	782
AMHR2-6	AMHR2	x	985	885	942	921	939	1030
AMHR2-7	AMHR2	x	557	272	552	666	625	546
AMHR2-8	AMHR2	x	584	634	498	479	406	389
AMHR2-9	AMHR2	x	690	592	557	668	635	607
ANKK1-1	ANKK1	x	1151	1144	1325	1349	1451	1129
ANKK1-10	ANKK1	x	298	345	224	343	290	324
ANKK1-2	ANKK1	x	630	564	582	565	720	830
ANKK1-3	ANKK1	x	701	677	815	646	668	808
ANKK1-4	ANKK1	x	651	845	511	788	761	751
ANKK1-5	ANKK1	x	331	358	451	406	385	335
ANKK1-6	ANKK1	x	382	372	374	356	438	341
ANKK1-7	ANKK1	x	462	292	465	454	415	410
ANKK1-8	ANKK1	x	512	440	494	538	524	504
ANKK1-9	ANKK1	x	1034	1208	1053	1108	990	1075
ARAF-1	ARAF	x	457	392	436	572	489	607
ARAF-10	ARAF	x	704	625	621	617	560	658
ARAF-11	ARAF	x	991	998	851	865	916	813
ARAF-12	ARAF	x	731	685	827	774	804	884
ARAF-13	ARAF	x	628	815	540	677	715	585
ARAF-14	ARAF	x	911	982	922	1078	1139	981
ARAF-15	ARAF	x	888	1030	798	881	658	892
ARAF-16	ARAF	x	991	990	712	960	1183	1071
ARAF-17	ARAF	x	866	655	934	1071	858	989
ARAF-2	ARAF	x	718	638	702	841	672	704
ARAF-3	ARAF	x	1377	1263	1270	1146	1295	1125
ARAF-4	ARAF	x	644	651	768	512	568	637
ARAF-5	ARAF	x	1056	905	1204	1250	1344	1316
ARAF-6	ARAF	x	462	365	476	545	435	545
ARAF-7	ARAF	x	668	603	702	656	596	574
ARAF-8	ARAF	x	506	516	473	500	351	476
ARAF-9	ARAF	x	1160	1388	979	1199	1162	1185
ATM-1	ATM	x	728	894	767	773	842	706
ATM-10	ATM	x	840	1081	825	801	906	888
ATM-2	ATM	x	783	491	558	533	651	790
ATM-3	ATM	x	1034	1041	878	1003	872	808
ATM-4	ATM	x	741	769	783	623	820	655
ATM-5	ATM	x	670	570	623	734	630	605
ATM-6	ATM	x	500	437	620	636	459	529
ATM-7	ATM	x	536	734	552	654	442	684
ATM-8	ATM	x	649	590	486	700	540	659
ATM-9	ATM	x	783	804	816	763	614	675
ATR-1	ATR	x	368	444	435	393	340	401
ATR-10	ATR	x	531	462	505	261	282	189
ATR-2	ATR	x	1421	1222	1346	459	415	440
ATR-3	ATR	x	978	1116	929	791	768	773
ATR-4	ATR	x	497	399	367	400	390	322
ATR-5	ATR	x	1101	1174	1004	1036	1161	1113
ATR-6	ATR	x	318	408	321	56	142	118
ATR-7	ATR	x	628	509	698	372	350	388
ATR-8	ATR	x	257	176	246	322	336	296
ATR-9	ATR	x	718	741	732	488	378	468
AURKA-1	AURKA	x	420	352	392	94	122	190
AURKA-10	AURKA	x	737	833	923	363	412	332
AURKA-2	AURKA	x	925	917	871	349	346	477
AURKA-3	AURKA	x	254	331	240	139	97	170
AURKA-4	AURKA	x	590	754	599	110	118	167
AURKA-5	AURKA	x	443	489	351	148	171	347
AURKA-6	AURKA	x	433	277	364	206	235	203
AURKA-7	AURKA	x	818	894	970	1027	774	948
AURKA-8	AURKA	x	856	823	849	488	643	589
AURKA-9	AURKA	x	572	446	510	559	679	616
AURKB-1	AURKB	x	773	705	654	538	665	584
AURKB-10	AURKB	x	522	738	514	528	593	627
AURKB-11	AURKB	x	174	158	347	216	202	221
AURKB-12	AURKB	x	998	826	762	363	337	363
AURKB-13	AURKB	x	882	1211	1090	467	516	623
AURKB-14	AURKB	x	507	599	712	501	406	423
AURKB-15	AURKB	x	671	680	691	403	284	328
AURKB-16	AURKB	x	691	584	547	176	113	229
AURKB-2	AURKB	x	457	621	507	411	510	421
AURKB-3	AURKB	x	716	718	633	676	476	485
AURKB-4	AURKB	x	857	730	865	608	792	747
AURKB-5	AURKB	x	890	992	882	753	883	946
AURKB-6	AURKB	x	251	254	194	144	132	153
AURKB-7	AURKB	x	1455	1595	1546	755	704	668
AURKB-8	AURKB	x	986	756	891	381	441	505
AURKB-9	AURKB	x	796	953	845	318	465	450
AURKC-1	AURKC	x	630	739	777	1042	1062	921
AURKC-10	AURKC	x	616	560	715	771	825	717
AURKC-2	AURKC	x	1152	983	1313	1483	1235	1257
AURKC-3	AURKC	x	454	526	509	597	439	580
AURKC-4	AURKC	x	931	1102	1170	969	1099	1094
AURKC-5	AURKC	x	1274	1036	1046	1445	1541	1556
AURKC-6	AURKC	x	1194	1330	1133	1343	1256	1280
AURKC-7	AURKC	x	713	820	818	880	856	822
AURKC-8	AURKC	x	802	888	605	869	766	850
AURKC-9	AURKC	x	890	873	804	831	704	883
AXL-1	AXL	x	739	610	815	630	873	652
AXL-10	AXL	x	787	776	769	643	602	620
AXL-11	AXL	x	1048	1079	1122	959	1129	1002
AXL-12	AXL	x	401	457	461	573	510	533
AXL-13	AXL	x	1354	1079	1341	1347	1428	1365
AXL-14	AXL	x	424	274	477	255	192	299
AXL-15	AXL	x	1591	1288	1538	1938	1876	1482
AXL-16	AXL	x	1209	1073	1192	1179	1118	1197
AXL-2	AXL	x	1083	1114	894	883	813	906
AXL-3	AXL	x	449	533	495	454	429	468
AXL-4	AXL	x	744	817	831	698	728	771
AXL-5	AXL	x	894	759	830	807	928	883
AXL-6	AXL	x	623	541	732	577	578	625
AXL-7	AXL	x	817	1097	963	949	742	842
AXL-8	AXL	x	297	371	323	467	365	378
AXL-9	AXL	x	894	884	737	961	880	764
BCKDK-1	BCKDK	x	290	252	327	175	154	274
BCKDK-10	BCKDK	x	1063	923	886	957	976	919
BCKDK-11	BCKDK	x	500	566	434	665	633	554
BCKDK-2	BCKDK	x	755	662	614	721	552	573
BCKDK-3	BCKDK	x	612	582	542	632	607	797
BCKDK-4	BCKDK	x	788	727	755	620	805	743
BCKDK-5	BCKDK	x	883	925	689	772	709	775
BCKDK-6	BCKDK	x	495	576	504	440	431	460
BCKDK-7	BCKDK	x	458	482	481	404	486	499
BCKDK-8	BCKDK	x	802	601	819	620	601	735
BCKDK-9	BCKDK	x	215	188	252	242	237	286
BLK-1	BLK	x	708	756	775	797	917	871
BLK-10	BLK	x	384	277	407	495	407	411
BLK-2	BLK	x	674	672	570	624	796	729
BLK-3	BLK	x	925	881	884	942	807	911
BLK-4	BLK	x	406	507	376	625	586	662
BLK-5	BLK	x	1492	1356	1979	1605	1647	1810
BLK-6	BLK	x	539	584	552	642	448	651
BLK-7	BLK	x	476	552	540	636	492	485
BLK-8	BLK	x	1247	1284	1212	1486	1409	1650
BLK-9	BLK	x	701	736	820	1042	987	1006
BMP2K-1	BMP2K	x	228	252	255	212	240	353
BMP2K-10	BMP2K	x	620	467	784	709	574	529
BMP2K-11	BMP2K	x	772	654	834	691	602	764
BMP2K-2	BMP2K	x	275	243	267	240	214	331
BMP2K-3	BMP2K	x	385	325	424	332	229	397
BMP2K-4	BMP2K	x	126	101	140	63	72	88
BMP2K-5	BMP2K	x	1195	1357	1054	1156	1315	1238
BMP2K-6	BMP2K	x	292	283	358	335	286	336
BMP2K-7	BMP2K	x	1610	1554	1292	1625	1504	1421
BMP2K-8	BMP2K	x	340	302	351	292	284	257
BMP2K-9	BMP2K	x	641	549	436	601	595	529
BMPR1A-1	BMPR1A	x	493	621	591	512	442	314
BMPR1A-10	BMPR1A	x	827	779	734	929	708	866
BMPR1A-2	BMPR1A	x	43	18	43	106	28	86
BMPR1A-3	BMPR1A	x	985	1009	987	962	1166	1071
BMPR1A-4	BMPR1A	x	215	296	269	373	265	215
BMPR1A-5	BMPR1A	x	656	807	587	681	739	749
BMPR1A-6	BMPR1A	x	1228	1381	971	1262	1112	1297
BMPR1A-7	BMPR1A	x	824	1020	780	832	1111	839
BMPR1A-8	BMPR1A	x	469	732	543	531	564	472
BMPR1A-9	BMPR1A	x	351	196	375	310	206	291
BMPR1B-1	BMPR1B	x	327	359	411	623	386	557
BMPR1B-10	BMPR1B	x	1140	965	1344	1190	1253	1106
BMPR1B-2	BMPR1B	x	719	623	674	757	684	724
BMPR1B-3	BMPR1B	x	923	865	883	956	1031	1002
BMPR1B-4	BMPR1B	x	1017	961	962	997	831	1044
BMPR1B-5	BMPR1B	x	1104	1071	1024	1259	1461	1551
BMPR1B-6	BMPR1B	x	860	622	588	691	816	955
BMPR1B-7	BMPR1B	x	938	869	666	849	755	910
BMPR1B-8	BMPR1B	x	697	613	641	715	717	720
BMPR1B-9	BMPR1B	x	716	666	649	710	880	920
BMPR2-1	BMPR2	x	405	356	445	400	511	495
BMPR2-10	BMPR2	x	342	437	532	307	405	527
BMPR2-2	BMPR2	x	515	484	603	509	484	546
BMPR2-3	BMPR2	x	253	213	225	294	363	208
BMPR2-4	BMPR2	x	1082	975	1078	771	1109	852
BMPR2-5	BMPR2	x	1219	1109	1404	1323	1072	1248
BMPR2-6	BMPR2	x	1342	1462	1255	1177	1098	1225
BMPR2-7	BMPR2	x	403	339	393	296	395	347
BMPR2-8	BMPR2	x	636	615	554	779	591	526
BMPR2-9	BMPR2	x	279	286	283	422	466	493
BMX-1	BMX	x	872	626	774	896	1034	1023
BMX-10	BMX	x	361	513	300	422	421	388
BMX-2	BMX	x	859	754	938	1155	1165	1090
BMX-3	BMX	x	696	655	872	720	938	742
BMX-4	BMX	x	1072	1229	1039	1163	1150	1225
BMX-5	BMX	x	774	680	860	805	832	948
BMX-6	BMX	x	921	827	809	932	920	746
BMX-7	BMX	x	984	1154	1110	1131	1250	1355
BMX-8	BMX	x	547	537	814	952	756	799
BMX-9	BMX	x	793	831	893	1051	1140	1069
BRAF-1	BRAF	x	398	470	480	427	440	339
BRAF-10	BRAF	x	1274	1291	1475	267	283	302
BRAF-2	BRAF	x	252	324	313	190	106	112
BRAF-3	BRAF	x	795	862	563	449	414	502
BRAF-4	BRAF	x	291	265	256	252	356	387
BRAF-5	BRAF	x	1143	1188	1184	682	689	816
BRAF-6	BRAF	x	605	570	595	650	667	675
BRAF-7	BRAF	x	982	832	927	557	544	550
BRAF-8	BRAF	x	587	564	677	312	331	311
BRAF-9	BRAF	x	741	967	1098	195	285	285
BRSK1-1	BRSK1	x	584	805	616	565	639	434
BRSK1-10	BRSK1	x	746	640	753	644	529	635
BRSK1-2	BRSK1	x	689	753	805	867	798	813
BRSK1-3	BRSK1	x	519	446	413	408	317	354
BRSK1-4	BRSK1	x	959	827	894	987	792	844
BRSK1-5	BRSK1	x	698	721	542	555	525	627
BRSK1-6	BRSK1	x	487	493	593	389	490	355
BRSK1-7	BRSK1	x	552	447	438	509	470	594
BRSK1-8	BRSK1	x	1100	1153	1152	1190	1129	1124
BRSK1-9	BRSK1	x	615	398	438	477	554	579
BRSK2-1	BRSK2	x	944	763	996	833	940	875
BRSK2-10	BRSK2	x	1069	1008	1077	1202	1302	1380
BRSK2-11	BRSK2	x	472	444	401	450	494	515
BRSK2-12	BRSK2	x	690	892	616	744	751	663
BRSK2-13	BRSK2	x	673	826	556	647	715	701
BRSK2-14	BRSK2	x	983	919	894	873	967	928
BRSK2-15	BRSK2	x	1110	1017	1020	860	962	819
BRSK2-16	BRSK2	x	596	564	515	679	648	726
BRSK2-17	BRSK2	x	749	658	746	666	800	715
BRSK2-2	BRSK2	x	936	762	1038	863	877	844
BRSK2-3	BRSK2	x	1351	1386	1160	1508	1543	1554
BRSK2-4	BRSK2	x	615	785	785	835	718	884
BRSK2-5	BRSK2	x	531	400	352	529	557	440
BRSK2-6	BRSK2	x	731	623	685	819	620	582
BRSK2-7	BRSK2	x	476	399	580	433	415	521
BRSK2-8	BRSK2	x	952	952	859	819	799	859
BRSK2-9	BRSK2	x	1373	1438	1449	1409	1224	1328
BTK-1	BTK	x	765	727	708	881	702	904
BTK-10	BTK	x	621	426	427	569	470	562
BTK-2	BTK	x	207	273	282	204	222	187
BTK-3	BTK	x	694	741	712	680	715	738
BTK-4	BTK	x	1427	1351	1303	1493	1733	1637
BTK-5	BTK	x	1580	1359	1802	1455	1504	1544
BTK-6	BTK	x	417	245	558	332	422	431
BTK-7	BTK	x	340	314	368	323	359	327
BTK-8	BTK	x	884	780	976	845	1044	837
BTK-9	BTK	x	706	768	749	684	756	731
BUB1-1	BUB1	x	42	63	90	44	103	41
BUB1-10	BUB1	x	927	767	782	350	295	395
BUB1-11	BUB1	x	947	921	803	510	535	607
BUB1-12	BUB1	x	384	499	301	160	282	209
BUB1-2	BUB1	x	474	427	349	202	363	150
BUB1-3	BUB1	x	158	100	119	13	91	45
BUB1-4	BUB1	x	434	322	381	169	247	187
BUB1-5	BUB1	x	955	1244	1064	195	236	346
BUB1-6	BUB1	x	694	628	582	265	234	223
BUB1-7	BUB1	x	505	413	574	78	72	82
BUB1-8	BUB1	x	1529	1241	1675	1373	1339	1218
BUB1-9	BUB1	x	1042	1059	929	761	820	865
BUB1B-1	BUB1B	x	943	1215	958	651	551	567
BUB1B-10	BUB1B	x	849	1008	1006	466	565	450
BUB1B-2	BUB1B	x	616	613	607	207	287	162
BUB1B-3	BUB1B	x	919	822	974	391	394	449
BUB1B-4	BUB1B	x	1205	1158	1353	1199	1529	1225
BUB1B-5	BUB1B	x	1112	1279	1177	511	612	451
BUB1B-6	BUB1B	x	739	610	682	301	437	617
BUB1B-7	BUB1B	x	797	1106	874	910	902	811
BUB1B-8	BUB1B	x	1243	1385	1180	1042	832	923
BUB1B-9	BUB1B	x	563	627	600	425	333	315
C9orf96-1	C9orf96	x	955	947	826	707	685	888
C9orf96-10	C9orf96	x	378	298	278	289	395	381
C9orf96-2	C9orf96	x	1078	1004	1136	1084	973	1108
C9orf96-3	C9orf96	x	892	826	932	1287	1081	1204
C9orf96-4	C9orf96	x	959	755	689	834	952	786
C9orf96-5	C9orf96	x	844	730	960	915	1123	926
C9orf96-6	C9orf96	x	302	340	387	271	311	342
C9orf96-7	C9orf96	x	664	645	563	704	753	590
C9orf96-8	C9orf96	x	457	676	542	681	702	696
C9orf96-9	C9orf96	x	927	798	935	856	960	664
CAMK1-1	CAMK1	x	485	523	524	641	710	644
CAMK1-10	CAMK1	x	910	731	997	800	976	847
CAMK1-2	CAMK1	x	716	661	513	362	629	588
CAMK1-3	CAMK1	x	805	641	681	1062	902	785
CAMK1-4	CAMK1	x	768	619	711	723	736	633
CAMK1-5	CAMK1	x	846	611	859	1003	903	800
CAMK1-6	CAMK1	x	571	497	499	451	586	403
CAMK1-7	CAMK1	x	740	848	700	722	694	808
CAMK1-8	CAMK1	x	1035	1079	1038	923	930	1058
CAMK1-9	CAMK1	x	986	955	997	1141	1031	1153
CAMK1D-1	CAMK1D	x	997	981	747	984	1068	1209
CAMK1D-10	CAMK1D	x	763	710	626	774	859	740
CAMK1D-2	CAMK1D	x	794	694	819	1001	1111	1072
CAMK1D-3	CAMK1D	x	950	1198	1119	1077	874	1120
CAMK1D-4	CAMK1D	x	875	932	736	755	775	928
CAMK1D-5	CAMK1D	x	1011	1091	915	1040	1164	1102
CAMK1D-6	CAMK1D	x	581	630	559	541	709	555
CAMK1D-7	CAMK1D	x	491	583	648	513	685	518
CAMK1D-8	CAMK1D	x	344	347	363	392	241	276
CAMK1D-9	CAMK1D	x	593	621	468	543	638	780
CAMK1G-1	CAMK1G	x	592	505	447	551	528	444
CAMK1G-10	CAMK1G	x	565	466	542	773	732	742
CAMK1G-2	CAMK1G	x	951	1255	1138	1038	1016	883
CAMK1G-3	CAMK1G	x	968	908	1175	857	1284	1021
CAMK1G-4	CAMK1G	x	433	357	381	431	462	477
CAMK1G-5	CAMK1G	x	317	297	271	341	306	297
CAMK1G-6	CAMK1G	x	877	852	800	875	694	652
CAMK1G-7	CAMK1G	x	514	599	547	615	656	701
CAMK1G-8	CAMK1G	x	610	596	601	638	626	670
CAMK1G-9	CAMK1G	x	685	852	592	710	619	797
CAMK2A-1	CAMK2A	x	215	219	252	183	224	227
CAMK2A-10	CAMK2A	x	965	949	1105	1144	1307	865
CAMK2A-2	CAMK2A	x	435	418	626	594	552	506
CAMK2A-3	CAMK2A	x	478	390	391	558	427	434
CAMK2A-4	CAMK2A	x	644	442	472	703	654	545
CAMK2A-5	CAMK2A	x	806	814	638	982	1179	977
CAMK2A-6	CAMK2A	x	553	554	511	569	418	543
CAMK2A-7	CAMK2A	x	618	489	563	624	799	551
CAMK2A-8	CAMK2A	x	1101	988	1155	915	880	1012
CAMK2A-9	CAMK2A	x	1314	1477	1362	1736	1556	1843
CAMK2B-1	CAMK2B	x	577	779	564	665	483	491
CAMK2B-10	CAMK2B	x	469	622	548	404	461	494
CAMK2B-11	CAMK2B	x	1023	933	858	880	987	968
CAMK2B-12	CAMK2B	x	738	732	794	601	685	607
CAMK2B-2	CAMK2B	x	895	1004	792	926	742	865
CAMK2B-3	CAMK2B	x	958	1154	950	948	901	1091
CAMK2B-4	CAMK2B	x	1645	1235	1610	1753	2080	2108
CAMK2B-5	CAMK2B	x	447	314	395	626	418	500
CAMK2B-6	CAMK2B	x	644	628	579	669	636	564
CAMK2B-7	CAMK2B	x	405	293	367	297	283	355
CAMK2B-8	CAMK2B	x	911	845	747	1013	1084	1118
CAMK2B-9	CAMK2B	x	413	542	590	508	467	539
CAMK2D-1	CAMK2D	x	1210	851	1019	1232	1145	1105
CAMK2D-10	CAMK2D	x	215	161	278	271	268	322
CAMK2D-2	CAMK2D	x	517	488	434	425	498	482
CAMK2D-3	CAMK2D	x	114	286	134	112	116	253
CAMK2D-4	CAMK2D	x	954	784	1183	955	883	911
CAMK2D-5	CAMK2D	x	956	847	1005	923	799	847
CAMK2D-6	CAMK2D	x	592	461	573	469	597	466
CAMK2D-7	CAMK2D	x	781	449	840	636	687	618
CAMK2D-8	CAMK2D	x	1242	1304	1023	1396	1314	1309
CAMK2D-9	CAMK2D	x	317	388	355	481	311	427
CAMK2G-1	CAMK2G	x	652	665	560	701	655	635
CAMK2G-10	CAMK2G	x	893	898	726	712	676	655
CAMK2G-11	CAMK2G	x	442	469	518	532	442	428
CAMK2G-12	CAMK2G	x	508	462	596	340	458	387
CAMK2G-2	CAMK2G	x	969	765	1072	939	825	901
CAMK2G-3	CAMK2G	x	982	1131	1124	911	1289	927
CAMK2G-4	CAMK2G	x	834	967	861	518	652	571
CAMK2G-5	CAMK2G	x	2017	2128	1954	2204	2374	2367
CAMK2G-6	CAMK2G	x	539	776	410	433	422	577
CAMK2G-7	CAMK2G	x	532	488	516	524	387	436
CAMK2G-8	CAMK2G	x	1000	994	968	861	880	910
CAMK2G-9	CAMK2G	x	1403	1362	1533	1055	1435	1161
CAMK4-1	CAMK4	x	852	946	885	1056	938	847
CAMK4-10	CAMK4	x	642	684	807	843	751	956
CAMK4-2	CAMK4	x	1512	1431	1483	1429	1657	1481
CAMK4-3	CAMK4	x	577	540	797	935	767	776
CAMK4-4	CAMK4	x	660	647	603	673	811	659
CAMK4-5	CAMK4	x	778	670	763	624	760	695
CAMK4-6	CAMK4	x	936	874	1094	1123	1192	1041
CAMK4-7	CAMK4	x	547	509	422	553	468	568
CAMK4-8	CAMK4	x	1029	1352	1177	1176	1074	1181
CAMK4-9	CAMK4	x	327	216	251	301	430	392
CAMKK1-1	CAMKK1	x	310	333	420	401	386	550
CAMKK1-10	CAMKK1	x	736	879	532	663	608	813
CAMKK1-11	CAMKK1	x	609	540	571	653	528	584
CAMKK1-12	CAMKK1	x	646	580	649	715	723	702
CAMKK1-2	CAMKK1	x	517	507	535	630	504	702
CAMKK1-3	CAMKK1	x	357	289	565	432	536	545
CAMKK1-4	CAMKK1	x	962	1102	1059	833	1223	931
CAMKK1-5	CAMKK1	x	989	839	957	1067	948	860
CAMKK1-6	CAMKK1	x	338	424	465	489	478	538
CAMKK1-7	CAMKK1	x	1188	1177	1172	1133	1145	1134
CAMKK1-8	CAMKK1	x	1002	936	947	916	1009	730
CAMKK1-9	CAMKK1	x	779	894	839	732	707	764
CAMKK2-1	CAMKK2	x	524	550	742	591	589	393
CAMKK2-10	CAMKK2	x	600	623	725	723	743	881
CAMKK2-11	CAMKK2	x	452	469	356	430	435	346
CAMKK2-12	CAMKK2	x	1155	1485	1560	1336	1103	1176
CAMKK2-13	CAMKK2	x	493	633	555	608	393	528
CAMKK2-2	CAMKK2	x	789	850	743	764	890	818
CAMKK2-3	CAMKK2	x	1007	770	1039	958	974	825
CAMKK2-4	CAMKK2	x	1069	1054	1104	1240	1119	1038
CAMKK2-5	CAMKK2	x	668	815	556	694	509	575
CAMKK2-6	CAMKK2	x	303	296	388	376	379	285
CAMKK2-7	CAMKK2	x	890	1112	889	995	919	1219
CAMKK2-8	CAMKK2	x	375	458	405	247	297	291
CAMKK2-9	CAMKK2	x	688	730	654	782	624	644
CAMKV-1	CAMKV	x	718	912	877	844	871	976
CAMKV-10	CAMKV	x	1464	1412	1610	1483	1532	1532
CAMKV-2	CAMKV	x	280	328	390	377	368	343
CAMKV-3	CAMKV	x	498	608	450	637	520	540
CAMKV-4	CAMKV	x	1101	774	935	1073	964	852
CAMKV-5	CAMKV	x	698	702	653	874	653	662
CAMKV-6	CAMKV	x	210	270	347	250	256	259
CAMKV-7	CAMKV	x	719	998	629	670	678	661
CAMKV-8	CAMKV	x	1134	948	1147	1031	1100	1120
CAMKV-9	CAMKV	x	1051	1034	1203	705	874	832
CASK-1	CASK	x	790	671	668	662	646	620
CASK-10	CASK	x	602	867	598	707	570	557
CASK-2	CASK	x	295	408	322	325	443	410
CASK-3	CASK	x	569	534	729	638	744	766
CASK-4	CASK	x	921	935	808	947	890	1006
CASK-5	CASK	x	1150	963	1125	1419	1325	1415
CASK-6	CASK	x	865	904	1159	1143	1054	1245
CASK-7	CASK	x	433	222	378	312	425	265
CASK-8	CASK	x	967	1231	1062	1154	1131	985
CASK-9	CASK	x	1113	990	988	1005	1091	1083
CDC42BPA-1	CDC42BPA	x	327	230	324	253	239	274
CDC42BPA-10	CDC42BPA	x	530	511	362	451	443	347
CDC42BPA-11	CDC42BPA	x	749	654	437	652	650	569
CDC42BPA-12	CDC42BPA	x	543	470	521	581	470	506
CDC42BPA-2	CDC42BPA	x	605	850	618	695	715	726
CDC42BPA-3	CDC42BPA	x	192	313	167	254	218	234
CDC42BPA-4	CDC42BPA	x	570	408	373	489	499	592
CDC42BPA-5	CDC42BPA	x	656	581	695	544	636	474
CDC42BPA-6	CDC42BPA	x	867	798	632	788	840	655
CDC42BPA-7	CDC42BPA	x	633	662	603	502	613	631
CDC42BPA-8	CDC42BPA	x	492	671	543	630	476	408
CDC42BPA-9	CDC42BPA	x	624	443	600	466	459	526
CDC42BPB-1	CDC42BPB	x	792	777	899	775	963	742
CDC42BPB-10	CDC42BPB	x	785	728	683	918	879	876
CDC42BPB-2	CDC42BPB	x	211	250	206	257	333	359
CDC42BPB-3	CDC42BPB	x	607	345	575	636	541	689
CDC42BPB-4	CDC42BPB	x	919	932	814	1288	997	887
CDC42BPB-5	CDC42BPB	x	649	900	854	698	841	692
CDC42BPB-6	CDC42BPB	x	662	693	613	918	811	917
CDC42BPB-7	CDC42BPB	x	641	685	771	821	873	665
CDC42BPB-8	CDC42BPB	x	254	265	306	308	250	299
CDC42BPB-9	CDC42BPB	x	821	685	807	964	915	762
CDC42BPG-1	CDC42BPG	x	892	885	823	844	889	745
CDC42BPG-10	CDC42BPG	x	306	307	233	298	317	388
CDC42BPG-2	CDC42BPG	x	236	348	254	272	212	201
CDC42BPG-3	CDC42BPG	x	935	934	1030	990	712	821
CDC42BPG-4	CDC42BPG	x	360	238	306	350	355	455
CDC42BPG-5	CDC42BPG	x	768	733	766	614	672	522
CDC42BPG-6	CDC42BPG	x	585	569	698	834	675	821
CDC42BPG-7	CDC42BPG	x	400	385	487	394	422	477
CDC42BPG-8	CDC42BPG	x	549	535	666	495	518	517
CDC42BPG-9	CDC42BPG	x	603	629	532	358	458	519
CDC7-1	CDC7	x	566	708	513	158	120	97
CDC7-10	CDC7	x	845	765	1053	493	333	427
CDC7-2	CDC7	x	437	427	506	229	294	263
CDC7-3	CDC7	x	1293	1368	1420	316	277	421
CDC7-4	CDC7	x	648	593	647	143	190	144
CDC7-5	CDC7	x	382	522	442	242	279	280
CDC7-6	CDC7	x	1368	1559	1538	901	949	928
CDC7-7	CDC7	x	883	761	838	574	446	563
CDC7-8	CDC7	x	670	539	595	282	304	302
CDC7-9	CDC7	x	555	803	671	320	295	300
CDK10-1	CDK10	x	319	203	256	261	251	220
CDK10-10	CDK10	x	1029	847	889	1314	1212	1018
CDK10-11	CDK10	x	1842	1783	1614	1293	1408	1263
CDK10-12	CDK10	x	622	711	640	603	638	546
CDK10-13	CDK10	x	627	540	612	650	417	533
CDK10-14	CDK10	x	272	314	301	322	329	245
CDK10-15	CDK10	x	713	870	586	559	402	516
CDK10-2	CDK10	x	266	289	324	270	344	427
CDK10-3	CDK10	x	418	497	545	489	451	392
CDK10-4	CDK10	x	307	598	329	465	520	461
CDK10-5	CDK10	x	1251	1086	1358	1077	894	1118
CDK10-6	CDK10	x	35	113	56	56	19	100
CDK10-7	CDK10	x	428	607	339	385	370	343
CDK10-8	CDK10	x	835	895	1083	847	830	740
CDK10-9	CDK10	x	526	571	527	446	605	484
CDK1-1	CDK1	x	215	231	119	127	137	150
CDK1-10	CDK1	x	853	954	770	859	806	664
CDK1-11	CDK1	x	1421	1538	1268	582	646	519
CDK1-12	CDK1	x	1670	1815	1800	915	1157	1163
CDK1-13	CDK1	x	685	667	482	219	182	275
CDK1-14	CDK1	x	917	841	859	345	366	354
CDK1-15	CDK1	x	244	349	267	162	147	181
CDK1-16	CDK1	x	693	669	647	359	309	324
CDK11B-1	CDK11B	x	1272	1027	1246	1090	1128	1339
CDK11B-10	CDK11B	x	625	470	622	357	355	352
CDK11B-11	CDK11B	x	496	328	562	281	312	367
CDK11B-12	CDK11B	x	294	345	323	314	390	294
CDK11B-13	CDK11B	x	519	399	599	606	376	500
CDK11B-14	CDK11B	x	1191	1477	965	698	842	758
CDK11B-15	CDK11B	x	896	698	748	766	774	659
CDK11B-16	CDK11B	x	612	524	571	292	281	260
CDK11B-17	CDK11B	x	782	856	677	488	630	526
CDK11B-18	CDK11B	x	598	642	729	253	214	251
CDK11B-19	CDK11B	x	945	1155	970	673	692	680
CDK11B-2	CDK11B	x	1178	1496	1082	479	590	670
CDK11B-20	CDK11B	x	1348	1265	1516	1229	1489	1296
CDK11B-21	CDK11B	x	830	894	1017	590	616	706
CDK11B-3	CDK11B	x	408	606	400	106	199	263
CDK11B-4	CDK11B	x	687	651	836	576	523	461
CDK11B-5	CDK11B	x	439	325	459	417	416	318
CDK11B-6	CDK11B	x	1060	892	972	1247	914	1178
CDK11B-7	CDK11B	x	1166	1325	1335	1464	1383	1411
CDK11B-8	CDK11B	x	775	720	961	988	1022	911
CDK11B-9	CDK11B	x	223	152	161	87	50	69
CDK1-2	CDK1	x	508	543	548	225	176	324
CDK12-1	CDK12	x	323	218	217	73	171	102
CDK12-10	CDK12	x	560	629	622	337	388	288
CDK12-2	CDK12	x	1115	1169	1301	346	422	434
CDK12-3	CDK12	x	611	592	524	186	187	168
CDK12-4	CDK12	x	625	680	805	507	446	490
CDK12-5	CDK12	x	1344	1467	1365	573	510	617
CDK12-6	CDK12	x	311	362	283	87	84	112
CDK12-7	CDK12	x	508	476	430	160	163	148
CDK12-8	CDK12	x	279	276	393	143	59	106
CDK12-9	CDK12	x	490	521	607	228	217	221
CDK1-3	CDK1	x	468	412	544	80	135	140
CDK13-1	CDK13	x	438	494	473	404	453	369
CDK13-10	CDK13	x	331	268	305	212	318	311
CDK13-2	CDK13	x	796	716	799	770	604	726
CDK13-3	CDK13	x	365	496	464	423	422	488
CDK13-4	CDK13	x	232	247	186	147	198	240
CDK13-5	CDK13	x	524	670	421	515	593	541
CDK13-6	CDK13	x	426	445	497	418	500	410
CDK13-7	CDK13	x	377	569	500	465	355	535
CDK13-8	CDK13	x	585	528	602	543	600	585
CDK13-9	CDK13	x	776	658	689	788	950	981
CDK1-4	CDK1	x	589	613	815	57	117	162
CDK14-1	CDK14	x	404	396	264	376	257	426
CDK14-10	CDK14	x	733	573	669	806	657	701
CDK14-2	CDK14	x	471	500	575	600	590	574
CDK14-3	CDK14	x	613	611	577	620	626	580
CDK14-4	CDK14	x	609	775	579	622	655	631
CDK14-5	CDK14	x	351	329	347	282	304	249
CDK14-6	CDK14	x	708	886	630	577	730	670
CDK14-7	CDK14	x	1052	1154	1025	883	807	780
CDK14-8	CDK14	x	441	607	802	530	571	696
CDK14-9	CDK14	x	1004	1167	1096	1004	1181	1084
CDK1-5	CDK1	x	427	517	370	299	109	207
CDK15-1	CDK15	x	299	284	227	256	245	225
CDK15-10	CDK15	x	409	278	495	474	515	523
CDK15-11	CDK15	x	1678	1651	1761	1557	1698	1534
CDK15-12	CDK15	x	931	1170	825	1086	1114	1061
CDK15-13	CDK15	x	719	643	712	800	718	740
CDK15-14	CDK15	x	834	996	870	903	882	762
CDK15-2	CDK15	x	800	903	794	729	820	826
CDK15-3	CDK15	x	774	450	688	723	728	889
CDK15-4	CDK15	x	1180	1252	1364	1388	1279	1577
CDK15-5	CDK15	x	1678	1759	1631	1594	1751	1949
CDK15-6	CDK15	x	662	602	623	705	820	798
CDK15-7	CDK15	x	778	723	911	898	748	833
CDK15-8	CDK15	x	706	715	590	762	776	592
CDK15-9	CDK15	x	818	903	822	902	820	999
CDK1-6	CDK1	x	1020	924	948	271	260	333
CDK16-1	CDK16	x	585	516	745	633	750	764
CDK16-10	CDK16	x	619	539	612	429	538	561
CDK16-11	CDK16	x	550	463	475	450	564	557
CDK16-12	CDK16	x	612	759	564	623	612	760
CDK16-13	CDK16	x	429	514	420	392	478	432
CDK16-14	CDK16	x	675	719	632	547	492	661
CDK16-2	CDK16	x	1039	926	953	1176	1250	1178
CDK16-3	CDK16	x	722	825	728	794	972	818
CDK16-4	CDK16	x	541	469	471	567	671	672
CDK16-5	CDK16	x	1335	1401	1524	1964	1428	1635
CDK16-6	CDK16	x	1109	1472	1103	1360	1424	1224
CDK16-7	CDK16	x	932	770	1013	1089	1287	1257
CDK16-8	CDK16	x	560	731	416	609	544	579
CDK16-9	CDK16	x	764	703	936	824	893	973
CDK1-7	CDK1	x	1261	1323	1470	1062	1017	1011
CDK17-1	CDK17	x	837	914	1123	687	761	734
CDK17-10	CDK17	x	329	342	323	310	247	262
CDK17-2	CDK17	x	575	795	713	485	416	406
CDK17-3	CDK17	x	1286	1027	1080	984	940	956
CDK17-4	CDK17	x	940	857	808	766	843	773
CDK17-5	CDK17	x	1110	1343	1119	1091	1118	872
CDK17-6	CDK17	x	674	569	533	655	634	567
CDK17-7	CDK17	x	852	1000	847	843	874	1002
CDK17-8	CDK17	x	823	593	629	533	547	562
CDK17-9	CDK17	x	645	1052	732	697	707	658
CDK1-8	CDK1	x	759	871	818	120	126	122
CDK18-1	CDK18	x	712	804	654	623	863	596
CDK18-10	CDK18	x	804	998	916	771	783	786
CDK18-11	CDK18	x	894	843	1046	737	798	810
CDK18-2	CDK18	x	1622	1485	1447	1327	1004	1325
CDK18-3	CDK18	x	651	729	941	911	864	715
CDK18-4	CDK18	x	739	741	733	698	763	808
CDK18-5	CDK18	x	571	422	524	721	682	635
CDK18-6	CDK18	x	511	471	631	654	538	528
CDK18-7	CDK18	x	353	683	429	439	455	412
CDK18-8	CDK18	x	1007	954	952	727	729	786
CDK18-9	CDK18	x	897	741	916	842	1169	1168
CDK1-9	CDK1	x	325	348	438	23	25	22
CDK19-1	CDK19	x	721	613	739	610	748	701
CDK19-10	CDK19	x	641	362	529	706	515	544
CDK19-2	CDK19	x	588	648	510	655	639	728
CDK19-3	CDK19	x	406	423	358	350	350	326
CDK19-4	CDK19	x	770	774	789	712	890	833
CDK19-5	CDK19	x	534	496	430	567	514	375
CDK19-6	CDK19	x	659	753	907	840	719	746
CDK19-7	CDK19	x	608	969	492	745	798	842
CDK19-8	CDK19	x	452	359	316	334	365	378
CDK19-9	CDK19	x	508	433	445	632	617	445
CDK20-1	CDK20	x	325	387	428	452	393	513
CDK20-10	CDK20	x	857	1015	990	911	1195	735
CDK20-11	CDK20	x	959	857	1019	909	1004	835
CDK20-2	CDK20	x	1094	1073	950	996	864	1052
CDK20-3	CDK20	x	736	564	799	832	838	912
CDK20-4	CDK20	x	870	1019	718	834	695	993
CDK20-5	CDK20	x	1207	1186	1154	1046	1156	1114
CDK20-6	CDK20	x	662	628	689	614	502	571
CDK20-7	CDK20	x	611	733	561	480	701	680
CDK20-8	CDK20	x	1039	1319	1144	1223	1293	1410
CDK20-9	CDK20	x	795	775	903	998	842	797
CDK2-1	CDK2	x	482	506	393	243	171	248
CDK2-10	CDK2	x	678	613	768	385	322	335
CDK2-2	CDK2	x	925	1000	835	692	729	698
CDK2-3	CDK2	x	748	1049	928	642	527	494
CDK2-4	CDK2	x	705	796	637	706	784	742
CDK2-5	CDK2	x	1067	1186	1204	888	856	821
CDK2-6	CDK2	x	1310	1258	1278	870	896	978
CDK2-7	CDK2	x	221	334	316	134	72	157
CDK2-8	CDK2	x	447	324	428	181	157	92
CDK2-9	CDK2	x	303	257	241	177	160	197
CDK3-1	CDK3	x	531	567	634	620	629	662
CDK3-10	CDK3	x	559	850	517	676	571	640
CDK3-2	CDK3	x	772	775	996	592	604	723
CDK3-3	CDK3	x	410	376	232	380	373	356
CDK3-4	CDK3	x	958	1026	833	957	779	959
CDK3-5	CDK3	x	837	833	992	612	737	747
CDK3-6	CDK3	x	1049	996	944	921	978	998
CDK3-7	CDK3	x	751	634	657	628	591	537
CDK3-8	CDK3	x	776	741	794	755	908	837
CDK3-9	CDK3	x	540	621	441	467	483	560
CDK4-1	CDK4	x	997	994	934	532	827	710
CDK4-10	CDK4	x	1386	1290	1244	953	880	836
CDK4-2	CDK4	x	1032	821	1096	702	782	646
CDK4-3	CDK4	x	590	617	510	451	366	341
CDK4-4	CDK4	x	301	521	283	360	419	495
CDK4-5	CDK4	x	46	8	56	62	71	74
CDK4-6	CDK4	x	532	421	449	369	382	287
CDK4-7	CDK4	x	482	577	710	279	303	247
CDK4-8	CDK4	x	328	299	491	321	304	378
CDK4-9	CDK4	x	661	668	660	319	333	551
CDK5-1	CDK5	x	772	701	747	885	1012	1084
CDK5-10	CDK5	x	330	299	279	276	398	283
CDK5-11	CDK5	x	1007	1039	1049	1336	1161	1027
CDK5-12	CDK5	x	485	294	393	440	324	505
CDK5-13	CDK5	x	178	176	97	102	165	172
CDK5-14	CDK5	x	900	738	745	800	708	652
CDK5-2	CDK5	x	696	785	950	932	907	1082
CDK5-3	CDK5	x	855	696	697	832	612	899
CDK5-4	CDK5	x	1088	954	921	781	941	1117
CDK5-5	CDK5	x	323	364	378	395	554	522
CDK5-6	CDK5	x	1186	937	1066	1258	1150	968
CDK5-7	CDK5	x	500	525	393	543	552	575
CDK5-8	CDK5	x	890	753	719	1069	901	906
CDK5-9	CDK5	x	983	898	858	1023	930	888
CDK6-1	CDK6	x	1375	1462	1191	617	703	697
CDK6-10	CDK6	x	369	533	379	249	272	279
CDK6-2	CDK6	x	1005	1136	904	621	823	676
CDK6-3	CDK6	x	724	552	817	626	737	709
CDK6-4	CDK6	x	281	217	229	108	129	67
CDK6-5	CDK6	x	753	594	657	335	278	288
CDK6-6	CDK6	x	421	340	630	169	381	282
CDK6-7	CDK6	x	510	630	572	473	606	388
CDK6-8	CDK6	x	573	549	701	821	635	715
CDK6-9	CDK6	x	925	743	872	637	561	665
CDK7-1	CDK7	x	499	538	570	331	202	262
CDK7-10	CDK7	x	319	243	317	89	57	62
CDK7-2	CDK7	x	489	520	590	502	457	449
CDK7-3	CDK7	x	1058	1326	938	147	355	237
CDK7-4	CDK7	x	319	390	287	342	358	212
CDK7-5	CDK7	x	857	816	748	678	758	563
CDK7-6	CDK7	x	857	1054	853	725	674	623
CDK7-7	CDK7	x	349	461	435	330	343	275
CDK7-8	CDK7	x	716	825	634	234	329	276
CDK7-9	CDK7	x	1065	1039	806	678	779	607
CDK8-1	CDK8	x	401	329	371	342	425	320
CDK8-10	CDK8	x	712	564	718	872	737	712
CDK8-2	CDK8	x	722	857	856	631	654	592
CDK8-3	CDK8	x	826	886	901	977	948	903
CDK8-4	CDK8	x	714	832	798	702	706	780
CDK8-5	CDK8	x	993	1133	1116	1307	1000	1082
CDK8-6	CDK8	x	592	488	403	647	507	552
CDK8-7	CDK8	x	1269	1272	1127	1222	1186	1170
CDK8-8	CDK8	x	707	883	730	799	702	758
CDK8-9	CDK8	x	521	651	409	682	594	554
CDK9-1	CDK9	x	1043	1070	1271	853	829	824
CDK9-10	CDK9	x	822	784	859	441	403	310
CDK9-2	CDK9	x	478	382	438	208	267	190
CDK9-3	CDK9	x	1205	1089	990	373	276	253
CDK9-4	CDK9	x	695	631	747	341	387	367
CDK9-5	CDK9	x	861	682	836	755	820	814
CDK9-6	CDK9	x	681	854	707	364	359	285
CDK9-7	CDK9	x	1266	1347	1461	919	964	994
CDK9-8	CDK9	x	1077	1031	768	985	850	1091
CDK9-9	CDK9	x	1260	1058	1331	563	711	580
CDKL1-1	CDKL1	x	650	583	623	584	469	515
CDKL1-10	CDKL1	x	372	339	589	445	466	393
CDKL1-2	CDKL1	x	159	198	188	153	158	180
CDKL1-3	CDKL1	x	699	657	619	724	722	741
CDKL1-4	CDKL1	x	218	297	214	237	202	161
CDKL1-5	CDKL1	x	1000	830	923	982	964	919
CDKL1-6	CDKL1	x	891	623	924	970	789	993
CDKL1-7	CDKL1	x	260	341	288	406	247	291
CDKL1-8	CDKL1	x	305	399	323	366	327	307
CDKL1-9	CDKL1	x	565	500	619	507	362	494
CDKL2-1	CDKL2	x	154	87	140	111	147	135
CDKL2-10	CDKL2	x	1473	1272	1330	1297	1256	1158
CDKL2-2	CDKL2	x	636	647	566	437	460	529
CDKL2-3	CDKL2	x	524	561	840	472	595	517
CDKL2-4	CDKL2	x	619	496	575	549	588	617
CDKL2-5	CDKL2	x	725	696	686	607	731	836
CDKL2-6	CDKL2	x	319	578	465	493	337	395
CDKL2-7	CDKL2	x	585	440	632	546	607	517
CDKL2-8	CDKL2	x	656	714	694	738	869	764
CDKL2-9	CDKL2	x	562	651	719	616	568	613
CDKL3-1	CDKL3	x	1062	886	1075	912	1037	1125
CDKL3-10	CDKL3	x	815	854	764	967	1038	818
CDKL3-11	CDKL3	x	673	742	653	852	1012	882
CDKL3-12	CDKL3	x	157	65	198	182	147	173
CDKL3-13	CDKL3	x	364	503	419	340	244	400
CDKL3-2	CDKL3	x	769	950	691	724	944	799
CDKL3-3	CDKL3	x	691	700	655	538	655	495
CDKL3-4	CDKL3	x	512	471	579	537	569	364
CDKL3-5	CDKL3	x	334	262	312	252	366	276
CDKL3-6	CDKL3	x	821	893	706	721	809	656
CDKL3-7	CDKL3	x	340	240	339	302	307	482
CDKL3-8	CDKL3	x	648	494	421	331	371	418
CDKL3-9	CDKL3	x	1298	1348	1336	1191	1293	1399
CDKL4-1	CDKL4	x	178	176	219	177	224	184
CDKL4-10	CDKL4	x	1192	1075	999	952	1079	960
CDKL4-2	CDKL4	x	948	899	1086	1122	1100	1133
CDKL4-3	CDKL4	x	630	553	615	815	775	738
CDKL4-4	CDKL4	x	884	964	756	983	903	901
CDKL4-5	CDKL4	x	718	647	644	773	811	921
CDKL4-6	CDKL4	x	432	478	418	515	351	310
CDKL4-7	CDKL4	x	1071	1102	962	1324	1153	1277
CDKL4-8	CDKL4	x	848	766	1026	1041	903	1083
CDKL4-9	CDKL4	x	1103	1550	1097	952	1161	1367
CDKL5-1	CDKL5	x	725	646	809	828	748	757
CDKL5-10	CDKL5	x	1308	1075	1325	1589	1773	1708
CDKL5-11	CDKL5	x	266	305	249	405	376	273
CDKL5-2	CDKL5	x	745	703	927	594	677	820
CDKL5-3	CDKL5	x	353	331	347	409	325	355
CDKL5-4	CDKL5	x	474	597	540	513	552	680
CDKL5-5	CDKL5	x	626	576	486	656	584	786
CDKL5-6	CDKL5	x	717	574	724	925	883	696
CDKL5-7	CDKL5	x	1016	1049	954	1107	1201	1039
CDKL5-8	CDKL5	x	418	440	515	565	576	448
CDKL5-9	CDKL5	x	1119	1046	1145	1203	1138	1478
CHEK1-1	CHEK1	x	502	462	409	187	210	318
CHEK1-10	CHEK1	x	822	882	753	270	235	288
CHEK1-11	CHEK1	x	502	550	541	68	98	134
CHEK1-12	CHEK1	x	1460	1339	1353	404	297	353
CHEK1-2	CHEK1	x	190	243	77	191	152	240
CHEK1-3	CHEK1	x	1266	1108	1125	726	931	791
CHEK1-4	CHEK1	x	771	897	706	481	604	422
CHEK1-5	CHEK1	x	334	449	420	112	154	95
CHEK1-6	CHEK1	x	974	888	805	189	196	103
CHEK1-7	CHEK1	x	1122	1133	1316	169	150	191
CHEK1-8	CHEK1	x	681	694	654	212	193	380
CHEK1-9	CHEK1	x	620	562	646	227	356	285
CHEK2-1	CHEK2	x	711	727	674	897	686	821
CHEK2-10	CHEK2	x	878	1227	1000	1086	1106	1050
CHEK2-11	CHEK2	x	1035	967	1149	1290	1465	1208
CHEK2-12	CHEK2	x	921	886	950	854	856	758
CHEK2-13	CHEK2	x	796	830	770	892	1073	957
CHEK2-14	CHEK2	x	802	725	855	848	807	893
CHEK2-15	CHEK2	x	638	628	606	505	773	695
CHEK2-16	CHEK2	x	508	294	330	721	684	496
CHEK2-17	CHEK2	x	983	1003	846	1146	1084	1035
CHEK2-18	CHEK2	x	596	586	654	747	985	674
CHEK2-19	CHEK2	x	679	832	549	807	909	633
CHEK2-2	CHEK2	x	822	789	809	913	806	903
CHEK2-20	CHEK2	x	1024	807	739	1036	1029	1092
CHEK2-3	CHEK2	x	383	546	348	451	540	462
CHEK2-4	CHEK2	x	707	603	719	738	839	808
CHEK2-5	CHEK2	x	1628	1506	1654	1842	1926	2068
CHEK2-6	CHEK2	x	727	956	711	658	798	760
CHEK2-7	CHEK2	x	199	181	249	266	310	389
CHEK2-8	CHEK2	x	559	510	633	746	580	550
CHEK2-9	CHEK2	x	586	642	671	604	680	665
CHUK-1	CHUK	x	1172	1597	1197	1444	1407	1518
CHUK-10	CHUK	x	368	283	430	443	328	472
CHUK-2	CHUK	x	792	940	882	891	843	898
CHUK-3	CHUK	x	655	639	476	567	637	713
CHUK-4	CHUK	x	801	570	899	755	557	755
CHUK-5	CHUK	x	447	409	429	612	487	555
CHUK-6	CHUK	x	659	653	633	843	532	642
CHUK-7	CHUK	x	267	311	239	453	370	372
CHUK-8	CHUK	x	933	920	723	784	1213	966
CHUK-9	CHUK	x	1062	1010	1100	1101	1113	1255
CIT-1	CIT	x	283	311	401	331	299	319
CIT-10	CIT	x	1116	990	1187	847	860	928
CIT-11	CIT	x	313	329	384	350	308	320
CIT-12	CIT	x	1446	1394	1516	1769	1621	1659
CIT-2	CIT	x	697	598	593	755	463	725
CIT-3	CIT	x	491	460	618	406	352	299
CIT-4	CIT	x	571	605	615	601	714	752
CIT-5	CIT	x	541	548	534	748	640	602
CIT-6	CIT	x	516	552	470	540	505	595
CIT-7	CIT	x	1366	1358	1273	1122	1120	1204
CIT-8	CIT	x	917	1025	889	1033	928	876
CIT-9	CIT	x	545	894	693	676	538	564
CLK1-1	CLK1	x	262	208	268	172	196	235
CLK1-10	CLK1	x	391	388	610	659	540	543
CLK1-11	CLK1	x	544	565	461	447	563	574
CLK1-12	CLK1	x	516	357	533	590	437	597
CLK1-13	CLK1	x	1670	1522	1595	1728	1633	1691
CLK1-14	CLK1	x	1210	1046	880	926	936	1072
CLK1-2	CLK1	x	750	550	540	508	620	602
CLK1-3	CLK1	x	1050	1184	1014	1065	1230	1174
CLK1-4	CLK1	x	594	544	510	554	745	726
CLK1-5	CLK1	x	917	948	1005	1241	1090	951
CLK1-6	CLK1	x	1196	1301	1469	1242	1299	1094
CLK1-7	CLK1	x	371	442	601	349	436	500
CLK1-8	CLK1	x	282	286	274	258	285	190
CLK1-9	CLK1	x	414	525	450	348	430	462
CLK2-1	CLK2	x	331	306	294	276	269	400
CLK2-10	CLK2	x	622	559	472	516	398	493
CLK2-2	CLK2	x	1200	1283	1058	893	984	1021
CLK2-3	CLK2	x	1025	886	1148	916	973	809
CLK2-4	CLK2	x	403	505	483	456	368	468
CLK2-5	CLK2	x	688	434	404	538	550	534
CLK2-6	CLK2	x	447	407	441	448	487	446
CLK2-7	CLK2	x	450	378	424	344	452	327
CLK2-8	CLK2	x	950	911	757	628	622	567
CLK2-9	CLK2	x	334	372	418	219	219	221
CLK3-1	CLK3	x	553	483	491	396	443	457
CLK3-10	CLK3	x	359	292	277	341	252	344
CLK3-11	CLK3	x	906	963	1036	1158	993	1173
CLK3-12	CLK3	x	393	315	370	343	352	423
CLK3-2	CLK3	x	861	749	946	765	914	979
CLK3-3	CLK3	x	964	1013	813	1118	1060	977
CLK3-4	CLK3	x	341	361	373	291	378	262
CLK3-5	CLK3	x	470	446	407	505	460	432
CLK3-6	CLK3	x	853	1115	1191	1385	1251	1411
CLK3-7	CLK3	x	629	738	633	627	852	680
CLK3-8	CLK3	x	864	816	780	804	827	729
CLK3-9	CLK3	x	674	780	659	580	610	753
CLK4-1	CLK4	x	712	798	642	948	833	880
CLK4-10	CLK4	x	1022	1190	1133	1081	1158	1102
CLK4-2	CLK4	x	293	418	332	345	398	319
CLK4-3	CLK4	x	785	1074	786	847	923	777
CLK4-4	CLK4	x	744	745	711	801	1007	915
CLK4-5	CLK4	x	594	719	762	645	797	689
CLK4-6	CLK4	x	1125	1322	1268	1370	1324	1356
CLK4-7	CLK4	x	803	762	664	777	636	661
CLK4-8	CLK4	x	513	515	507	617	472	450
CLK4-9	CLK4	x	404	389	358	638	625	445
COPB1-1	COPB1	p	439	566	563	154	154	225
COPB1-2	COPB1	p	536	412	647	324	385	218
COPB1-3	COPB1	p	974	1161	1014	322	326	327
COPB1-5	COPB1	p	861	983	877	350	254	189
COPB1-6	COPB1	p	727	815	561	502	515	622
CSF1R-1	CSF1R	x	861	794	837	912	996	1202
CSF1R-10	CSF1R	x	361	281	474	399	357	363
CSF1R-2	CSF1R	x	1386	1222	1349	1600	1670	1490
CSF1R-3	CSF1R	x	513	507	448	321	523	506
CSF1R-4	CSF1R	x	459	453	449	487	480	415
CSF1R-5	CSF1R	x	1111	995	1098	1037	939	1158
CSF1R-6	CSF1R	x	739	699	660	715	661	760
CSF1R-7	CSF1R	x	568	599	591	585	727	568
CSF1R-8	CSF1R	x	220	230	249	269	155	230
CSF1R-9	CSF1R	x	878	913	976	1001	859	984
CSK-1	CSK	x	380	355	373	439	626	378
CSK-10	CSK	x	1002	1132	1174	1217	1102	1137
CSK-11	CSK	x	1578	1427	1844	1044	1085	1111
CSK-2	CSK	x	447	330	510	286	132	152
CSK-3	CSK	x	562	519	528	389	351	398
CSK-4	CSK	x	321	348	370	212	335	332
CSK-5	CSK	x	618	714	612	453	448	349
CSK-6	CSK	x	1183	1191	1058	1214	927	895
CSK-7	CSK	x	532	738	550	435	368	499
CSK-8	CSK	x	427	237	215	288	215	366
CSK-9	CSK	x	685	770	689	873	918	721
CSNK1A1-1	CSNK1A1	x	489	739	560	232	275	293
CSNK1A1-10	CSNK1A1	x	637	918	689	534	571	614
CSNK1A1-11	CSNK1A1	x	469	634	559	540	482	585
CSNK1A1-12	CSNK1A1	x	835	811	859	332	318	330
CSNK1A1-13	CSNK1A1	x	369	409	374	408	344	418
CSNK1A1-14	CSNK1A1	x	540	771	643	551	640	579
CSNK1A1-15	CSNK1A1	x	737	620	789	439	477	381
CSNK1A1-16	CSNK1A1	x	370	418	315	510	422	376
CSNK1A1-17	CSNK1A1	x	1038	1074	1277	623	472	505
CSNK1A1-18	CSNK1A1	x	605	676	702	931	662	850
CSNK1A1-2	CSNK1A1	x	796	995	901	1076	853	855
CSNK1A1-3	CSNK1A1	x	1117	904	1034	820	696	855
CSNK1A1-4	CSNK1A1	x	859	1068	1108	1090	971	818
CSNK1A1-5	CSNK1A1	x	652	710	564	566	534	719
CSNK1A1-6	CSNK1A1	x	1473	1436	1472	1116	904	865
CSNK1A1-7	CSNK1A1	x	1001	1181	1001	722	677	662
CSNK1A1-8	CSNK1A1	x	1008	1225	1029	451	388	344
CSNK1A1-9	CSNK1A1	x	485	457	558	469	640	498
CSNK1A1L-1	CSNK1A1L	x	611	518	484	646	583	782
CSNK1A1L-10	CSNK1A1L	x	645	835	747	799	778	864
CSNK1A1L-2	CSNK1A1L	x	715	536	664	615	645	611
CSNK1A1L-3	CSNK1A1L	x	853	638	908	1292	1074	1307
CSNK1A1L-4	CSNK1A1L	x	707	617	761	794	748	641
CSNK1A1L-5	CSNK1A1L	x	369	330	261	382	401	376
CSNK1A1L-6	CSNK1A1L	x	390	327	335	273	348	288
CSNK1A1L-7	CSNK1A1L	x	623	743	622	938	920	728
CSNK1A1L-8	CSNK1A1L	x	875	917	610	646	728	628
CSNK1A1L-9	CSNK1A1L	x	718	626	793	692	845	763
CSNK1D-1	CSNK1D	x	278	274	232	321	213	271
CSNK1D-10	CSNK1D	x	597	767	798	607	740	664
CSNK1D-2	CSNK1D	x	523	443	620	489	389	337
CSNK1D-3	CSNK1D	x	475	451	474	390	532	547
CSNK1D-4	CSNK1D	x	815	756	916	1218	1097	1047
CSNK1D-5	CSNK1D	x	968	895	911	1048	1024	1012
CSNK1D-6	CSNK1D	x	558	562	643	645	783	634
CSNK1D-7	CSNK1D	x	446	431	546	603	481	429
CSNK1D-8	CSNK1D	x	1008	1040	816	882	1017	891
CSNK1D-9	CSNK1D	x	620	632	529	616	687	551
CSNK1E-1	CSNK1E	x	353	318	398	459	544	515
CSNK1E-10	CSNK1E	x	700	591	426	642	584	522
CSNK1E-2	CSNK1E	x	895	1211	825	1156	1271	1198
CSNK1E-3	CSNK1E	x	250	286	234	397	282	293
CSNK1E-4	CSNK1E	x	993	1019	1074	1112	1237	1176
CSNK1E-5	CSNK1E	x	592	727	816	747	803	905
CSNK1E-6	CSNK1E	x	650	616	607	792	441	749
CSNK1E-7	CSNK1E	x	648	706	1014	770	812	735
CSNK1E-8	CSNK1E	x	981	1167	1050	812	975	910
CSNK1E-9	CSNK1E	x	674	805	754	782	732	725
CSNK1G1-1	CSNK1G1	x	920	961	827	839	1123	1060
CSNK1G1-10	CSNK1G1	x	1551	1536	1753	1619	1967	1799
CSNK1G1-2	CSNK1G1	x	549	516	317	547	483	502
CSNK1G1-3	CSNK1G1	x	965	1038	964	758	868	926
CSNK1G1-4	CSNK1G1	x	387	602	461	439	645	532
CSNK1G1-5	CSNK1G1	x	256	212	317	249	257	263
CSNK1G1-6	CSNK1G1	x	191	144	235	223	331	223
CSNK1G1-7	CSNK1G1	x	782	785	913	889	698	774
CSNK1G1-8	CSNK1G1	x	918	935	865	899	996	825
CSNK1G1-9	CSNK1G1	x	644	771	819	543	490	485
CSNK1G2-1	CSNK1G2	x	625	1009	766	657	765	686
CSNK1G2-10	CSNK1G2	x	339	475	267	332	474	724
CSNK1G2-2	CSNK1G2	x	978	790	1114	1021	1126	1046
CSNK1G2-3	CSNK1G2	x	632	692	664	791	789	721
CSNK1G2-4	CSNK1G2	x	810	791	669	979	1070	1075
CSNK1G2-5	CSNK1G2	x	655	676	728	658	611	664
CSNK1G2-6	CSNK1G2	x	509	614	418	516	732	501
CSNK1G2-7	CSNK1G2	x	865	887	721	873	890	825
CSNK1G2-8	CSNK1G2	x	1354	1295	1093	1278	1461	1331
CSNK1G2-9	CSNK1G2	x	634	690	475	467	744	715
CSNK1G3-1	CSNK1G3	x	213	144	179	164	154	181
CSNK1G3-10	CSNK1G3	x	339	187	299	225	255	370
CSNK1G3-11	CSNK1G3	x	875	589	825	912	809	713
CSNK1G3-12	CSNK1G3	x	762	807	697	853	607	591
CSNK1G3-13	CSNK1G3	x	646	607	541	534	737	737
CSNK1G3-14	CSNK1G3	x	823	638	980	963	1039	852
CSNK1G3-15	CSNK1G3	x	154	191	148	146	171	152
CSNK1G3-16	CSNK1G3	x	574	839	433	635	621	662
CSNK1G3-17	CSNK1G3	x	478	421	347	469	416	414
CSNK1G3-18	CSNK1G3	x	403	478	505	435	462	389
CSNK1G3-19	CSNK1G3	x	321	345	393	519	561	304
CSNK1G3-2	CSNK1G3	x	856	965	927	830	901	889
CSNK1G3-20	CSNK1G3	x	638	705	558	872	689	662
CSNK1G3-21	CSNK1G3	x	661	709	677	780	838	777
CSNK1G3-3	CSNK1G3	x	1178	1231	1258	1159	1339	1354
CSNK1G3-4	CSNK1G3	x	1287	1272	1343	1336	1572	1316
CSNK1G3-5	CSNK1G3	x	587	649	712	565	621	352
CSNK1G3-6	CSNK1G3	x	418	501	313	483	376	451
CSNK1G3-7	CSNK1G3	x	504	538	529	512	545	653
CSNK1G3-8	CSNK1G3	x	498	609	510	657	463	608
CSNK1G3-9	CSNK1G3	x	150	109	97	165	225	192
CSNK2A1-1	CSNK2A1	x	542	549	647	539	682	535
CSNK2A1-10	CSNK2A1	x	882	1058	1235	1015	874	925
CSNK2A1-11	CSNK2A1	x	241	192	264	295	287	265
CSNK2A1-12	CSNK2A1	x	727	817	682	813	744	816
CSNK2A1-13	CSNK2A1	x	438	453	502	404	480	377
CSNK2A1-14	CSNK2A1	x	703	742	619	548	759	658
CSNK2A1-15	CSNK2A1	x	779	919	818	771	887	709
CSNK2A1-16	CSNK2A1	x	319	297	261	357	432	332
CSNK2A1-17	CSNK2A1	x	608	756	692	748	757	819
CSNK2A1-2	CSNK2A1	x	537	821	696	548	611	653
CSNK2A1-3	CSNK2A1	x	948	870	947	1056	924	1131
CSNK2A1-4	CSNK2A1	x	438	360	407	466	603	502
CSNK2A1-5	CSNK2A1	x	500	502	539	571	480	462
CSNK2A1-6	CSNK2A1	x	1690	1792	1862	1200	1259	1506
CSNK2A1-7	CSNK2A1	x	685	525	754	732	646	704
CSNK2A1-8	CSNK2A1	x	293	219	341	326	215	200
CSNK2A1-9	CSNK2A1	x	1148	982	1019	1340	1173	1243
CSNK2A2-1	CSNK2A2	x	539	523	655	659	788	482
CSNK2A2-10	CSNK2A2	x	1352	1471	1365	1327	1751	1664
CSNK2A2-2	CSNK2A2	x	653	733	574	681	521	717
CSNK2A2-3	CSNK2A2	x	759	607	687	544	735	794
CSNK2A2-4	CSNK2A2	x	1002	1188	1038	971	929	1010
CSNK2A2-5	CSNK2A2	x	650	577	656	461	567	701
CSNK2A2-6	CSNK2A2	x	813	855	928	932	968	837
CSNK2A2-7	CSNK2A2	x	462	396	443	494	451	425
CSNK2A2-8	CSNK2A2	x	578	622	628	560	506	607
CSNK2A2-9	CSNK2A2	x	754	824	733	673	808	723
CSNK2A3-1	CSNK2A3	x	280	375	339	297	317	242
CSNK2A3-2	CSNK2A3	x	492	309	459	474	354	442
CSNK2A3-3	CSNK2A3	x	584	518	555	553	632	595
CSNK2A3-4	CSNK2A3	x	284	317	384	388	435	397
CSNK2A3-5	CSNK2A3	x	381	422	294	399	418	445
CSNK2A3-6	CSNK2A3	x	974	805	967	995	1100	1091
CSNK2A3-7	CSNK2A3	x	730	796	766	715	766	743
DAPK1-1	DAPK1	x	968	887	838	759	774	873
DAPK1-10	DAPK1	x	589	666	504	742	655	512
DAPK1-2	DAPK1	x	311	330	378	359	328	370
DAPK1-3	DAPK1	x	622	517	514	575	544	543
DAPK1-4	DAPK1	x	651	675	609	764	715	751
DAPK1-5	DAPK1	x	654	715	644	677	702	612
DAPK1-6	DAPK1	x	853	837	956	986	1054	869
DAPK1-7	DAPK1	x	646	525	821	633	550	661
DAPK1-8	DAPK1	x	323	275	472	419	538	426
DAPK1-9	DAPK1	x	408	495	500	457	550	490
DAPK2-1	DAPK2	x	484	384	474	492	654	627
DAPK2-10	DAPK2	x	1065	1294	1019	1471	1444	1225
DAPK2-2	DAPK2	x	452	297	383	352	572	453
DAPK2-3	DAPK2	x	814	708	805	831	777	820
DAPK2-4	DAPK2	x	1165	1095	948	1147	1015	994
DAPK2-5	DAPK2	x	668	558	417	683	593	487
DAPK2-6	DAPK2	x	591	506	687	696	669	655
DAPK2-7	DAPK2	x	775	943	896	860	1037	1058
DAPK2-8	DAPK2	x	487	624	482	611	593	439
DAPK2-9	DAPK2	x	710	712	706	626	676	709
DAPK3-1	DAPK3	x	549	667	537	494	493	551
DAPK3-10	DAPK3	x	793	683	584	801	1056	813
DAPK3-2	DAPK3	x	1734	1488	1342	1198	1165	1015
DAPK3-3	DAPK3	x	270	220	259	255	293	167
DAPK3-4	DAPK3	x	401	305	465	518	418	600
DAPK3-5	DAPK3	x	407	374	488	498	537	579
DAPK3-6	DAPK3	x	1220	1406	1279	1731	1543	1437
DAPK3-7	DAPK3	x	282	286	410	257	189	162
DAPK3-8	DAPK3	x	640	561	615	338	535	391
DAPK3-9	DAPK3	x	702	873	841	681	620	678
DCLK1-1	DCLK1	x	769	599	715	814	676	777
DCLK1-10	DCLK1	x	821	893	570	536	644	609
DCLK1-11	DCLK1	x	273	345	252	359	244	318
DCLK1-12	DCLK1	x	508	528	669	496	560	611
DCLK1-13	DCLK1	x	422	375	420	550	549	434
DCLK1-14	DCLK1	x	634	977	574	561	761	511
DCLK1-15	DCLK1	x	632	715	699	690	726	764
DCLK1-16	DCLK1	x	861	743	828	803	847	886
DCLK1-17	DCLK1	x	582	464	711	948	895	752
DCLK1-18	DCLK1	x	546	557	575	574	649	636
DCLK1-19	DCLK1	x	740	539	803	705	727	697
DCLK1-2	DCLK1	x	858	923	639	753	635	601
DCLK1-20	DCLK1	x	837	677	751	764	871	858
DCLK1-21	DCLK1	x	515	510	427	602	560	729
DCLK1-22	DCLK1	x	435	347	333	368	403	273
DCLK1-23	DCLK1	x	730	695	661	799	1033	859
DCLK1-24	DCLK1	x	443	499	423	363	462	505
DCLK1-25	DCLK1	x	581	515	408	571	455	476
DCLK1-26	DCLK1	x	1034	1050	978	1176	1213	1058
DCLK1-27	DCLK1	x	577	426	529	752	718	669
DCLK1-28	DCLK1	x	191	190	185	178	263	201
DCLK1-3	DCLK1	x	645	830	726	505	638	680
DCLK1-4	DCLK1	x	573	434	559	415	404	339
DCLK1-5	DCLK1	x	698	876	748	770	801	776
DCLK1-6	DCLK1	x	1004	1011	998	1178	1130	1271
DCLK1-7	DCLK1	x	463	599	535	555	498	453
DCLK1-8	DCLK1	x	851	726	778	914	734	928
DCLK1-9	DCLK1	x	434	349	433	491	406	515
DCLK2-1	DCLK2	x	481	499	360	552	516	624
DCLK2-10	DCLK2	x	845	914	883	728	675	799
DCLK2-2	DCLK2	x	314	393	190	171	202	271
DCLK2-3	DCLK2	x	893	832	876	765	752	692
DCLK2-4	DCLK2	x	718	628	645	706	578	543
DCLK2-5	DCLK2	x	1258	1552	1367	1540	1140	1158
DCLK2-6	DCLK2	x	1599	1653	1320	1619	1579	1438
DCLK2-7	DCLK2	x	878	868	648	895	885	796
DCLK2-8	DCLK2	x	625	552	423	472	412	513
DCLK2-9	DCLK2	x	611	620	621	627	692	614
DCLK3-1	DCLK3	x	460	351	378	582	541	577
DCLK3-10	DCLK3	x	935	1004	916	1276	848	1040
DCLK3-2	DCLK3	x	829	836	696	863	744	776
DCLK3-3	DCLK3	x	740	722	622	736	817	946
DCLK3-4	DCLK3	x	533	612	491	521	424	620
DCLK3-5	DCLK3	x	721	681	772	903	778	662
DCLK3-6	DCLK3	x	1339	1166	1052	1593	1351	1361
DCLK3-7	DCLK3	x	693	684	752	660	816	707
DCLK3-8	DCLK3	x	1171	1191	1045	1286	1044	1245
DCLK3-9	DCLK3	x	410	315	443	445	512	455
DDR1-1	DDR1	x	1262	859	1019	862	1126	972
DDR1-10	DDR1	x	868	769	814	860	645	865
DDR1-11	DDR1	x	461	508	491	401	212	324
DDR1-12	DDR1	x	1034	818	975	1021	927	848
DDR1-13	DDR1	x	462	416	472	511	531	422
DDR1-2	DDR1	x	1350	1336	1350	1505	1570	1490
DDR1-3	DDR1	x	765	609	899	932	909	934
DDR1-4	DDR1	x	961	1061	1000	770	960	916
DDR1-5	DDR1	x	189	212	180	295	269	157
DDR1-6	DDR1	x	515	838	653	538	744	793
DDR1-7	DDR1	x	872	691	700	693	645	793
DDR1-8	DDR1	x	1183	1265	1148	696	836	903
DDR1-9	DDR1	x	845	980	891	797	712	611
DDR2-1	DDR2	x	600	608	765	705	838	714
DDR2-10	DDR2	x	701	722	619	810	678	676
DDR2-2	DDR2	x	391	279	275	377	441	408
DDR2-3	DDR2	x	478	533	754	603	694	758
DDR2-4	DDR2	x	738	614	686	606	520	624
DDR2-5	DDR2	x	435	372	404	377	469	495
DDR2-6	DDR2	x	1020	820	859	831	677	865
DDR2-7	DDR2	x	130	164	105	183	103	167
DDR2-8	DDR2	x	538	822	651	570	480	645
DDR2-9	DDR2	x	954	606	689	948	881	769
DMPK-1	DMPK	x	1369	1328	1417	1309	1279	1337
DMPK-10	DMPK	x	298	287	332	297	270	303
DMPK-11	DMPK	x	447	571	555	349	405	506
DMPK-2	DMPK	x	1056	1011	1053	998	1079	1034
DMPK-3	DMPK	x	300	309	362	335	300	354
DMPK-4	DMPK	x	366	522	380	536	537	663
DMPK-5	DMPK	x	830	794	541	836	796	970
DMPK-6	DMPK	x	1277	1098	1155	1229	1199	1258
DMPK-7	DMPK	x	406	462	236	230	281	254
DMPK-8	DMPK	x	759	862	729	659	796	712
DMPK-9	DMPK	x	457	653	452	591	544	477
DSTYK-1	DSTYK	x	431	489	564	593	712	635
DSTYK-10	DSTYK	x	995	862	856	792	607	798
DSTYK-2	DSTYK	x	839	890	903	645	793	844
DSTYK-3	DSTYK	x	1331	1758	1534	1526	1457	1636
DSTYK-4	DSTYK	x	613	613	519	580	441	444
DSTYK-5	DSTYK	x	366	395	336	452	368	377
DSTYK-6	DSTYK	x	222	256	135	402	225	282
DSTYK-7	DSTYK	x	496	344	415	275	313	366
DSTYK-8	DSTYK	x	597	482	783	462	482	412
DSTYK-9	DSTYK	x	963	996	1176	932	996	844
DYRK1A-1	DYRK1A	x	571	597	627	607	594	481
DYRK1A-10	DYRK1A	x	660	579	570	686	509	769
DYRK1A-11	DYRK1A	x	682	701	833	694	693	787
DYRK1A-12	DYRK1A	x	260	266	200	218	214	264
DYRK1A-13	DYRK1A	x	309	300	338	256	297	392
DYRK1A-2	DYRK1A	x	327	215	209	284	269	296
DYRK1A-3	DYRK1A	x	814	854	1163	1011	1184	880
DYRK1A-4	DYRK1A	x	150	198	177	222	246	253
DYRK1A-5	DYRK1A	x	277	272	345	249	228	304
DYRK1A-6	DYRK1A	x	387	386	302	332	322	292
DYRK1A-7	DYRK1A	x	521	520	429	573	641	507
DYRK1A-8	DYRK1A	x	1005	938	1088	1323	1302	1152
DYRK1A-9	DYRK1A	x	642	814	761	660	573	591
DYRK1B-1	DYRK1B	x	413	545	413	275	316	292
DYRK1B-10	DYRK1B	x	608	567	519	508	658	637
DYRK1B-11	DYRK1B	x	588	623	778	563	500	686
DYRK1B-2	DYRK1B	x	429	583	505	592	735	655
DYRK1B-3	DYRK1B	x	841	699	899	806	821	998
DYRK1B-4	DYRK1B	x	1006	656	872	882	860	748
DYRK1B-5	DYRK1B	x	529	616	552	587	727	546
DYRK1B-6	DYRK1B	x	226	281	385	259	296	336
DYRK1B-7	DYRK1B	x	860	673	692	763	763	791
DYRK1B-8	DYRK1B	x	405	649	438	376	466	297
DYRK1B-9	DYRK1B	x	721	937	666	725	646	608
DYRK2-1	DYRK2	x	830	871	670	722	653	729
DYRK2-10	DYRK2	x	705	714	830	957	754	882
DYRK2-11	DYRK2	x	837	765	650	658	538	599
DYRK2-12	DYRK2	x	407	310	315	279	314	266
DYRK2-13	DYRK2	x	506	556	490	419	373	386
DYRK2-14	DYRK2	x	432	514	415	471	321	364
DYRK2-15	DYRK2	x	415	358	303	348	348	279
DYRK2-16	DYRK2	x	454	603	495	564	608	501
DYRK2-2	DYRK2	x	1515	1239	1374	1705	1993	1651
DYRK2-3	DYRK2	x	530	447	497	408	454	471
DYRK2-4	DYRK2	x	867	741	767	811	802	810
DYRK2-5	DYRK2	x	1395	1254	1367	1475	1404	1376
DYRK2-6	DYRK2	x	304	332	240	296	192	277
DYRK2-7	DYRK2	x	1362	1481	1440	1727	1630	1455
DYRK2-8	DYRK2	x	845	951	653	732	891	827
DYRK2-9	DYRK2	x	1681	1623	1527	1890	1967	1662
DYRK3-1	DYRK3	x	572	454	601	575	580	657
DYRK3-10	DYRK3	x	323	331	332	408	297	313
DYRK3-11	DYRK3	x	824	931	789	991	876	762
DYRK3-2	DYRK3	x	853	778	734	766	949	899
DYRK3-3	DYRK3	x	530	716	693	646	756	760
DYRK3-4	DYRK3	x	810	884	1038	1224	1136	831
DYRK3-5	DYRK3	x	881	857	1065	1183	1036	1151
DYRK3-6	DYRK3	x	523	638	609	543	463	754
DYRK3-7	DYRK3	x	1119	862	928	879	948	881
DYRK3-8	DYRK3	x	486	641	357	599	436	491
DYRK3-9	DYRK3	x	1196	1068	1088	1499	1261	1212
DYRK4-1	DYRK4	x	329	459	351	394	368	252
DYRK4-10	DYRK4	x	1318	1187	1154	1336	1233	1492
DYRK4-2	DYRK4	x	961	884	1016	1147	1190	1282
DYRK4-3	DYRK4	x	435	493	421	514	651	589
DYRK4-4	DYRK4	x	613	524	645	771	583	659
DYRK4-5	DYRK4	x	558	545	436	527	529	617
DYRK4-6	DYRK4	x	279	250	309	330	290	310
DYRK4-7	DYRK4	x	732	824	541	725	704	669
DYRK4-8	DYRK4	x	571	366	520	500	490	445
DYRK4-9	DYRK4	x	857	859	690	733	820	872
EEF2K-1	EEF2K	x	597	626	448	597	513	641
EEF2K-10	EEF2K	x	1008	798	972	1061	1000	1045
EEF2K-2	EEF2K	x	1049	977	840	817	824	788
EEF2K-3	EEF2K	x	668	530	833	940	996	816
EEF2K-4	EEF2K	x	754	674	805	873	884	762
EEF2K-5	EEF2K	x	1450	1216	1381	1301	1110	1090
EEF2K-6	EEF2K	x	834	848	814	641	571	597
EEF2K-7	EEF2K	x	685	787	744	800	506	446
EEF2K-8	EEF2K	x	844	829	786	804	857	645
EEF2K-9	EEF2K	x	1032	665	907	784	981	819
EGFR-1	EGFR	x	340	420	493	572	528	504
EGFR-10	EGFR	x	744	748	734	929	768	882
EGFR-11	EGFR	x	874	1042	985	899	942	943
EGFR-12	EGFR	x	517	687	560	583	793	707
EGFR-13	EGFR	x	615	492	563	697	603	588
EGFR-14	EGFR	x	791	991	836	841	1103	858
EGFR-15	EGFR	x	1204	1306	1183	1377	1483	1301
EGFR-2	EGFR	x	440	424	521	353	359	418
EGFR-3	EGFR	x	795	555	537	528	587	663
EGFR-4	EGFR	x	512	582	451	780	582	719
EGFR-5	EGFR	x	583	698	639	772	675	779
EGFR-6	EGFR	x	541	572	560	575	659	724
EGFR-7	EGFR	x	410	418	309	316	390	411
EGFR-8	EGFR	x	196	245	241	173	265	287
EGFR-9	EGFR	x	563	647	567	588	464	537
EIF2AK1-1	EIF2AK1	x	539	731	557	765	788	837
EIF2AK1-10	EIF2AK1	x	985	1036	838	1203	838	1157
EIF2AK1-11	EIF2AK1	x	553	439	695	621	454	791
EIF2AK1-2	EIF2AK1	x	541	679	515	759	734	888
EIF2AK1-3	EIF2AK1	x	659	710	551	694	686	658
EIF2AK1-4	EIF2AK1	x	666	660	754	841	648	735
EIF2AK1-5	EIF2AK1	x	1443	1423	1600	1496	1358	1588
EIF2AK1-6	EIF2AK1	x	979	1236	875	1151	1332	858
EIF2AK1-7	EIF2AK1	x	745	666	614	607	587	659
EIF2AK1-8	EIF2AK1	x	386	518	495	374	364	366
EIF2AK1-9	EIF2AK1	x	661	896	768	993	884	915
EIF2AK2-1	EIF2AK2	x	844	765	632	889	1113	983
EIF2AK2-10	EIF2AK2	x	514	493	435	451	460	488
EIF2AK2-2	EIF2AK2	x	542	585	573	472	533	648
EIF2AK2-3	EIF2AK2	x	518	466	515	429	461	314
EIF2AK2-4	EIF2AK2	x	637	550	608	588	668	547
EIF2AK2-5	EIF2AK2	x	183	219	220	202	215	182
EIF2AK2-6	EIF2AK2	x	890	922	1038	971	1148	929
EIF2AK2-7	EIF2AK2	x	767	654	672	589	585	743
EIF2AK2-8	EIF2AK2	x	695	651	700	725	762	883
EIF2AK2-9	EIF2AK2	x	629	653	608	725	676	708
EIF2AK3-1	EIF2AK3	x	464	383	484	466	308	479
EIF2AK3-10	EIF2AK3	x	680	558	578	430	631	655
EIF2AK3-2	EIF2AK3	x	1046	897	872	1209	1068	1226
EIF2AK3-3	EIF2AK3	x	764	858	929	1091	897	1090
EIF2AK3-4	EIF2AK3	x	617	700	518	725	676	635
EIF2AK3-5	EIF2AK3	x	656	684	660	573	579	685
EIF2AK3-6	EIF2AK3	x	1158	968	1011	990	968	1179
EIF2AK3-7	EIF2AK3	x	358	334	326	360	362	279
EIF2AK3-8	EIF2AK3	x	321	397	308	410	496	473
EIF2AK3-9	EIF2AK3	x	813	717	764	767	915	841
EIF2AK4-1	EIF2AK4	x	470	482	463	520	420	513
EIF2AK4-10	EIF2AK4	x	813	718	823	1080	875	1151
EIF2AK4-2	EIF2AK4	x	855	684	740	932	679	710
EIF2AK4-3	EIF2AK4	x	721	751	736	544	547	713
EIF2AK4-4	EIF2AK4	x	837	925	1020	942	864	1082
EIF2AK4-5	EIF2AK4	x	490	453	527	486	661	549
EIF2AK4-6	EIF2AK4	x	502	469	556	575	512	537
EIF2AK4-7	EIF2AK4	x	841	902	877	857	527	696
EIF2AK4-8	EIF2AK4	x	482	547	415	467	350	353
EIF2AK4-9	EIF2AK4	x	418	412	474	533	563	513
EPHA10-1	EPHA10	x	626	655	625	721	519	510
EPHA10-10	EPHA10	x	377	269	156	301	291	370
EPHA10-11	EPHA10	x	382	362	390	400	376	363
EPHA10-12	EPHA10	x	773	992	960	1110	1251	1219
EPHA10-13	EPHA10	x	742	743	797	925	935	1032
EPHA10-14	EPHA10	x	680	637	498	657	609	640
EPHA10-15	EPHA10	x	463	496	415	351	344	370
EPHA10-16	EPHA10	x	356	281	284	256	232	196
EPHA10-17	EPHA10	x	796	688	900	883	702	919
EPHA10-18	EPHA10	x	798	724	839	827	999	940
EPHA10-19	EPHA10	x	770	940	828	666	873	878
EPHA10-2	EPHA10	x	865	741	1041	1020	864	1034
EPHA10-20	EPHA10	x	651	954	733	913	792	937
EPHA10-3	EPHA10	x	342	404	379	403	336	393
EPHA10-4	EPHA10	x	880	926	1015	710	656	673
EPHA10-5	EPHA10	x	784	730	765	750	765	968
EPHA10-6	EPHA10	x	242	374	300	343	252	336
EPHA10-7	EPHA10	x	313	381	265	220	368	343
EPHA10-8	EPHA10	x	811	596	834	883	841	945
EPHA10-9	EPHA10	x	1085	1164	1399	1140	1133	1333
EPHA1-1	EPHA1	x	676	570	661	660	776	802
EPHA1-10	EPHA1	x	1067	718	992	1115	824	833
EPHA1-2	EPHA1	x	237	150	204	252	432	302
EPHA1-3	EPHA1	x	624	553	582	561	501	534
EPHA1-4	EPHA1	x	858	820	675	832	825	955
EPHA1-5	EPHA1	x	704	562	795	692	710	858
EPHA1-6	EPHA1	x	846	954	760	775	1051	882
EPHA1-7	EPHA1	x	830	764	786	689	753	802
EPHA1-8	EPHA1	x	773	976	806	754	752	787
EPHA1-9	EPHA1	x	1421	1677	1545	1715	1555	1852
EPHA2-1	EPHA2	x	590	838	684	733	722	669
EPHA2-10	EPHA2	x	602	640	590	677	657	656
EPHA2-2	EPHA2	x	521	788	627	534	490	577
EPHA2-3	EPHA2	x	797	960	954	1085	1076	908
EPHA2-4	EPHA2	x	313	408	528	384	336	404
EPHA2-5	EPHA2	x	968	982	891	1106	1291	1153
EPHA2-6	EPHA2	x	456	254	378	410	465	585
EPHA2-7	EPHA2	x	307	391	369	429	324	303
EPHA2-8	EPHA2	x	445	514	503	575	383	595
EPHA2-9	EPHA2	x	381	425	330	381	383	387
EPHA3-1	EPHA3	x	611	799	639	574	690	595
EPHA3-10	EPHA3	x	209	137	201	259	193	257
EPHA3-11	EPHA3	x	145	292	193	274	201	198
EPHA3-12	EPHA3	x	22	22	10	21	29	35
EPHA3-13	EPHA3	x	1414	1369	1443	1218	1185	1397
EPHA3-14	EPHA3	x	479	538	545	502	482	605
EPHA3-15	EPHA3	x	660	560	633	607	590	591
EPHA3-16	EPHA3	x	1235	1437	1323	1594	1441	1495
EPHA3-2	EPHA3	x	573	678	503	621	813	624
EPHA3-3	EPHA3	x	1132	1232	1005	1206	1089	1061
EPHA3-4	EPHA3	x	903	855	832	1121	1256	983
EPHA3-5	EPHA3	x	820	1115	776	772	979	746
EPHA3-6	EPHA3	x	160	99	110	74	54	120
EPHA3-7	EPHA3	x	837	749	812	589	515	656
EPHA3-8	EPHA3	x	887	1015	732	863	806	748
EPHA3-9	EPHA3	x	1595	1884	1645	1631	1446	1614
EPHA4-1	EPHA4	x	281	266	324	376	487	434
EPHA4-10	EPHA4	x	432	483	431	486	476	558
EPHA4-2	EPHA4	x	622	626	821	663	654	846
EPHA4-3	EPHA4	x	615	731	539	744	794	689
EPHA4-4	EPHA4	x	798	1011	849	903	960	983
EPHA4-5	EPHA4	x	1191	1186	1003	1069	1170	1246
EPHA4-6	EPHA4	x	928	817	804	1121	1033	900
EPHA4-7	EPHA4	x	536	547	555	448	500	541
EPHA4-8	EPHA4	x	1096	1085	1296	1265	1194	1467
EPHA4-9	EPHA4	x	681	572	670	623	705	661
EPHA5-1	EPHA5	x	210	150	245	321	306	321
EPHA5-10	EPHA5	x	739	712	726	742	712	719
EPHA5-11	EPHA5	x	894	975	679	696	613	751
EPHA5-2	EPHA5	x	548	519	400	489	359	495
EPHA5-3	EPHA5	x	298	336	323	398	270	439
EPHA5-4	EPHA5	x	493	359	468	410	515	437
EPHA5-5	EPHA5	x	1593	1329	1827	1642	1548	1479
EPHA5-6	EPHA5	x	520	425	475	588	574	546
EPHA5-7	EPHA5	x	1394	1237	1531	1772	1507	1574
EPHA5-8	EPHA5	x	1395	1348	1133	1203	1108	1189
EPHA5-9	EPHA5	x	466	553	563	429	527	511
EPHA6-1	EPHA6	x	610	675	898	696	854	710
EPHA6-10	EPHA6	x	789	949	895	916	829	953
EPHA6-11	EPHA6	x	507	608	420	341	363	393
EPHA6-12	EPHA6	x	445	532	530	519	550	388
EPHA6-13	EPHA6	x	1097	856	1221	908	1062	945
EPHA6-14	EPHA6	x	535	472	537	577	558	529
EPHA6-15	EPHA6	x	1091	1138	764	1131	1149	1210
EPHA6-16	EPHA6	x	402	402	393	593	451	498
EPHA6-17	EPHA6	x	439	558	390	321	379	273
EPHA6-18	EPHA6	x	537	555	773	783	820	630
EPHA6-19	EPHA6	x	513	655	482	379	483	339
EPHA6-2	EPHA6	x	383	465	191	359	336	540
EPHA6-20	EPHA6	x	365	274	277	332	311	322
EPHA6-21	EPHA6	x	557	567	588	605	556	549
EPHA6-22	EPHA6	x	335	523	574	334	257	209
EPHA6-23	EPHA6	x	462	584	490	544	489	493
EPHA6-24	EPHA6	x	996	1047	1038	1268	1349	1337
EPHA6-25	EPHA6	x	751	683	636	873	559	748
EPHA6-26	EPHA6	x	378	422	491	413	284	464
EPHA6-27	EPHA6	x	1286	1572	1366	1265	1387	1307
EPHA6-28	EPHA6	x	1181	1246	1194	1164	1226	1151
EPHA6-29	EPHA6	x	719	676	768	711	730	748
EPHA6-3	EPHA6	x	366	361	342	376	308	307
EPHA6-30	EPHA6	x	650	513	561	648	474	589
EPHA6-31	EPHA6	x	566	470	438	478	424	546
EPHA6-32	EPHA6	x	641	781	661	594	571	568
EPHA6-4	EPHA6	x	515	507	290	508	391	585
EPHA6-5	EPHA6	x	519	481	577	359	376	412
EPHA6-6	EPHA6	x	711	610	691	814	817	736
EPHA6-7	EPHA6	x	977	830	940	1195	1184	938
EPHA6-8	EPHA6	x	661	586	595	546	470	591
EPHA6-9	EPHA6	x	550	471	337	472	625	571
EPHA7-1	EPHA7	x	614	791	593	886	786	728
EPHA7-10	EPHA7	x	582	416	546	567	582	440
EPHA7-2	EPHA7	x	1084	884	1284	1096	1084	858
EPHA7-3	EPHA7	x	186	216	360	211	135	217
EPHA7-4	EPHA7	x	1466	1123	1297	1322	1257	1266
EPHA7-5	EPHA7	x	773	862	732	859	807	721
EPHA7-6	EPHA7	x	488	535	448	505	624	532
EPHA7-7	EPHA7	x	648	581	579	857	866	933
EPHA7-8	EPHA7	x	685	658	506	784	758	725
EPHA7-9	EPHA7	x	718	602	673	824	957	960
EPHA8-1	EPHA8	x	456	587	403	693	500	526
EPHA8-10	EPHA8	x	650	735	951	839	783	715
EPHA8-11	EPHA8	x	1380	1246	1079	1227	1266	1352
EPHA8-12	EPHA8	x	207	246	314	293	243	142
EPHA8-13	EPHA8	x	398	405	525	485	424	513
EPHA8-2	EPHA8	x	546	451	689	579	789	707
EPHA8-3	EPHA8	x	1005	1257	1051	1086	1019	1088
EPHA8-4	EPHA8	x	793	1041	842	918	864	981
EPHA8-5	EPHA8	x	1290	1495	1447	1699	1500	1766
EPHA8-6	EPHA8	x	539	567	668	621	647	546
EPHA8-7	EPHA8	x	573	504	747	931	781	782
EPHA8-8	EPHA8	x	498	392	532	469	513	437
EPHA8-9	EPHA8	x	575	605	515	547	766	600
EPHB1-1	EPHB1	x	690	718	592	845	885	721
EPHB1-10	EPHB1	x	413	401	480	508	464	440
EPHB1-2	EPHB1	x	450	321	496	455	376	393
EPHB1-3	EPHB1	x	522	505	534	806	678	667
EPHB1-4	EPHB1	x	772	612	603	719	790	836
EPHB1-5	EPHB1	x	761	806	814	858	730	897
EPHB1-6	EPHB1	x	267	234	334	333	267	224
EPHB1-7	EPHB1	x	854	910	756	804	894	843
EPHB1-8	EPHB1	x	591	580	691	625	625	640
EPHB1-9	EPHB1	x	242	301	245	428	311	406
EPHB2-1	EPHB2	x	485	428	427	543	615	478
EPHB2-10	EPHB2	x	414	749	523	733	572	590
EPHB2-2	EPHB2	x	949	1133	990	1052	1176	1077
EPHB2-3	EPHB2	x	191	129	66	120	104	120
EPHB2-4	EPHB2	x	1001	650	970	973	1042	1027
EPHB2-5	EPHB2	x	882	1060	893	905	1135	869
EPHB2-6	EPHB2	x	819	1144	968	1165	1124	1173
EPHB2-7	EPHB2	x	820	874	708	804	724	760
EPHB2-8	EPHB2	x	1033	824	919	1173	1097	1090
EPHB2-9	EPHB2	x	937	884	909	831	658	798
EPHB3-1	EPHB3	x	837	997	734	834	690	856
EPHB3-10	EPHB3	x	582	525	571	608	598	634
EPHB3-2	EPHB3	x	963	855	973	916	941	797
EPHB3-3	EPHB3	x	781	864	944	729	739	920
EPHB3-4	EPHB3	x	634	747	565	681	682	680
EPHB3-5	EPHB3	x	353	418	353	342	351	315
EPHB3-6	EPHB3	x	896	808	784	1110	802	1002
EPHB3-7	EPHB3	x	1203	1019	1239	1228	1082	1259
EPHB3-8	EPHB3	x	585	434	466	590	613	567
EPHB3-9	EPHB3	x	846	832	735	762	827	927
EPHB4-1	EPHB4	x	409	367	372	352	364	473
EPHB4-10	EPHB4	x	967	975	893	739	810	944
EPHB4-2	EPHB4	x	409	397	422	391	420	364
EPHB4-3	EPHB4	x	901	787	1001	1001	954	933
EPHB4-4	EPHB4	x	1089	974	942	1175	1042	1152
EPHB4-5	EPHB4	x	893	821	832	1015	849	895
EPHB4-6	EPHB4	x	389	399	439	572	599	420
EPHB4-7	EPHB4	x	189	262	141	212	183	165
EPHB4-8	EPHB4	x	1096	1252	1181	972	907	1082
EPHB4-9	EPHB4	x	303	294	357	379	391	275
EPHB6-1	EPHB6	x	717	679	728	629	601	585
EPHB6-10	EPHB6	x	648	540	768	531	536	513
EPHB6-2	EPHB6	x	722	710	872	924	683	838
EPHB6-3	EPHB6	x	1066	811	801	854	973	816
EPHB6-4	EPHB6	x	695	690	543	620	793	602
EPHB6-5	EPHB6	x	546	506	491	542	534	731
EPHB6-6	EPHB6	x	342	415	486	481	426	558
EPHB6-7	EPHB6	x	800	734	709	804	730	847
EPHB6-8	EPHB6	x	527	486	571	375	407	586
EPHB6-9	EPHB6	x	796	929	847	953	842	943
ERBB2-1	ERBB2	x	372	282	333	318	467	384
ERBB2-10	ERBB2	x	886	664	1105	900	982	757
ERBB2-2	ERBB2	x	910	919	678	662	713	828
ERBB2-3	ERBB2	x	909	647	631	952	818	961
ERBB2-4	ERBB2	x	2466	2619	2138	2722	2619	2642
ERBB2-5	ERBB2	x	1287	1286	1156	1045	1159	990
ERBB2-6	ERBB2	x	930	1067	810	734	838	876
ERBB2-7	ERBB2	x	421	374	425	470	487	353
ERBB2-8	ERBB2	x	540	361	498	390	436	420
ERBB2-9	ERBB2	x	678	777	635	824	591	669
ERBB3-1	ERBB3	x	567	528	508	399	511	510
ERBB3-10	ERBB3	x	209	200	232	116	177	118
ERBB3-11	ERBB3	x	453	545	391	455	406	427
ERBB3-12	ERBB3	x	360	460	384	305	386	332
ERBB3-13	ERBB3	x	381	286	315	311	299	343
ERBB3-14	ERBB3	x	794	544	659	654	483	507
ERBB3-15	ERBB3	x	417	462	480	390	542	481
ERBB3-16	ERBB3	x	460	373	433	469	522	603
ERBB3-17	ERBB3	x	370	484	331	310	423	271
ERBB3-2	ERBB3	x	759	954	863	482	722	617
ERBB3-3	ERBB3	x	394	293	531	263	226	344
ERBB3-4	ERBB3	x	516	401	408	372	353	311
ERBB3-5	ERBB3	x	1034	760	942	870	809	861
ERBB3-6	ERBB3	x	780	557	605	593	635	715
ERBB3-7	ERBB3	x	852	670	1086	823	914	651
ERBB3-8	ERBB3	x	1215	1402	1411	1556	1355	1517
ERBB3-9	ERBB3	x	1369	1550	1317	1346	1333	1311
ERBB4-1	ERBB4	x	897	937	827	877	961	741
ERBB4-10	ERBB4	x	898	1364	1115	1031	1218	998
ERBB4-11	ERBB4	x	839	1050	1012	1051	886	866
ERBB4-2	ERBB4	x	294	158	254	179	177	141
ERBB4-3	ERBB4	x	1011	922	1027	1002	1135	1200
ERBB4-4	ERBB4	x	1304	1299	1283	1550	1579	1591
ERBB4-5	ERBB4	x	482	418	529	607	522	577
ERBB4-6	ERBB4	x	1035	1192	906	767	963	858
ERBB4-7	ERBB4	x	1232	1233	1356	1433	1436	1376
ERBB4-8	ERBB4	x	480	573	638	732	662	586
ERBB4-9	ERBB4	x	1011	1120	936	1252	1167	1096
ERN1-1	ERN1	x	692	917	711	765	990	753
ERN1-10	ERN1	x	285	329	379	331	263	342
ERN1-2	ERN1	x	679	811	627	741	736	1100
ERN1-3	ERN1	x	967	858	1157	1209	1324	990
ERN1-4	ERN1	x	400	427	456	298	335	316
ERN1-5	ERN1	x	833	736	704	759	913	972
ERN1-6	ERN1	x	632	614	582	510	350	408
ERN1-7	ERN1	x	263	371	259	427	321	273
ERN1-8	ERN1	x	1707	1665	1997	2142	1918	2158
ERN1-9	ERN1	x	615	721	518	401	366	438
ERN2-1	ERN2	x	706	681	689	776	904	818
ERN2-10	ERN2	x	1257	1373	1218	1125	983	1091
ERN2-2	ERN2	x	1320	1082	1130	973	932	1179
ERN2-3	ERN2	x	1130	1337	1298	1146	1039	1002
ERN2-4	ERN2	x	369	453	364	300	306	353
ERN2-5	ERN2	x	400	249	295	346	354	287
ERN2-6	ERN2	x	319	379	286	391	310	426
ERN2-7	ERN2	x	956	903	975	814	896	934
ERN2-8	ERN2	x	313	356	363	318	369	451
ERN2-9	ERN2	x	607	584	527	390	442	477
FASTK-1	FASTK	x	987	959	695	1321	944	1153
FASTK-10	FASTK	x	828	1069	1064	1110	1338	1210
FASTK-11	FASTK	x	2375	2593	2662	2191	1973	2249
FASTK-12	FASTK	x	225	265	276	270	295	212
FASTK-13	FASTK	x	529	703	635	552	447	517
FASTK-14	FASTK	x	612	621	711	589	592	522
FASTK-15	FASTK	x	681	571	668	584	568	555
FASTK-2	FASTK	x	277	333	286	386	295	290
FASTK-3	FASTK	x	952	950	772	959	1067	981
FASTK-4	FASTK	x	1316	1311	1302	1230	1207	1218
FASTK-5	FASTK	x	680	739	595	669	782	619
FASTK-6	FASTK	x	976	910	871	1239	1333	1481
FASTK-7	FASTK	x	385	319	449	405	487	397
FASTK-8	FASTK	x	220	242	316	321	245	197
FASTK-9	FASTK	x	574	599	689	675	596	620
FER-1	FER	x	988	951	1137	1130	1050	1002
FER-10	FER	x	753	771	909	614	729	836
FER-2	FER	x	367	350	497	458	291	425
FER-3	FER	x	839	783	789	849	935	1047
FER-4	FER	x	404	476	407	310	355	251
FER-5	FER	x	943	1124	1263	1064	1397	1549
FER-6	FER	x	324	338	328	406	361	371
FER-7	FER	x	991	1236	1127	1251	1221	1075
FER-8	FER	x	1362	1218	1143	1136	1798	1229
FER-9	FER	x	1334	959	1065	1446	1411	1523
FES-1	FES	x	763	738	855	619	700	667
FES-10	FES	x	643	528	636	588	640	585
FES-11	FES	x	1048	1059	1075	869	996	1133
FES-12	FES	x	1107	1168	1383	1198	1174	1150
FES-13	FES	x	770	669	548	808	1025	1158
FES-2	FES	x	1125	1384	1336	1138	1187	1309
FES-3	FES	x	475	607	347	334	529	451
FES-4	FES	x	539	629	591	662	626	686
FES-5	FES	x	469	438	543	456	488	526
FES-6	FES	x	301	263	275	340	226	219
FES-7	FES	x	1003	983	1274	1093	1114	1139
FES-8	FES	x	1009	1177	1044	1009	753	1019
FES-9	FES	x	408	452	463	411	576	519
FGFR1-1	FGFR1	x	153	225	95	201	132	168
FGFR1-10	FGFR1	x	1067	876	1019	873	882	898
FGFR1-11	FGFR1	x	604	413	518	648	610	544
FGFR1-12	FGFR1	x	527	390	499	491	458	502
FGFR1-13	FGFR1	x	996	1001	1077	1166	1166	911
FGFR1-14	FGFR1	x	336	298	348	488	500	636
FGFR1-15	FGFR1	x	670	781	725	748	840	872
FGFR1-2	FGFR1	x	815	799	1209	1023	976	954
FGFR1-3	FGFR1	x	830	955	873	1100	972	873
FGFR1-4	FGFR1	x	981	1133	998	1277	978	880
FGFR1-5	FGFR1	x	973	1104	873	868	773	937
FGFR1-6	FGFR1	x	1009	900	1014	976	1145	1305
FGFR1-7	FGFR1	x	1029	1053	1232	807	724	971
FGFR1-8	FGFR1	x	755	618	653	869	795	783
FGFR1-9	FGFR1	x	780	866	930	816	1105	814
FGFR2-1	FGFR2	x	937	985	1018	1001	1023	1024
FGFR2-10	FGFR2	x	731	732	853	672	727	678
FGFR2-11	FGFR2	x	246	197	336	156	132	202
FGFR2-12	FGFR2	x	738	700	733	932	927	1099
FGFR2-13	FGFR2	x	776	601	592	476	560	682
FGFR2-14	FGFR2	x	744	626	767	850	850	978
FGFR2-15	FGFR2	x	1375	1191	1302	1347	1263	1176
FGFR2-16	FGFR2	x	1219	1308	1396	1236	1501	1420
FGFR2-17	FGFR2	x	771	638	654	992	772	815
FGFR2-2	FGFR2	x	540	496	506	371	540	320
FGFR2-3	FGFR2	x	632	649	682	982	847	709
FGFR2-4	FGFR2	x	713	621	656	686	709	849
FGFR2-5	FGFR2	x	532	578	436	681	656	614
FGFR2-6	FGFR2	x	482	533	501	442	579	535
FGFR2-7	FGFR2	x	396	612	355	553	671	529
FGFR2-8	FGFR2	x	654	636	672	578	736	798
FGFR2-9	FGFR2	x	703	662	659	605	792	588
FGFR3-1	FGFR3	x	350	243	306	363	302	382
FGFR3-10	FGFR3	x	131	66	78	93	94	181
FGFR3-11	FGFR3	x	510	582	427	470	510	511
FGFR3-12	FGFR3	x	680	665	658	723	638	537
FGFR3-13	FGFR3	x	650	851	707	696	659	742
FGFR3-14	FGFR3	x	289	254	350	280	343	257
FGFR3-15	FGFR3	x	995	832	1218	1110	1025	1010
FGFR3-2	FGFR3	x	1460	1144	1090	1274	1329	1388
FGFR3-3	FGFR3	x	550	630	637	533	627	450
FGFR3-4	FGFR3	x	785	566	787	765	810	1022
FGFR3-5	FGFR3	x	422	381	314	352	380	372
FGFR3-6	FGFR3	x	792	1015	1037	872	878	882
FGFR3-7	FGFR3	x	867	749	899	802	784	833
FGFR3-8	FGFR3	x	755	977	762	899	895	945
FGFR3-9	FGFR3	x	573	523	526	489	382	528
FGFR4-1	FGFR4	x	663	513	748	976	747	816
FGFR4-10	FGFR4	x	420	455	403	336	530	502
FGFR4-11	FGFR4	x	558	567	690	704	733	533
FGFR4-12	FGFR4	x	987	850	1023	947	957	1112
FGFR4-13	FGFR4	x	1547	1409	1444	1637	1888	1583
FGFR4-14	FGFR4	x	384	312	218	446	398	381
FGFR4-2	FGFR4	x	420	578	447	408	512	526
FGFR4-3	FGFR4	x	1282	1527	1443	1583	1705	1589
FGFR4-4	FGFR4	x	761	622	604	826	818	685
FGFR4-5	FGFR4	x	632	488	841	683	698	642
FGFR4-6	FGFR4	x	914	1035	1035	1071	1205	1067
FGFR4-7	FGFR4	x	752	674	734	744	822	802
FGFR4-8	FGFR4	x	389	411	338	558	489	462
FGFR4-9	FGFR4	x	906	931	864	1080	791	976
FGR-1	FGR	x	930	824	976	876	973	1147
FGR-10	FGR	x	820	843	855	784	903	957
FGR-11	FGR	x	651	635	476	769	542	601
FGR-12	FGR	x	458	521	438	418	334	562
FGR-2	FGR	x	175	155	132	216	224	161
FGR-3	FGR	x	202	188	151	232	107	153
FGR-4	FGR	x	945	1210	1162	839	1195	1130
FGR-5	FGR	x	2001	1859	1986	1720	1893	1915
FGR-6	FGR	x	590	657	550	597	568	670
FGR-7	FGR	x	723	794	705	650	759	724
FGR-8	FGR	x	876	951	871	791	890	1111
FGR-9	FGR	x	627	632	522	761	554	730
FLT1-1	FLT1	x	574	756	582	745	675	824
FLT1-10	FLT1	x	993	1125	1294	1159	1033	1232
FLT1-11	FLT1	x	926	680	849	771	698	665
FLT1-12	FLT1	x	578	739	451	647	717	659
FLT1-13	FLT1	x	547	513	653	473	536	560
FLT1-14	FLT1	x	354	235	213	391	223	342
FLT1-15	FLT1	x	694	670	581	840	825	788
FLT1-16	FLT1	x	835	719	840	1094	1145	1038
FLT1-17	FLT1	x	505	613	529	537	491	530
FLT1-18	FLT1	x	1082	1288	1217	1484	1229	1186
FLT1-19	FLT1	x	582	367	446	542	478	408
FLT1-2	FLT1	x	578	575	381	397	458	550
FLT1-20	FLT1	x	415	406	374	498	622	461
FLT1-21	FLT1	x	1127	1131	1067	1356	1096	1150
FLT1-22	FLT1	x	1268	1232	1135	1428	1462	1457
FLT1-3	FLT1	x	645	646	523	777	841	684
FLT1-4	FLT1	x	470	462	506	351	321	481
FLT1-5	FLT1	x	1077	1140	977	1041	1216	1144
FLT1-6	FLT1	x	721	620	730	779	904	844
FLT1-7	FLT1	x	1017	1182	937	1213	1061	1135
FLT1-8	FLT1	x	445	448	275	372	351	389
FLT1-9	FLT1	x	1496	1309	1253	1887	1921	1724
FLT3-1	FLT3	x	283	327	374	301	291	225
FLT3-10	FLT3	x	789	738	836	667	757	535
FLT3-2	FLT3	x	222	250	172	185	165	165
FLT3-3	FLT3	x	318	252	369	266	317	356
FLT3-4	FLT3	x	600	574	583	545	583	501
FLT3-5	FLT3	x	636	742	910	771	823	748
FLT3-6	FLT3	x	1017	862	1096	932	1034	1091
FLT3-7	FLT3	x	659	736	760	691	680	813
FLT3-8	FLT3	x	860	620	757	708	706	717
FLT3-9	FLT3	x	1414	1440	1337	1100	1023	1332
FLT4-1	FLT4	x	411	425	502	410	493	566
FLT4-10	FLT4	x	365	412	381	355	271	271
FLT4-2	FLT4	x	594	585	506	721	652	569
FLT4-3	FLT4	x	476	368	438	603	406	490
FLT4-4	FLT4	x	246	383	347	311	166	336
FLT4-5	FLT4	x	1328	1184	1280	1150	1383	1571
FLT4-6	FLT4	x	785	972	752	950	1200	1072
FLT4-7	FLT4	x	816	918	769	712	740	870
FLT4-8	FLT4	x	744	827	767	854	944	936
FLT4-9	FLT4	x	769	771	997	932	1014	1162
FRK-1	FRK	x	501	414	370	567	550	549
FRK-10	FRK	x	696	624	686	781	928	899
FRK-2	FRK	x	319	400	446	438	465	343
FRK-3	FRK	x	890	1156	950	813	788	865
FRK-4	FRK	x	121	73	166	67	106	139
FRK-5	FRK	x	370	377	479	357	457	409
FRK-6	FRK	x	1106	1066	871	1089	1260	1224
FRK-7	FRK	x	304	306	305	283	276	268
FRK-8	FRK	x	849	635	718	939	767	871
FRK-9	FRK	x	375	449	410	514	448	372
FYN-1	FYN	x	852	901	991	904	938	878
FYN-10	FYN	x	965	981	824	1007	1083	1168
FYN-11	FYN	x	377	485	270	322	446	427
FYN-12	FYN	x	888	1001	829	998	1041	1108
FYN-2	FYN	x	378	270	361	405	395	341
FYN-3	FYN	x	507	465	513	408	526	414
FYN-4	FYN	x	441	651	440	410	544	395
FYN-5	FYN	x	800	917	1030	945	735	948
FYN-6	FYN	x	388	513	420	434	428	372
FYN-7	FYN	x	354	363	425	423	473	515
FYN-8	FYN	x	608	719	502	736	796	798
FYN-9	FYN	x	895	1021	775	706	879	991
GAK-1	GAK	x	625	519	774	599	532	512
GAK-10	GAK	x	737	812	765	1006	1096	1097
GAK-2	GAK	x	488	445	514	378	356	349
GAK-3	GAK	x	864	925	825	669	730	763
GAK-4	GAK	x	494	464	455	459	260	398
GAK-5	GAK	x	799	563	968	420	484	450
GAK-6	GAK	x	609	499	537	291	278	352
GAK-7	GAK	x	546	452	637	546	523	624
GAK-8	GAK	x	561	507	515	593	518	501
GAK-9	GAK	x	756	658	822	431	444	627
GRK1-1	GRK1	x	549	591	582	575	580	639
GRK1-10	GRK1	x	482	560	583	518	592	651
GRK1-2	GRK1	x	638	563	522	688	634	651
GRK1-3	GRK1	x	822	577	575	823	756	884
GRK1-4	GRK1	x	181	198	101	157	160	123
GRK1-5	GRK1	x	678	706	537	669	552	785
GRK1-6	GRK1	x	497	484	403	439	490	457
GRK1-7	GRK1	x	875	999	1023	716	900	787
GRK1-8	GRK1	x	761	801	712	745	752	753
GRK1-9	GRK1	x	416	467	341	517	573	544
GRK4-1	GRK4	x	206	194	206	160	201	146
GRK4-10	GRK4	x	990	818	1048	1238	971	999
GRK4-11	GRK4	x	739	759	568	859	709	560
GRK4-2	GRK4	x	128	154	94	133	155	92
GRK4-3	GRK4	x	974	760	938	1008	802	765
GRK4-4	GRK4	x	677	794	836	576	699	785
GRK4-5	GRK4	x	678	610	733	536	598	726
GRK4-6	GRK4	x	637	790	692	757	783	859
GRK4-7	GRK4	x	725	694	864	679	812	679
GRK4-8	GRK4	x	557	454	628	633	647	454
GRK4-9	GRK4	x	1155	1129	935	1218	1355	1291
GRK5-1	GRK5	x	343	395	495	311	370	325
GRK5-10	GRK5	x	776	848	721	546	680	586
GRK5-2	GRK5	x	543	525	818	644	638	628
GRK5-3	GRK5	x	372	366	340	409	432	461
GRK5-4	GRK5	x	681	503	530	544	530	650
GRK5-5	GRK5	x	997	1209	867	1115	1069	1045
GRK5-6	GRK5	x	659	732	609	863	704	822
GRK5-7	GRK5	x	302	539	495	344	318	600
GRK5-8	GRK5	x	1060	928	957	1119	1199	1354
GRK5-9	GRK5	x	612	528	716	784	573	555
GRK6-1	GRK6	x	254	374	292	323	254	315
GRK6-10	GRK6	x	878	838	842	592	723	813
GRK6-11	GRK6	x	668	879	758	623	737	650
GRK6-12	GRK6	x	820	833	711	949	734	895
GRK6-2	GRK6	x	825	823	920	1171	922	978
GRK6-3	GRK6	x	781	603	813	848	820	921
GRK6-4	GRK6	x	1237	1221	1424	1219	1427	1533
GRK6-5	GRK6	x	523	593	580	396	546	366
GRK6-6	GRK6	x	837	719	803	819	659	619
GRK6-7	GRK6	x	661	538	848	834	835	623
GRK6-8	GRK6	x	712	687	625	741	906	797
GRK6-9	GRK6	x	883	965	915	866	1142	844
GRK7-1	GRK7	x	567	629	649	693	692	701
GRK7-10	GRK7	x	473	404	507	532	540	580
GRK7-2	GRK7	x	686	912	861	578	671	769
GRK7-3	GRK7	x	868	735	796	1012	776	901
GRK7-4	GRK7	x	555	766	615	700	686	637
GRK7-5	GRK7	x	890	638	870	992	902	1131
GRK7-6	GRK7	x	688	707	703	811	931	820
GRK7-7	GRK7	x	795	660	775	766	907	797
GRK7-8	GRK7	x	419	286	310	431	390	539
GRK7-9	GRK7	x	939	784	1062	1175	1076	984
GSG2-1	GSG2	x	1713	1642	1607	1883	2011	1723
GSG2-10	GSG2	x	574	550	679	490	588	577
GSG2-2	GSG2	x	538	727	423	530	339	442
GSG2-3	GSG2	x	258	182	312	273	301	268
GSG2-4	GSG2	x	468	671	552	346	437	551
GSG2-5	GSG2	x	668	975	728	714	670	549
GSG2-6	GSG2	x	810	813	1161	684	773	927
GSG2-7	GSG2	x	749	741	928	1031	802	1000
GSG2-8	GSG2	x	535	554	700	566	589	521
GSG2-9	GSG2	x	811	985	842	785	708	814
GSK3A-1	GSK3A	x	522	466	452	461	441	518
GSK3A-10	GSK3A	x	252	364	242	203	143	190
GSK3A-2	GSK3A	x	1033	1017	873	740	893	970
[truncated: 3,966 more rows]

## Sheet: SW48
SW48 (CMS1)
* type explanation:
x	Experimental sgRNA
n	Negative control sgRNA (non-targeting)
p	Positive control sgRNA
Tag	GeneSymbol	type*	t0_r1	t0_r2	t0_r3	t1_r1	t1_r2	t1_r3
AAK1-1	AAK1	x	493	547	581	477	526	513
AAK1-10	AAK1	x	166	159	132	134	177	140
AAK1-2	AAK1	x	478	521	494	589	499	528
AAK1-3	AAK1	x	314	309	342	261	255	225
AAK1-4	AAK1	x	404	481	392	307	241	315
AAK1-5	AAK1	x	410	400	441	214	400	412
AAK1-6	AAK1	x	158	178	186	152	191	140
AAK1-7	AAK1	x	495	551	534	505	584	477
AAK1-8	AAK1	x	327	344	336	268	268	324
AAK1-9	AAK1	x	848	901	933	757	870	848
AATK-1	AATK	x	274	318	285	274	238	268
AATK-10	AATK	x	741	652	742	631	666	523
AATK-11	AATK	x	308	309	378	376	356	241
AATK-2	AATK	x	275	244	249	157	195	113
AATK-3	AATK	x	306	297	321	333	304	414
AATK-4	AATK	x	123	130	110	167	93	144
AATK-5	AATK	x	167	142	164	242	114	121
AATK-6	AATK	x	496	537	494	401	413	481
AATK-7	AATK	x	398	439	461	592	562	594
AATK-8	AATK	x	223	211	242	289	176	185
AATK-9	AATK	x	312	316	292	270	317	283
ABL1-1	ABL1	x	500	476	530	464	548	523
ABL1-10	ABL1	x	431	462	425	483	283	384
ABL1-2	ABL1	x	304	287	263	375	454	309
ABL1-3	ABL1	x	229	259	259	270	241	341
ABL1-4	ABL1	x	159	176	210	195	246	190
ABL1-5	ABL1	x	449	481	494	530	538	519
ABL1-6	ABL1	x	452	413	416	420	484	481
ABL1-7	ABL1	x	422	375	422	420	413	444
ABL1-8	ABL1	x	101	82	85	132	144	113
ABL1-9	ABL1	x	69	84	77	90	61	62
ABL2-1	ABL2	x	226	242	261	247	274	190
ABL2-10	ABL2	x	505	503	418	543	503	547
ABL2-11	ABL2	x	368	380	383	278	260	245
ABL2-12	ABL2	x	330	352	378	441	338	412
ABL2-13	ABL2	x	299	323	272	436	439	292
ABL2-14	ABL2	x	467	570	546	497	545	500
ABL2-15	ABL2	x	286	284	272	209	130	172
ABL2-16	ABL2	x	431	445	441	449	562	378
ABL2-17	ABL2	x	204	190	157	172	143	143
ABL2-18	ABL2	x	1083	977	1010	1087	987	888
ABL2-19	ABL2	x	332	305	264	387	347	433
ABL2-2	ABL2	x	492	473	450	607	576	561
ABL2-3	ABL2	x	349	366	380	341	460	390
ABL2-4	ABL2	x	413	463	437	340	462	400
ABL2-5	ABL2	x	536	501	544	378	319	467
ABL2-6	ABL2	x	101	115	96	94	110	119
ABL2-7	ABL2	x	299	267	287	249	254	283
ABL2-8	ABL2	x	340	350	294	321	341	324
ABL2-9	ABL2	x	192	177	175	127	139	152
ACVR1-1	ACVR1	x	331	327	284	285	245	296
ACVR1-10	ACVR1	x	451	506	445	553	436	418
ACVR1-11	ACVR1	x	363	391	342	371	500	448
ACVR1-12	ACVR1	x	534	543	536	526	493	459
ACVR1-13	ACVR1	x	365	412	359	401	405	408
ACVR1-14	ACVR1	x	1054	1057	1069	1510	1468	1502
ACVR1-2	ACVR1	x	423	405	383	565	515	415
ACVR1-3	ACVR1	x	402	391	374	387	413	427
ACVR1-4	ACVR1	x	537	508	507	586	645	612
ACVR1-5	ACVR1	x	739	812	790	767	758	907
ACVR1-6	ACVR1	x	257	280	248	319	316	222
ACVR1-7	ACVR1	x	487	493	489	471	489	392
ACVR1-8	ACVR1	x	758	796	769	1043	809	933
ACVR1-9	ACVR1	x	1252	1253	1227	1304	1369	1067
ACVR1B-1	ACVR1B	x	953	920	935	949	1197	1138
ACVR1B-10	ACVR1B	x	745	685	752	518	619	614
ACVR1B-11	ACVR1B	x	439	408	430	394	362	323
ACVR1B-12	ACVR1B	x	435	418	408	394	323	292
ACVR1B-13	ACVR1B	x	546	483	451	706	633	494
ACVR1B-2	ACVR1B	x	402	382	375	352	394	312
ACVR1B-3	ACVR1B	x	513	451	485	498	474	584
ACVR1B-4	ACVR1B	x	230	261	220	166	120	127
ACVR1B-5	ACVR1B	x	141	143	179	195	122	175
ACVR1B-6	ACVR1B	x	351	368	327	331	302	351
ACVR1B-7	ACVR1B	x	306	316	311	320	213	190
ACVR1B-8	ACVR1B	x	439	349	397	348	258	359
ACVR1B-9	ACVR1B	x	376	314	302	457	433	351
ACVR1C-1	ACVR1C	x	172	151	148	100	147	218
ACVR1C-10	ACVR1C	x	175	159	160	208	140	239
ACVR1C-11	ACVR1C	x	649	661	628	752	666	654
ACVR1C-12	ACVR1C	x	75	75	79	146	83	120
ACVR1C-13	ACVR1C	x	351	372	389	335	312	561
ACVR1C-14	ACVR1C	x	413	435	478	508	564	727
ACVR1C-15	ACVR1C	x	446	430	397	553	355	567
ACVR1C-16	ACVR1C	x	1156	1027	994	1476	1315	1702
ACVR1C-17	ACVR1C	x	702	694	743	773	810	805
ACVR1C-18	ACVR1C	x	314	310	335	306	360	409
ACVR1C-19	ACVR1C	x	396	410	433	431	450	355
ACVR1C-2	ACVR1C	x	258	265	266	295	281	257
ACVR1C-20	ACVR1C	x	357	318	375	386	405	288
ACVR1C-3	ACVR1C	x	771	685	726	1031	1106	1170
ACVR1C-4	ACVR1C	x	644	638	722	762	732	778
ACVR1C-5	ACVR1C	x	318	279	257	278	304	259
ACVR1C-6	ACVR1C	x	340	356	324	357	291	324
ACVR1C-7	ACVR1C	x	168	160	146	198	262	173
ACVR1C-8	ACVR1C	x	331	418	410	270	355	350
ACVR1C-9	ACVR1C	x	500	527	479	708	843	893
ACVR2A-1	ACVR2A	x	503	496	463	584	605	547
ACVR2A-10	ACVR2A	x	540	466	476	697	625	721
ACVR2A-11	ACVR2A	x	368	384	448	424	423	382
ACVR2A-12	ACVR2A	x	480	484	492	477	588	484
ACVR2A-13	ACVR2A	x	273	310	324	333	464	310
ACVR2A-2	ACVR2A	x	421	412	442	382	358	374
ACVR2A-3	ACVR2A	x	405	344	396	453	375	415
ACVR2A-4	ACVR2A	x	209	210	218	232	248	259
ACVR2A-5	ACVR2A	x	400	414	357	481	356	338
ACVR2A-6	ACVR2A	x	186	168	169	200	146	228
ACVR2A-7	ACVR2A	x	331	311	375	441	440	429
ACVR2A-8	ACVR2A	x	129	99	141	89	105	66
ACVR2A-9	ACVR2A	x	504	522	531	514	525	573
ACVR2B-1	ACVR2B	x	283	314	287	351	407	379
ACVR2B-10	ACVR2B	x	579	643	591	364	379	353
ACVR2B-2	ACVR2B	x	261	281	247	162	254	277
ACVR2B-3	ACVR2B	x	426	520	494	553	708	441
ACVR2B-4	ACVR2B	x	371	405	357	382	377	310
ACVR2B-5	ACVR2B	x	389	395	339	359	285	265
ACVR2B-6	ACVR2B	x	127	146	135	211	128	238
ACVR2B-7	ACVR2B	x	90	111	119	89	94	96
ACVR2B-8	ACVR2B	x	638	590	571	602	588	667
ACVR2B-9	ACVR2B	x	394	383	359	424	466	471
ACVRL1-1	ACVRL1	x	126	130	126	86	74	93
ACVRL1-10	ACVRL1	x	340	339	335	288	257	249
ACVRL1-2	ACVRL1	x	836	912	895	983	874	1053
ACVRL1-3	ACVRL1	x	69	62	61	152	31	70
ACVRL1-4	ACVRL1	x	96	80	87	62	64	74
ACVRL1-5	ACVRL1	x	419	430	459	323	377	361
ACVRL1-6	ACVRL1	x	597	665	606	741	696	648
ACVRL1-7	ACVRL1	x	464	457	476	335	431	407
ACVRL1-8	ACVRL1	x	396	434	410	368	265	243
ACVRL1-9	ACVRL1	x	196	205	250	183	93	181
ADCK1-1	ADCK1	x	879	894	904	763	722	742
ADCK1-10	ADCK1	x	463	415	441	463	497	518
ADCK1-11	ADCK1	x	672	614	624	410	355	402
ADCK1-2	ADCK1	x	537	533	513	560	490	619
ADCK1-3	ADCK1	x	200	213	209	232	280	298
ADCK1-4	ADCK1	x	519	540	566	669	536	557
ADCK1-5	ADCK1	x	561	510	567	762	691	959
ADCK1-6	ADCK1	x	708	614	628	693	859	806
ADCK1-7	ADCK1	x	660	656	638	567	522	602
ADCK1-8	ADCK1	x	1199	1041	1047	956	960	1037
ADCK1-9	ADCK1	x	373	374	400	392	292	395
ADCK2-1	ADCK2	x	557	503	510	529	563	429
ADCK2-10	ADCK2	x	131	155	144	75	91	103
ADCK2-2	ADCK2	x	508	532	520	277	360	382
ADCK2-3	ADCK2	x	59	57	77	62	94	93
ADCK2-4	ADCK2	x	623	616	598	628	707	745
ADCK2-5	ADCK2	x	640	773	651	637	863	678
ADCK2-6	ADCK2	x	201	198	218	163	125	154
ADCK2-7	ADCK2	x	141	97	116	124	73	75
ADCK2-8	ADCK2	x	353	358	385	341	339	385
ADCK2-9	ADCK2	x	723	710	676	570	817	663
ADCK3-1	ADCK3	x	287	294	277	372	454	327
ADCK3-10	ADCK3	x	524	505	487	550	675	671
ADCK3-2	ADCK3	x	426	518	546	651	601	558
ADCK3-3	ADCK3	x	217	203	225	239	113	324
ADCK3-4	ADCK3	x	302	294	303	274	489	371
ADCK3-5	ADCK3	x	616	698	739	717	453	558
ADCK3-6	ADCK3	x	392	372	365	375	465	347
ADCK3-7	ADCK3	x	521	528	529	582	635	660
ADCK3-8	ADCK3	x	310	343	321	606	507	518
ADCK3-9	ADCK3	x	389	412	430	509	484	649
ADCK4-1	ADCK4	x	322	342	282	385	372	417
ADCK4-10	ADCK4	x	152	157	168	194	244	214
ADCK4-11	ADCK4	x	508	577	507	481	413	459
ADCK4-12	ADCK4	x	324	343	365	368	354	273
ADCK4-13	ADCK4	x	347	307	312	352	301	272
ADCK4-14	ADCK4	x	458	410	402	519	426	399
ADCK4-2	ADCK4	x	673	664	650	675	915	844
ADCK4-3	ADCK4	x	208	202	157	375	331	247
ADCK4-4	ADCK4	x	146	171	141	216	162	283
ADCK4-5	ADCK4	x	401	373	359	450	473	559
ADCK4-6	ADCK4	x	409	397	437	431	365	424
ADCK4-7	ADCK4	x	426	375	363	432	426	402
ADCK4-8	ADCK4	x	566	601	563	491	597	575
ADCK4-9	ADCK4	x	171	162	138	263	188	228
ADCK5-1	ADCK5	x	616	702	711	659	719	684
ADCK5-10	ADCK5	x	706	691	736	620	905	614
ADCK5-2	ADCK5	x	297	279	318	411	459	372
ADCK5-3	ADCK5	x	534	476	509	564	515	529
ADCK5-4	ADCK5	x	553	531	504	463	644	453
ADCK5-5	ADCK5	x	467	524	496	577	592	618
ADCK5-6	ADCK5	x	335	335	329	246	266	284
ADCK5-7	ADCK5	x	890	885	899	668	649	766
ADCK5-8	ADCK5	x	513	422	446	491	432	478
ADCK5-9	ADCK5	x	492	528	532	652	506	570
ADRBK1-1	ADRBK1	x	22	32	44	23	30	19
ADRBK1-10	ADRBK1	x	557	538	496	644	711	589
ADRBK1-2	ADRBK1	x	250	211	237	249	282	255
ADRBK1-3	ADRBK1	x	516	591	608	378	558	661
ADRBK1-4	ADRBK1	x	554	559	602	536	437	478
ADRBK1-5	ADRBK1	x	312	326	339	296	458	411
ADRBK1-6	ADRBK1	x	373	335	335	300	311	260
ADRBK1-7	ADRBK1	x	513	477	465	295	347	262
ADRBK1-8	ADRBK1	x	341	351	329	364	367	247
ADRBK1-9	ADRBK1	x	205	213	268	250	198	150
ADRBK2-1	ADRBK2	x	545	577	587	512	507	616
ADRBK2-10	ADRBK2	x	323	380	343	404	487	414
ADRBK2-2	ADRBK2	x	331	353	313	358	372	368
ADRBK2-3	ADRBK2	x	463	468	480	525	604	441
ADRBK2-4	ADRBK2	x	487	526	479	446	418	489
ADRBK2-5	ADRBK2	x	431	440	464	375	371	425
ADRBK2-6	ADRBK2	x	659	636	630	764	732	852
ADRBK2-7	ADRBK2	x	410	451	463	564	584	534
ADRBK2-8	ADRBK2	x	361	364	309	612	415	509
ADRBK2-9	ADRBK2	x	565	554	489	515	532	493
AKT1-1	AKT1	x	249	187	190	271	243	232
AKT1-10	AKT1	x	435	401	407	222	235	208
AKT1-11	AKT1	x	488	421	488	286	366	295
AKT1-12	AKT1	x	871	877	939	647	632	674
AKT1-2	AKT1	x	400	433	339	610	434	373
AKT1-3	AKT1	x	692	658	611	281	270	344
AKT1-4	AKT1	x	355	312	316	250	357	275
AKT1-5	AKT1	x	283	322	289	166	147	253
AKT1-6	AKT1	x	483	458	467	261	392	303
AKT1-7	AKT1	x	534	510	524	466	491	497
AKT1-8	AKT1	x	688	688	622	577	431	557
AKT1-9	AKT1	x	357	431	408	298	364	325
AKT2-1	AKT2	x	290	368	299	236	244	294
AKT2-10	AKT2	x	627	592	607	694	858	912
AKT2-11	AKT2	x	468	432	433	359	360	403
AKT2-12	AKT2	x	390	441	400	338	473	350
AKT2-2	AKT2	x	873	720	793	720	609	670
AKT2-3	AKT2	x	1045	984	956	596	700	695
AKT2-4	AKT2	x	328	331	332	380	300	303
AKT2-5	AKT2	x	260	268	255	187	182	221
AKT2-6	AKT2	x	482	520	487	589	556	567
AKT2-7	AKT2	x	226	259	265	257	128	120
AKT2-8	AKT2	x	282	268	285	250	258	238
AKT2-9	AKT2	x	540	570	516	591	616	508
AKT3-1	AKT3	x	412	423	407	514	506	441
AKT3-10	AKT3	x	468	618	497	663	643	579
AKT3-11	AKT3	x	310	284	255	457	430	468
AKT3-2	AKT3	x	385	355	357	459	399	452
AKT3-3	AKT3	x	355	375	343	480	259	378
AKT3-4	AKT3	x	105	97	84	87	146	171
AKT3-5	AKT3	x	426	525	489	466	456	501
AKT3-6	AKT3	x	680	702	703	1053	1045	989
AKT3-7	AKT3	x	175	183	211	246	229	347
AKT3-8	AKT3	x	175	188	220	312	277	323
AKT3-9	AKT3	x	205	234	200	233	237	382
ALK-1	ALK	x	367	310	313	209	229	266
ALK-10	ALK	x	343	329	302	264	269	342
ALK-2	ALK	x	931	1005	973	1027	801	941
ALK-3	ALK	x	176	199	228	254	150	195
ALK-4	ALK	x	583	518	486	460	399	508
ALK-5	ALK	x	308	312	372	392	327	385
ALK-6	ALK	x	249	232	229	191	220	203
ALK-7	ALK	x	330	318	367	375	497	396
ALK-8	ALK	x	546	595	552	544	524	449
ALK-9	ALK	x	817	823	829	926	795	922
ALPK1-1	ALPK1	x	988	935	1031	1056	1117	989
ALPK1-10	ALPK1	x	758	734	793	794	972	886
ALPK1-2	ALPK1	x	155	186	175	221	160	213
ALPK1-3	ALPK1	x	593	526	506	530	520	471
ALPK1-4	ALPK1	x	343	372	319	386	287	286
ALPK1-5	ALPK1	x	195	201	251	429	220	329
ALPK1-6	ALPK1	x	345	340	337	408	463	315
ALPK1-7	ALPK1	x	397	352	381	550	474	579
ALPK1-8	ALPK1	x	787	822	760	687	752	686
ALPK1-9	ALPK1	x	226	228	257	289	262	383
ALPK2-1	ALPK2	x	217	154	194	125	203	180
ALPK2-10	ALPK2	x	299	288	292	302	425	337
ALPK2-2	ALPK2	x	2	0	1	0	2	0
ALPK2-3	ALPK2	x	232	219	239	436	418	343
ALPK2-4	ALPK2	x	229	251	205	254	503	314
ALPK2-5	ALPK2	x	182	209	174	291	328	213
ALPK2-6	ALPK2	x	464	473	462	736	773	710
ALPK2-7	ALPK2	x	217	215	196	257	353	343
ALPK2-8	ALPK2	x	433	511	542	586	391	506
ALPK2-9	ALPK2	x	587	604	611	714	788	678
ALPK3-1	ALPK3	x	297	284	239	303	329	433
ALPK3-10	ALPK3	x	386	320	371	369	264	327
ALPK3-2	ALPK3	x	303	399	339	450	503	532
ALPK3-3	ALPK3	x	298	338	244	421	447	487
ALPK3-4	ALPK3	x	285	275	297	366	282	342
ALPK3-5	ALPK3	x	285	275	287	277	409	332
ALPK3-6	ALPK3	x	258	283	285	286	323	262
ALPK3-7	ALPK3	x	138	110	133	149	115	130
ALPK3-8	ALPK3	x	608	581	625	746	531	687
ALPK3-9	ALPK3	x	678	624	606	933	1027	956
AMHR2-1	AMHR2	x	534	575	538	833	855	772
AMHR2-10	AMHR2	x	398	385	426	305	282	350
AMHR2-11	AMHR2	x	480	543	543	595	655	626
AMHR2-12	AMHR2	x	180	211	195	153	153	119
AMHR2-13	AMHR2	x	390	368	383	392	425	444
AMHR2-14	AMHR2	x	315	320	277	404	390	344
AMHR2-2	AMHR2	x	389	427	388	445	388	411
AMHR2-3	AMHR2	x	307	264	187	212	240	111
AMHR2-4	AMHR2	x	221	225	200	163	188	272
AMHR2-5	AMHR2	x	336	346	363	309	413	365
AMHR2-6	AMHR2	x	567	623	583	556	605	535
AMHR2-7	AMHR2	x	250	245	229	354	332	377
AMHR2-8	AMHR2	x	318	359	333	237	270	294
AMHR2-9	AMHR2	x	421	419	415	578	521	544
ANKK1-1	ANKK1	x	697	697	713	868	895	912
ANKK1-10	ANKK1	x	166	159	195	103	120	113
ANKK1-2	ANKK1	x	331	361	342	406	525	392
ANKK1-3	ANKK1	x	433	432	387	427	423	546
ANKK1-4	ANKK1	x	363	353	350	386	449	483
ANKK1-5	ANKK1	x	238	263	281	216	255	275
ANKK1-6	ANKK1	x	216	183	233	249	137	272
ANKK1-7	ANKK1	x	290	301	273	288	291	331
ANKK1-8	ANKK1	x	240	224	226	293	366	289
ANKK1-9	ANKK1	x	546	601	564	596	633	478
ARAF-1	ARAF	x	283	295	307	338	478	453
ARAF-10	ARAF	x	380	341	397	368	427	482
ARAF-11	ARAF	x	532	539	587	673	828	530
ARAF-12	ARAF	x	431	440	487	439	666	415
ARAF-13	ARAF	x	410	403	348	435	445	459
ARAF-14	ARAF	x	614	624	572	655	809	664
ARAF-15	ARAF	x	397	426	411	457	379	488
ARAF-16	ARAF	x	556	564	565	690	550	728
ARAF-17	ARAF	x	480	493	554	537	773	567
ARAF-2	ARAF	x	360	321	336	434	391	420
ARAF-3	ARAF	x	727	777	756	769	998	828
ARAF-4	ARAF	x	371	361	391	354	433	495
ARAF-5	ARAF	x	776	743	780	1001	995	1000
ARAF-6	ARAF	x	225	283	224	326	293	351
ARAF-7	ARAF	x	384	332	391	477	517	571
ARAF-8	ARAF	x	211	209	211	223	221	224
ARAF-9	ARAF	x	632	656	730	720	654	965
ATM-1	ATM	x	401	389	401	483	453	437
ATM-10	ATM	x	421	421	377	355	381	300
ATM-2	ATM	x	308	314	272	392	363	263
ATM-3	ATM	x	616	512	562	546	518	554
ATM-4	ATM	x	376	349	365	422	294	447
ATM-5	ATM	x	339	368	375	331	237	380
ATM-6	ATM	x	277	293	293	495	503	386
ATM-7	ATM	x	261	306	279	350	367	307
ATM-8	ATM	x	326	301	279	417	421	366
ATM-9	ATM	x	495	487	432	375	383	399
ATR-1	ATR	x	262	260	291	211	239	167
ATR-10	ATR	x	341	309	305	68	69	130
ATR-2	ATR	x	930	952	1006	278	232	325
ATR-3	ATR	x	541	522	554	229	321	186
ATR-4	ATR	x	261	267	268	216	114	234
ATR-5	ATR	x	725	798	736	1036	882	903
ATR-6	ATR	x	196	176	178	85	67	75
ATR-7	ATR	x	341	354	359	51	78	70
ATR-8	ATR	x	170	153	165	249	261	168
ATR-9	ATR	x	426	393	458	267	180	222
AURKA-1	AURKA	x	176	182	163	12	17	21
AURKA-10	AURKA	x	413	416	384	111	123	99
AURKA-2	AURKA	x	493	465	431	149	183	183
AURKA-3	AURKA	x	137	138	126	52	49	33
AURKA-4	AURKA	x	299	319	318	37	37	9
AURKA-5	AURKA	x	289	217	244	31	43	57
AURKA-6	AURKA	x	229	237	235	68	119	109
AURKA-7	AURKA	x	452	501	480	271	232	297
AURKA-8	AURKA	x	573	537	563	103	89	92
AURKA-9	AURKA	x	281	286	296	369	351	373
AURKB-1	AURKB	x	439	436	431	167	137	163
AURKB-10	AURKB	x	298	293	303	132	201	146
AURKB-11	AURKB	x	152	134	157	106	120	113
AURKB-12	AURKB	x	468	430	451	113	152	92
AURKB-13	AURKB	x	421	428	411	110	137	84
AURKB-14	AURKB	x	410	418	376	139	201	169
AURKB-15	AURKB	x	427	444	456	125	321	169
AURKB-16	AURKB	x	421	389	380	113	127	161
AURKB-2	AURKB	x	291	283	292	163	193	189
AURKB-3	AURKB	x	369	402	407	160	194	161
AURKB-4	AURKB	x	422	514	496	307	291	214
AURKB-5	AURKB	x	495	461	558	481	489	524
AURKB-6	AURKB	x	114	107	142	23	19	46
AURKB-7	AURKB	x	869	881	910	326	274	279
AURKB-8	AURKB	x	499	503	457	89	107	137
AURKB-9	AURKB	x	468	443	407	172	144	92
AURKC-1	AURKC	x	467	463	414	720	540	571
AURKC-10	AURKC	x	459	417	415	607	528	654
AURKC-2	AURKC	x	692	682	715	881	870	790
AURKC-3	AURKC	x	308	329	286	401	434	351
AURKC-4	AURKC	x	499	524	578	544	464	508
AURKC-5	AURKC	x	713	688	785	942	1027	1035
AURKC-6	AURKC	x	673	690	667	644	745	782
AURKC-7	AURKC	x	467	428	471	383	498	436
AURKC-8	AURKC	x	369	431	358	591	592	464
AURKC-9	AURKC	x	493	505	533	532	478	443
AXL-1	AXL	x	361	385	396	247	308	301
AXL-10	AXL	x	392	415	446	427	329	279
AXL-11	AXL	x	640	629	634	628	519	560
AXL-12	AXL	x	257	233	255	357	360	304
AXL-13	AXL	x	717	794	800	849	925	901
AXL-14	AXL	x	257	253	239	139	210	169
AXL-15	AXL	x	767	824	758	631	660	600
AXL-16	AXL	x	564	631	654	956	956	905
AXL-2	AXL	x	483	476	482	525	588	530
AXL-3	AXL	x	245	296	286	198	231	227
AXL-4	AXL	x	449	476	470	509	476	600
AXL-5	AXL	x	492	448	431	558	714	620
AXL-6	AXL	x	381	399	396	460	589	376
AXL-7	AXL	x	524	534	535	404	439	435
AXL-8	AXL	x	241	221	215	218	251	224
AXL-9	AXL	x	550	585	491	610	632	576
BCKDK-1	BCKDK	x	125	109	107	121	103	146
BCKDK-10	BCKDK	x	578	620	650	512	417	581
BCKDK-11	BCKDK	x	306	289	291	522	470	385
BCKDK-2	BCKDK	x	437	417	422	414	418	427
BCKDK-3	BCKDK	x	408	422	416	549	515	552
BCKDK-4	BCKDK	x	511	490	487	434	489	530
BCKDK-5	BCKDK	x	451	457	519	355	406	332
BCKDK-6	BCKDK	x	307	331	331	235	212	179
BCKDK-7	BCKDK	x	269	290	302	253	333	289
BCKDK-8	BCKDK	x	466	397	406	278	244	320
BCKDK-9	BCKDK	x	105	110	130	155	86	150
BLK-1	BLK	x	462	485	518	522	491	506
BLK-10	BLK	x	269	256	265	303	231	268
BLK-2	BLK	x	425	405	391	536	503	435
BLK-3	BLK	x	441	465	454	630	472	599
BLK-4	BLK	x	339	284	265	364	321	368
BLK-5	BLK	x	883	858	881	877	905	881
BLK-6	BLK	x	302	359	299	306	352	278
BLK-7	BLK	x	298	251	318	279	309	341
BLK-8	BLK	x	631	636	648	990	1046	907
BLK-9	BLK	x	484	509	479	487	421	499
BMP2K-1	BMP2K	x	142	173	161	169	159	143
BMP2K-10	BMP2K	x	408	460	411	435	456	437
BMP2K-11	BMP2K	x	464	506	483	390	380	471
BMP2K-2	BMP2K	x	114	142	127	89	122	139
BMP2K-3	BMP2K	x	236	202	222	193	228	171
BMP2K-4	BMP2K	x	73	84	77	78	72	76
BMP2K-5	BMP2K	x	729	728	833	805	911	973
BMP2K-6	BMP2K	x	215	235	211	169	191	215
BMP2K-7	BMP2K	x	990	1013	1002	973	1026	853
BMP2K-8	BMP2K	x	238	244	213	307	138	190
BMP2K-9	BMP2K	x	394	298	383	347	326	313
BMPR1A-1	BMPR1A	x	242	259	255	146	124	179
BMPR1A-10	BMPR1A	x	412	493	482	380	430	528
BMPR1A-2	BMPR1A	x	48	50	44	59	54	49
BMPR1A-3	BMPR1A	x	556	556	574	401	490	577
BMPR1A-4	BMPR1A	x	230	201	196	209	188	168
BMPR1A-5	BMPR1A	x	449	418	409	333	409	374
BMPR1A-6	BMPR1A	x	698	723	741	637	571	544
BMPR1A-7	BMPR1A	x	601	564	535	473	450	415
BMPR1A-8	BMPR1A	x	318	303	285	216	192	296
BMPR1A-9	BMPR1A	x	168	172	173	121	145	103
BMPR1B-1	BMPR1B	x	363	319	357	354	377	342
BMPR1B-10	BMPR1B	x	604	622	587	647	513	589
BMPR1B-2	BMPR1B	x	412	368	391	345	348	350
BMPR1B-3	BMPR1B	x	508	506	520	515	409	484
BMPR1B-4	BMPR1B	x	484	510	493	603	527	376
BMPR1B-5	BMPR1B	x	634	620	596	546	620	637
BMPR1B-6	BMPR1B	x	480	431	412	628	431	484
BMPR1B-7	BMPR1B	x	503	520	534	692	730	596
BMPR1B-8	BMPR1B	x	341	312	350	306	233	323
BMPR1B-9	BMPR1B	x	437	395	399	410	413	495
BMPR2-1	BMPR2	x	232	236	224	221	111	242
BMPR2-10	BMPR2	x	315	275	255	225	188	207
BMPR2-2	BMPR2	x	308	304	330	195	180	139
BMPR2-3	BMPR2	x	162	198	209	157	142	157
BMPR2-4	BMPR2	x	665	689	706	345	453	418
BMPR2-5	BMPR2	x	718	693	661	704	531	542
BMPR2-6	BMPR2	x	622	686	712	549	529	549
BMPR2-7	BMPR2	x	256	273	237	215	189	186
BMPR2-8	BMPR2	x	339	359	357	258	203	300
BMPR2-9	BMPR2	x	135	170	143	254	265	216
BMX-1	BMX	x	513	526	526	770	647	648
BMX-10	BMX	x	228	225	198	305	253	307
BMX-2	BMX	x	549	587	567	736	698	789
BMX-3	BMX	x	384	380	378	551	518	453
BMX-4	BMX	x	686	669	688	822	818	702
BMX-5	BMX	x	495	463	493	620	684	733
BMX-6	BMX	x	520	522	539	511	633	655
BMX-7	BMX	x	634	606	572	898	727	851
BMX-8	BMX	x	310	376	368	443	390	282
BMX-9	BMX	x	519	527	479	857	925	998
BRAF-1	BRAF	x	271	359	307	323	378	254
BRAF-10	BRAF	x	734	755	777	1105	1149	1096
BRAF-2	BRAF	x	118	121	135	64	116	132
BRAF-3	BRAF	x	381	443	354	575	433	459
BRAF-4	BRAF	x	160	136	172	296	189	337
BRAF-5	BRAF	x	672	709	641	644	678	589
BRAF-6	BRAF	x	347	339	347	462	396	423
BRAF-7	BRAF	x	553	549	595	651	884	877
BRAF-8	BRAF	x	330	360	354	310	393	275
BRAF-9	BRAF	x	449	457	493	592	520	453
BRSK1-1	BRSK1	x	287	324	275	392	339	367
BRSK1-10	BRSK1	x	388	397	419	243	258	208
BRSK1-2	BRSK1	x	429	474	398	481	396	452
BRSK1-3	BRSK1	x	236	298	211	233	272	225
BRSK1-4	BRSK1	x	466	461	491	390	475	437
BRSK1-5	BRSK1	x	375	376	347	351	341	349
BRSK1-6	BRSK1	x	301	289	378	242	236	444
BRSK1-7	BRSK1	x	334	287	315	338	437	372
BRSK1-8	BRSK1	x	655	649	637	731	674	783
BRSK1-9	BRSK1	x	327	308	299	355	360	354
BRSK2-1	BRSK2	x	484	465	499	544	617	553
BRSK2-10	BRSK2	x	589	578	614	686	888	560
BRSK2-11	BRSK2	x	291	293	261	271	305	253
BRSK2-12	BRSK2	x	311	309	327	277	403	341
BRSK2-13	BRSK2	x	316	392	376	316	323	342
BRSK2-14	BRSK2	x	554	580	554	584	527	441
BRSK2-15	BRSK2	x	544	643	579	575	527	613
BRSK2-16	BRSK2	x	233	278	272	401	395	429
BRSK2-17	BRSK2	x	385	375	394	429	381	359
BRSK2-2	BRSK2	x	452	424	494	467	447	595
BRSK2-3	BRSK2	x	820	733	852	762	835	704
BRSK2-4	BRSK2	x	378	411	385	457	535	443
BRSK2-5	BRSK2	x	331	297	311	330	349	337
BRSK2-6	BRSK2	x	410	405	366	321	325	318
BRSK2-7	BRSK2	x	253	221	232	188	237	310
BRSK2-8	BRSK2	x	414	393	423	631	659	651
BRSK2-9	BRSK2	x	879	906	843	898	911	1151
BTK-1	BTK	x	405	350	357	328	303	290
BTK-10	BTK	x	323	313	289	340	331	361
BTK-2	BTK	x	146	134	129	76	102	60
BTK-3	BTK	x	505	462	490	439	465	347
BTK-4	BTK	x	823	767	869	1140	1231	1109
BTK-5	BTK	x	918	817	863	1029	991	795
BTK-6	BTK	x	244	230	217	228	232	310
BTK-7	BTK	x	186	143	179	209	147	169
BTK-8	BTK	x	509	514	491	571	568	570
BTK-9	BTK	x	394	468	409	352	523	440
BUB1-1	BUB1	x	41	46	58	8	19	52
BUB1-10	BUB1	x	487	446	410	153	237	209
BUB1-11	BUB1	x	552	477	504	187	248	228
BUB1-12	BUB1	x	230	244	183	110	122	125
BUB1-2	BUB1	x	155	147	155	79	62	93
BUB1-3	BUB1	x	47	51	62	8	22	32
BUB1-4	BUB1	x	212	232	231	113	97	115
BUB1-5	BUB1	x	644	692	668	129	130	186
BUB1-6	BUB1	x	338	309	294	96	135	108
BUB1-7	BUB1	x	261	242	282	45	36	20
BUB1-8	BUB1	x	873	877	856	692	632	712
BUB1-9	BUB1	x	511	494	489	543	491	493
BUB1B-1	BUB1B	x	579	606	535	170	212	227
BUB1B-10	BUB1B	x	589	587	585	149	131	101
BUB1B-2	BUB1B	x	351	379	357	145	123	190
BUB1B-3	BUB1B	x	500	521	440	172	196	166
BUB1B-4	BUB1B	x	672	692	600	477	503	494
BUB1B-5	BUB1B	x	799	691	697	274	260	193
BUB1B-6	BUB1B	x	443	464	393	180	161	121
BUB1B-7	BUB1B	x	460	519	504	743	654	648
BUB1B-8	BUB1B	x	521	518	519	124	180	234
BUB1B-9	BUB1B	x	338	341	331	52	59	67
C9orf96-1	C9orf96	x	458	514	517	544	543	502
C9orf96-10	C9orf96	x	156	163	169	223	236	265
C9orf96-2	C9orf96	x	565	593	665	725	625	646
C9orf96-3	C9orf96	x	589	595	610	774	772	787
C9orf96-4	C9orf96	x	482	447	515	491	534	589
C9orf96-5	C9orf96	x	516	519	535	522	665	634
C9orf96-6	C9orf96	x	159	141	200	229	260	262
C9orf96-7	C9orf96	x	326	310	352	289	397	432
C9orf96-8	C9orf96	x	312	337	311	429	421	448
C9orf96-9	C9orf96	x	528	499	528	488	613	560
CAMK1-1	CAMK1	x	275	282	250	401	415	347
CAMK1-10	CAMK1	x	516	556	511	557	528	354
CAMK1-2	CAMK1	x	335	314	370	187	254	198
CAMK1-3	CAMK1	x	433	438	452	492	620	530
CAMK1-4	CAMK1	x	438	418	450	323	441	491
CAMK1-5	CAMK1	x	521	537	532	565	552	585
CAMK1-6	CAMK1	x	327	328	319	258	310	345
CAMK1-7	CAMK1	x	451	398	420	400	438	301
CAMK1-8	CAMK1	x	540	560	530	630	709	585
CAMK1-9	CAMK1	x	764	625	638	652	719	591
CAMK1D-1	CAMK1D	x	492	554	554	613	448	640
CAMK1D-10	CAMK1D	x	378	416	450	418	392	350
CAMK1D-2	CAMK1D	x	599	652	585	645	647	583
CAMK1D-3	CAMK1D	x	521	516	480	399	373	446
CAMK1D-4	CAMK1D	x	553	458	501	411	450	432
CAMK1D-5	CAMK1D	x	640	619	533	710	743	661
CAMK1D-6	CAMK1D	x	318	322	283	326	343	242
CAMK1D-7	CAMK1D	x	356	348	328	223	352	380
CAMK1D-8	CAMK1D	x	138	197	192	146	197	152
CAMK1D-9	CAMK1D	x	376	364	385	317	368	425
CAMK1G-1	CAMK1G	x	319	340	282	350	304	232
CAMK1G-10	CAMK1G	x	398	389	340	476	412	518
CAMK1G-2	CAMK1G	x	523	526	518	536	421	608
CAMK1G-3	CAMK1G	x	557	568	560	783	789	853
CAMK1G-4	CAMK1G	x	228	227	198	263	272	230
CAMK1G-5	CAMK1G	x	166	138	139	164	121	251
CAMK1G-6	CAMK1G	x	490	568	542	431	483	351
CAMK1G-7	CAMK1G	x	355	385	308	350	342	371
CAMK1G-8	CAMK1G	x	360	366	380	390	408	423
CAMK1G-9	CAMK1G	x	384	385	370	389	502	424
CAMK2A-1	CAMK2A	x	115	122	116	93	99	107
CAMK2A-10	CAMK2A	x	517	573	532	522	504	534
CAMK2A-2	CAMK2A	x	287	257	268	281	215	272
CAMK2A-3	CAMK2A	x	289	258	256	183	331	341
CAMK2A-4	CAMK2A	x	266	294	331	254	247	280
CAMK2A-5	CAMK2A	x	552	516	512	574	599	462
CAMK2A-6	CAMK2A	x	269	305	278	229	278	210
CAMK2A-7	CAMK2A	x	343	402	439	452	544	448
CAMK2A-8	CAMK2A	x	627	589	630	606	623	730
CAMK2A-9	CAMK2A	x	796	887	810	891	878	860
CAMK2B-1	CAMK2B	x	331	348	387	288	315	353
CAMK2B-10	CAMK2B	x	294	315	320	246	172	290
CAMK2B-11	CAMK2B	x	527	569	483	621	478	458
CAMK2B-12	CAMK2B	x	414	369	407	328	335	343
CAMK2B-2	CAMK2B	x	483	531	542	434	523	430
CAMK2B-3	CAMK2B	x	566	539	520	326	472	326
CAMK2B-4	CAMK2B	x	952	907	899	1028	968	1201
CAMK2B-5	CAMK2B	x	238	274	276	343	269	358
CAMK2B-6	CAMK2B	x	278	296	293	382	277	296
CAMK2B-7	CAMK2B	x	191	217	212	150	207	127
CAMK2B-8	CAMK2B	x	541	513	561	557	644	737
CAMK2B-9	CAMK2B	x	285	276	308	289	293	336
CAMK2D-1	CAMK2D	x	566	549	530	592	500	573
CAMK2D-10	CAMK2D	x	141	155	150	166	146	249
CAMK2D-2	CAMK2D	x	373	355	331	397	325	479
CAMK2D-3	CAMK2D	x	60	57	44	85	110	78
CAMK2D-4	CAMK2D	x	583	534	550	474	404	489
CAMK2D-5	CAMK2D	x	496	532	559	607	588	447
CAMK2D-6	CAMK2D	x	192	215	224	179	145	131
CAMK2D-7	CAMK2D	x	431	416	362	434	477	350
CAMK2D-8	CAMK2D	x	616	656	581	1005	719	901
CAMK2D-9	CAMK2D	x	197	240	186	263	336	233
CAMK2G-1	CAMK2G	x	378	327	336	446	484	538
CAMK2G-10	CAMK2G	x	425	424	420	240	313	361
CAMK2G-11	CAMK2G	x	286	309	302	277	361	332
CAMK2G-12	CAMK2G	x	264	251	255	246	227	156
CAMK2G-2	CAMK2G	x	579	523	502	554	554	466
CAMK2G-3	CAMK2G	x	538	537	524	506	496	559
CAMK2G-4	CAMK2G	x	499	497	501	305	307	354
CAMK2G-5	CAMK2G	x	1282	1352	1348	1120	1275	1104
CAMK2G-6	CAMK2G	x	221	243	220	173	200	279
CAMK2G-7	CAMK2G	x	355	319	305	160	175	169
CAMK2G-8	CAMK2G	x	546	554	529	509	448	484
CAMK2G-9	CAMK2G	x	698	773	750	557	579	507
CAMK4-1	CAMK4	x	519	585	524	666	441	438
CAMK4-10	CAMK4	x	483	510	502	469	519	449
CAMK4-2	CAMK4	x	878	919	925	924	897	784
CAMK4-3	CAMK4	x	404	401	404	408	481	431
CAMK4-4	CAMK4	x	372	375	354	508	493	373
CAMK4-5	CAMK4	x	402	433	418	380	522	502
CAMK4-6	CAMK4	x	490	470	559	471	470	456
CAMK4-7	CAMK4	x	328	297	365	376	360	338
CAMK4-8	CAMK4	x	686	699	756	770	770	696
CAMK4-9	CAMK4	x	197	182	185	138	119	207
CAMKK1-1	CAMKK1	x	196	193	205	157	150	196
CAMKK1-10	CAMKK1	x	393	414	431	453	343	353
CAMKK1-11	CAMKK1	x	429	381	417	298	358	359
CAMKK1-12	CAMKK1	x	343	358	369	258	339	405
CAMKK1-2	CAMKK1	x	364	336	351	404	330	477
CAMKK1-3	CAMKK1	x	275	309	262	219	245	237
CAMKK1-4	CAMKK1	x	560	558	556	556	531	564
CAMKK1-5	CAMKK1	x	548	547	553	518	410	626
CAMKK1-6	CAMKK1	x	193	223	187	282	237	168
CAMKK1-7	CAMKK1	x	620	615	610	312	392	371
CAMKK1-8	CAMKK1	x	492	429	496	432	617	435
CAMKK1-9	CAMKK1	x	417	455	424	371	380	394
CAMKK2-1	CAMKK2	x	458	481	415	434	356	409
CAMKK2-10	CAMKK2	x	392	444	445	508	462	327
CAMKK2-11	CAMKK2	x	233	252	225	153	237	222
CAMKK2-12	CAMKK2	x	735	693	696	676	557	518
CAMKK2-13	CAMKK2	x	406	350	305	404	349	391
CAMKK2-2	CAMKK2	x	406	413	454	401	556	373
CAMKK2-3	CAMKK2	x	591	581	619	439	401	388
CAMKK2-4	CAMKK2	x	647	678	651	690	641	721
CAMKK2-5	CAMKK2	x	323	330	329	326	287	419
CAMKK2-6	CAMKK2	x	197	172	164	167	192	187
CAMKK2-7	CAMKK2	x	606	564	570	854	655	631
CAMKK2-8	CAMKK2	x	228	221	216	97	142	102
CAMKK2-9	CAMKK2	x	419	426	400	414	343	295
CAMKV-1	CAMKV	x	445	530	419	448	428	391
CAMKV-10	CAMKV	x	898	928	957	996	1123	1061
CAMKV-2	CAMKV	x	184	183	213	222	208	265
CAMKV-3	CAMKV	x	289	265	264	254	278	289
CAMKV-4	CAMKV	x	537	561	518	492	491	593
CAMKV-5	CAMKV	x	446	437	404	387	382	583
CAMKV-6	CAMKV	x	192	190	198	197	138	104
CAMKV-7	CAMKV	x	402	463	482	428	346	394
CAMKV-8	CAMKV	x	742	740	815	612	760	751
CAMKV-9	CAMKV	x	530	483	598	470	384	399
CASK-1	CASK	x	369	385	365	442	337	330
CASK-10	CASK	x	406	427	312	355	362	453
CASK-2	CASK	x	179	226	200	338	277	261
CASK-3	CASK	x	343	356	337	375	428	449
CASK-4	CASK	x	532	556	542	598	598	509
CASK-5	CASK	x	712	737	798	926	1073	1152
CASK-6	CASK	x	487	528	521	816	750	610
CASK-7	CASK	x	220	205	196	279	269	250
CASK-8	CASK	x	669	652	576	844	701	853
CASK-9	CASK	x	718	661	659	731	899	819
CDC42BPA-1	CDC42BPA	x	184	163	166	173	206	132
CDC42BPA-10	CDC42BPA	x	230	241	246	275	192	250
CDC42BPA-11	CDC42BPA	x	386	369	374	340	368	436
CDC42BPA-12	CDC42BPA	x	301	280	296	251	266	244
CDC42BPA-2	CDC42BPA	x	412	373	483	480	454	579
CDC42BPA-3	CDC42BPA	x	126	135	131	121	156	137
CDC42BPA-4	CDC42BPA	x	308	262	224	278	249	382
CDC42BPA-5	CDC42BPA	x	340	380	365	309	289	380
CDC42BPA-6	CDC42BPA	x	355	364	351	354	344	350
CDC42BPA-7	CDC42BPA	x	308	324	283	277	335	307
CDC42BPA-8	CDC42BPA	x	388	352	348	265	160	303
CDC42BPA-9	CDC42BPA	x	339	345	311	338	267	227
CDC42BPB-1	CDC42BPB	x	496	481	459	386	542	335
CDC42BPB-10	CDC42BPB	x	505	554	510	400	384	435
CDC42BPB-2	CDC42BPB	x	184	149	174	312	149	216
CDC42BPB-3	CDC42BPB	x	316	370	364	326	255	227
CDC42BPB-4	CDC42BPB	x	527	580	635	518	531	520
CDC42BPB-5	CDC42BPB	x	401	401	440	631	650	477
CDC42BPB-6	CDC42BPB	x	443	417	387	438	470	450
CDC42BPB-7	CDC42BPB	x	455	421	406	683	462	421
CDC42BPB-8	CDC42BPB	x	146	117	153	52	101	114
CDC42BPB-9	CDC42BPB	x	527	482	500	498	535	552
CDC42BPG-1	CDC42BPG	x	401	417	371	380	466	320
CDC42BPG-10	CDC42BPG	x	186	211	182	184	268	143
CDC42BPG-2	CDC42BPG	x	151	130	137	69	130	168
CDC42BPG-3	CDC42BPG	x	528	477	488	544	383	477
CDC42BPG-4	CDC42BPG	x	271	223	210	307	363	294
CDC42BPG-5	CDC42BPG	x	348	326	381	316	315	222
CDC42BPG-6	CDC42BPG	x	351	368	385	413	461	420
CDC42BPG-7	CDC42BPG	x	232	230	254	268	141	230
CDC42BPG-8	CDC42BPG	x	295	341	335	207	158	296
CDC42BPG-9	CDC42BPG	x	328	300	336	264	256	198
CDC7-1	CDC7	x	384	376	328	33	38	58
CDC7-10	CDC7	x	488	524	520	208	138	152
CDC7-2	CDC7	x	286	349	354	92	104	55
CDC7-3	CDC7	x	842	746	758	104	82	122
CDC7-4	CDC7	x	361	336	333	101	70	62
CDC7-5	CDC7	x	189	216	208	65	67	37
CDC7-6	CDC7	x	823	760	800	316	291	308
CDC7-7	CDC7	x	470	461	482	240	172	155
CDC7-8	CDC7	x	314	272	297	45	88	73
CDC7-9	CDC7	x	468	465	402	162	117	113
CDK10-1	CDK10	x	145	164	180	179	135	130
CDK10-10	CDK10	x	618	579	596	1001	962	734
CDK10-11	CDK10	x	973	918	918	720	763	747
CDK10-12	CDK10	x	421	470	444	340	424	297
CDK10-13	CDK10	x	320	356	387	323	263	335
CDK10-14	CDK10	x	160	155	144	186	154	242
CDK10-15	CDK10	x	426	443	387	264	285	278
CDK10-2	CDK10	x	203	171	177	211	243	179
CDK10-3	CDK10	x	220	281	257	247	306	216
CDK10-4	CDK10	x	172	206	212	289	298	249
CDK10-5	CDK10	x	667	602	691	549	702	645
CDK10-6	CDK10	x	14	19	19	17	0	26
CDK10-7	CDK10	x	260	270	257	159	218	309
CDK10-8	CDK10	x	486	508	578	385	387	415
CDK10-9	CDK10	x	334	264	338	243	388	368
CDK1-1	CDK1	x	98	143	142	23	25	31
CDK1-10	CDK1	x	499	476	498	319	255	285
CDK1-11	CDK1	x	775	769	748	197	166	134
CDK1-12	CDK1	x	1029	1052	1072	305	274	274
CDK1-13	CDK1	x	322	297	337	142	160	163
CDK1-14	CDK1	x	472	500	496	64	42	76
CDK1-15	CDK1	x	189	182	209	37	49	27
CDK1-16	CDK1	x	386	385	407	110	108	173
CDK11B-1	CDK11B	x	673	669	678	387	347	306
CDK11B-10	CDK11B	x	356	376	392	89	97	60
CDK11B-11	CDK11B	x	275	264	252	138	110	75
CDK11B-12	CDK11B	x	191	187	221	212	311	241
CDK11B-13	CDK11B	x	237	267	244	190	156	230
CDK11B-14	CDK11B	x	671	771	765	256	348	226
CDK11B-15	CDK11B	x	460	454	420	146	170	116
CDK11B-16	CDK11B	x	398	439	413	37	74	46
CDK11B-17	CDK11B	x	486	464	394	152	185	224
CDK11B-18	CDK11B	x	496	460	439	54	98	104
CDK11B-19	CDK11B	x	404	376	357	184	232	202
CDK11B-2	CDK11B	x	556	620	656	306	250	339
CDK11B-20	CDK11B	x	749	715	778	644	621	719
CDK11B-21	CDK11B	x	594	606	637	418	392	408
CDK11B-3	CDK11B	x	295	289	298	90	98	137
CDK11B-4	CDK11B	x	456	451	480	118	150	151
CDK11B-5	CDK11B	x	237	231	231	156	146	172
CDK11B-6	CDK11B	x	492	508	547	375	470	383
CDK11B-7	CDK11B	x	791	844	755	435	627	540
CDK11B-8	CDK11B	x	626	576	612	806	715	948
CDK11B-9	CDK11B	x	108	109	127	50	29	11
CDK1-2	CDK1	x	254	265	261	57	83	42
CDK12-1	CDK12	x	168	149	152	59	63	74
CDK12-10	CDK12	x	349	405	363	131	115	138
CDK12-2	CDK12	x	747	714	752	146	193	110
CDK12-3	CDK12	x	244	218	250	55	37	27
CDK12-4	CDK12	x	385	413	390	180	282	201
CDK12-5	CDK12	x	840	836	854	364	327	201
CDK12-6	CDK12	x	186	205	218	54	49	16
CDK12-7	CDK12	x	249	206	258	50	32	69
CDK12-8	CDK12	x	174	142	157	90	46	5
CDK12-9	CDK12	x	348	274	279	94	120	89
CDK1-3	CDK1	x	228	221	214	99	57	61
CDK13-1	CDK13	x	216	247	245	197	126	174
CDK13-10	CDK13	x	175	195	191	142	128	152
CDK13-2	CDK13	x	463	444	450	335	343	295
CDK13-3	CDK13	x	229	254	257	183	214	209
CDK13-4	CDK13	x	150	109	145	68	42	61
CDK13-5	CDK13	x	356	344	385	279	302	198
CDK13-6	CDK13	x	216	195	268	184	242	201
CDK13-7	CDK13	x	246	196	231	200	279	144
CDK13-8	CDK13	x	356	316	348	166	176	183
CDK13-9	CDK13	x	471	438	474	291	373	289
CDK1-4	CDK1	x	394	402	467	50	33	91
CDK14-1	CDK14	x	158	195	200	179	201	238
CDK14-10	CDK14	x	396	432	385	312	323	401
CDK14-2	CDK14	x	375	389	376	330	315	325
CDK14-3	CDK14	x	472	433	422	410	482	441
CDK14-4	CDK14	x	367	373	437	375	344	356
CDK14-5	CDK14	x	257	180	213	194	135	150
CDK14-6	CDK14	x	503	450	429	373	334	337
CDK14-7	CDK14	x	610	670	675	532	467	531
CDK14-8	CDK14	x	381	326	336	396	491	534
CDK14-9	CDK14	x	638	654	728	867	968	735
CDK1-5	CDK1	x	223	239	229	17	78	107
CDK15-1	CDK15	x	152	158	161	89	119	171
CDK15-10	CDK15	x	265	270	263	298	245	316
CDK15-11	CDK15	x	1008	954	956	1111	862	1037
CDK15-12	CDK15	x	538	586	608	648	825	575
CDK15-13	CDK15	x	441	425	480	474	358	443
CDK15-14	CDK15	x	554	543	505	525	426	420
CDK15-2	CDK15	x	406	390	385	495	494	494
CDK15-3	CDK15	x	392	418	409	432	455	610
CDK15-4	CDK15	x	644	595	604	703	767	641
CDK15-5	CDK15	x	968	1011	997	987	829	920
CDK15-6	CDK15	x	359	398	381	449	372	298
CDK15-7	CDK15	x	474	390	438	484	461	479
CDK15-8	CDK15	x	434	374	391	408	514	453
CDK15-9	CDK15	x	454	452	426	379	324	459
CDK1-6	CDK1	x	478	497	522	13	41	48
CDK16-1	CDK16	x	456	418	422	455	539	491
CDK16-10	CDK16	x	312	339	295	436	379	332
CDK16-11	CDK16	x	334	282	302	338	315	284
CDK16-12	CDK16	x	291	328	308	459	335	426
CDK16-13	CDK16	x	234	225	213	267	224	214
CDK16-14	CDK16	x	418	405	419	481	453	495
CDK16-2	CDK16	x	680	693	625	791	915	807
CDK16-3	CDK16	x	335	405	358	338	519	432
CDK16-4	CDK16	x	228	274	263	442	401	427
CDK16-5	CDK16	x	930	894	928	1077	1145	1125
CDK16-6	CDK16	x	665	664	637	1042	960	868
CDK16-7	CDK16	x	467	523	513	561	597	696
CDK16-8	CDK16	x	410	396	370	380	458	394
CDK16-9	CDK16	x	492	500	437	499	506	535
CDK1-7	CDK1	x	656	654	663	229	299	292
CDK17-1	CDK17	x	538	553	550	571	485	560
CDK17-10	CDK17	x	159	190	142	120	147	136
CDK17-2	CDK17	x	466	457	421	407	331	397
CDK17-3	CDK17	x	651	602	668	718	714	654
CDK17-4	CDK17	x	415	460	477	421	359	471
CDK17-5	CDK17	x	766	847	837	769	827	688
CDK17-6	CDK17	x	322	279	292	278	241	325
CDK17-7	CDK17	x	513	482	502	543	550	506
CDK17-8	CDK17	x	431	496	474	385	445	300
CDK17-9	CDK17	x	402	397	413	495	375	351
CDK1-8	CDK1	x	537	493	540	79	58	72
CDK18-1	CDK18	x	405	375	344	359	362	438
CDK18-10	CDK18	x	460	570	552	435	489	399
CDK18-11	CDK18	x	503	527	502	414	569	431
CDK18-2	CDK18	x	696	747	693	617	795	684
CDK18-3	CDK18	x	433	476	476	616	666	602
CDK18-4	CDK18	x	430	418	487	446	508	617
CDK18-5	CDK18	x	260	281	265	376	465	459
CDK18-6	CDK18	x	324	354	417	328	412	384
CDK18-7	CDK18	x	357	266	353	298	338	333
CDK18-8	CDK18	x	483	455	489	359	339	472
CDK18-9	CDK18	x	524	616	555	743	752	829
CDK1-9	CDK1	x	172	197	159	0	14	0
CDK19-1	CDK19	x	356	366	361	452	315	366
CDK19-10	CDK19	x	316	299	298	492	541	485
CDK19-2	CDK19	x	356	350	334	407	314	380
CDK19-3	CDK19	x	212	222	232	279	229	177
CDK19-4	CDK19	x	509	603	503	720	519	519
CDK19-5	CDK19	x	233	258	248	281	243	325
CDK19-6	CDK19	x	574	480	524	484	527	529
CDK19-7	CDK19	x	367	340	363	499	388	491
CDK19-8	CDK19	x	261	255	262	229	209	269
CDK19-9	CDK19	x	286	270	266	300	307	268
CDK20-1	CDK20	x	220	243	276	303	336	411
CDK20-10	CDK20	x	590	610	561	701	619	660
CDK20-11	CDK20	x	500	481	423	490	401	436
CDK20-2	CDK20	x	641	597	631	718	727	608
CDK20-3	CDK20	x	380	380	402	662	584	704
CDK20-4	CDK20	x	408	422	463	506	469	531
CDK20-5	CDK20	x	693	638	615	707	927	840
CDK20-6	CDK20	x	361	355	381	247	274	249
CDK20-7	CDK20	x	419	381	447	403	415	283
CDK20-8	CDK20	x	681	621	570	912	932	920
CDK20-9	CDK20	x	540	550	497	431	531	333
CDK2-1	CDK2	x	254	305	283	76	111	90
CDK2-10	CDK2	x	433	431	441	191	191	166
CDK2-2	CDK2	x	497	468	499	250	232	266
CDK2-3	CDK2	x	534	604	574	251	237	198
CDK2-4	CDK2	x	394	384	421	131	182	139
CDK2-5	CDK2	x	660	656	602	385	380	376
CDK2-6	CDK2	x	692	602	656	467	501	601
CDK2-7	CDK2	x	164	181	144	47	62	37
CDK2-8	CDK2	x	279	272	260	107	82	58
CDK2-9	CDK2	x	134	147	133	108	121	86
CDK3-1	CDK3	x	345	330	313	455	459	453
CDK3-10	CDK3	x	400	347	371	337	339	337
CDK3-2	CDK3	x	361	387	334	244	360	180
CDK3-3	CDK3	x	193	184	144	239	196	219
CDK3-4	CDK3	x	652	672	637	662	573	645
CDK3-5	CDK3	x	507	518	487	344	377	391
CDK3-6	CDK3	x	589	610	648	480	477	429
CDK3-7	CDK3	x	413	367	416	502	353	494
CDK3-8	CDK3	x	528	526	441	563	493	590
CDK3-9	CDK3	x	322	326	339	337	332	342
CDK4-1	CDK4	x	641	636	630	382	262	265
CDK4-10	CDK4	x	659	818	747	371	359	323
CDK4-2	CDK4	x	623	626	593	361	433	438
CDK4-3	CDK4	x	253	293	258	157	188	184
CDK4-4	CDK4	x	201	197	199	256	263	214
CDK4-5	CDK4	x	41	36	38	3	6	11
CDK4-6	CDK4	x	279	262	318	167	210	125
CDK4-7	CDK4	x	275	321	284	124	135	171
CDK4-8	CDK4	x	180	191	160	198	205	173
CDK4-9	CDK4	x	326	357	355	181	191	157
CDK5-1	CDK5	x	417	414	378	406	413	397
CDK5-10	CDK5	x	184	168	142	174	163	124
CDK5-11	CDK5	x	597	571	624	658	589	563
CDK5-12	CDK5	x	293	263	259	180	312	296
CDK5-13	CDK5	x	122	122	109	86	49	75
CDK5-14	CDK5	x	352	353	394	512	318	588
CDK5-2	CDK5	x	511	577	538	519	577	501
CDK5-3	CDK5	x	396	421	429	469	447	430
CDK5-4	CDK5	x	664	564	572	542	574	512
CDK5-5	CDK5	x	248	240	217	403	409	396
CDK5-6	CDK5	x	682	664	662	574	635	733
CDK5-7	CDK5	x	258	232	220	253	279	278
CDK5-8	CDK5	x	392	473	450	585	633	678
CDK5-9	CDK5	x	515	464	518	473	421	459
CDK6-1	CDK6	x	624	693	678	467	472	507
CDK6-10	CDK6	x	273	325	339	201	216	169
CDK6-2	CDK6	x	501	467	550	596	469	536
CDK6-3	CDK6	x	419	398	361	441	420	344
CDK6-4	CDK6	x	129	125	126	61	103	31
CDK6-5	CDK6	x	398	375	430	150	215	115
CDK6-6	CDK6	x	267	209	238	246	144	256
CDK6-7	CDK6	x	250	282	292	225	221	279
CDK6-8	CDK6	x	294	295	293	456	547	567
CDK6-9	CDK6	x	618	577	572	487	467	449
CDK7-1	CDK7	x	306	289	284	145	168	116
CDK7-10	CDK7	x	191	205	170	13	11	10
CDK7-2	CDK7	x	314	301	298	209	201	248
CDK7-3	CDK7	x	451	502	507	33	62	28
CDK7-4	CDK7	x	196	197	216	202	159	131
CDK7-5	CDK7	x	507	531	528	403	494	447
CDK7-6	CDK7	x	488	518	513	331	201	374
CDK7-7	CDK7	x	223	263	256	94	206	183
CDK7-8	CDK7	x	347	372	318	128	111	126
CDK7-9	CDK7	x	620	657	593	265	299	325
CDK8-1	CDK8	x	229	234	256	174	183	231
CDK8-10	CDK8	x	378	450	404	292	330	408
CDK8-2	CDK8	x	442	386	411	331	390	309
CDK8-3	CDK8	x	538	550	566	530	530	495
CDK8-4	CDK8	x	408	372	425	421	403	438
CDK8-5	CDK8	x	628	627	640	685	612	537
CDK8-6	CDK8	x	279	272	347	237	270	272
CDK8-7	CDK8	x	698	692	660	526	488	537
CDK8-8	CDK8	x	339	361	344	330	281	278
CDK8-9	CDK8	x	312	328	311	480	361	390
CDK9-1	CDK9	x	638	681	719	274	331	371
CDK9-10	CDK9	x	544	481	526	118	157	181
CDK9-2	CDK9	x	208	197	226	29	77	19
CDK9-3	CDK9	x	574	572	542	180	127	122
CDK9-4	CDK9	x	449	350	444	43	107	98
CDK9-5	CDK9	x	626	598	569	229	189	231
CDK9-6	CDK9	x	316	357	343	134	158	136
CDK9-7	CDK9	x	704	752	789	166	212	242
CDK9-8	CDK9	x	579	608	613	347	426	496
CDK9-9	CDK9	x	737	635	704	111	127	101
CDKL1-1	CDKL1	x	339	410	373	359	286	348
CDKL1-10	CDKL1	x	261	252	231	320	219	218
CDKL1-2	CDKL1	x	90	109	113	40	49	46
CDKL1-3	CDKL1	x	404	423	423	411	398	427
CDKL1-4	CDKL1	x	142	110	138	100	130	160
CDKL1-5	CDKL1	x	593	589	592	502	636	333
CDKL1-6	CDKL1	x	540	469	452	725	699	792
CDKL1-7	CDKL1	x	137	139	174	92	117	104
CDKL1-8	CDKL1	x	244	234	225	263	225	127
CDKL1-9	CDKL1	x	330	243	285	333	265	275
CDKL2-1	CDKL2	x	65	51	61	78	39	52
CDKL2-10	CDKL2	x	838	762	800	815	950	790
CDKL2-2	CDKL2	x	306	336	312	331	343	275
CDKL2-3	CDKL2	x	335	350	322	223	230	332
CDKL2-4	CDKL2	x	345	333	381	289	355	283
CDKL2-5	CDKL2	x	336	426	435	380	418	412
CDKL2-6	CDKL2	x	253	268	247	295	282	316
CDKL2-7	CDKL2	x	405	380	378	344	323	373
CDKL2-8	CDKL2	x	443	435	370	516	548	465
CDKL2-9	CDKL2	x	422	414	402	268	205	366
CDKL3-1	CDKL3	x	591	593	606	631	625	611
CDKL3-10	CDKL3	x	490	522	557	435	688	573
CDKL3-11	CDKL3	x	419	374	402	525	632	765
CDKL3-12	CDKL3	x	72	76	88	73	66	46
CDKL3-13	CDKL3	x	205	201	207	169	191	278
CDKL3-2	CDKL3	x	478	519	509	492	480	487
CDKL3-3	CDKL3	x	364	369	334	366	331	470
CDKL3-4	CDKL3	x	299	272	283	232	188	184
CDKL3-5	CDKL3	x	175	180	174	293	205	251
CDKL3-6	CDKL3	x	442	405	479	371	494	487
CDKL3-7	CDKL3	x	182	150	185	155	179	283
CDKL3-8	CDKL3	x	261	259	241	229	270	254
CDKL3-9	CDKL3	x	803	786	833	1064	976	921
CDKL4-1	CDKL4	x	64	87	77	132	105	120
CDKL4-10	CDKL4	x	623	589	617	697	583	636
CDKL4-2	CDKL4	x	696	685	606	640	728	783
CDKL4-3	CDKL4	x	335	408	391	404	411	417
CDKL4-4	CDKL4	x	558	559	572	605	690	546
CDKL4-5	CDKL4	x	418	464	429	606	687	651
CDKL4-6	CDKL4	x	293	265	315	261	345	249
CDKL4-7	CDKL4	x	681	771	723	991	1118	854
CDKL4-8	CDKL4	x	597	580	567	734	964	692
CDKL4-9	CDKL4	x	668	657	648	680	939	690
CDKL5-1	CDKL5	x	377	392	352	554	552	569
CDKL5-10	CDKL5	x	797	810	865	1193	1037	1032
CDKL5-11	CDKL5	x	135	141	154	271	282	285
CDKL5-2	CDKL5	x	565	491	557	574	588	502
CDKL5-3	CDKL5	x	184	163	179	292	185	245
CDKL5-4	CDKL5	x	278	280	288	448	350	313
CDKL5-5	CDKL5	x	327	278	320	313	449	356
CDKL5-6	CDKL5	x	427	435	488	570	729	550
CDKL5-7	CDKL5	x	497	510	553	708	739	701
CDKL5-8	CDKL5	x	256	296	292	338	371	331
CDKL5-9	CDKL5	x	832	733	755	847	1037	1137
CHEK1-1	CHEK1	x	242	273	281	71	74	146
CHEK1-10	CHEK1	x	380	413	407	148	123	115
CHEK1-11	CHEK1	x	293	308	302	40	23	27
CHEK1-12	CHEK1	x	864	978	850	100	62	109
CHEK1-2	CHEK1	x	64	74	53	36	59	74
CHEK1-3	CHEK1	x	726	707	709	233	202	203
CHEK1-4	CHEK1	x	308	376	348	170	123	114
CHEK1-5	CHEK1	x	303	316	324	47	149	52
CHEK1-6	CHEK1	x	505	517	521	101	123	144
CHEK1-7	CHEK1	x	828	780	744	82	73	42
CHEK1-8	CHEK1	x	491	469	479	122	166	187
CHEK1-9	CHEK1	x	464	458	465	106	86	109
CHEK2-1	CHEK2	x	464	464	485	505	586	478
CHEK2-10	CHEK2	x	441	371	423	483	497	470
CHEK2-11	CHEK2	x	640	606	613	879	980	876
CHEK2-12	CHEK2	x	455	398	504	480	514	455
CHEK2-13	CHEK2	x	357	411	350	446	445	629
CHEK2-14	CHEK2	x	597	512	490	543	750	620
CHEK2-15	CHEK2	x	301	301	284	502	302	455
CHEK2-16	CHEK2	x	270	289	248	392	408	307
CHEK2-17	CHEK2	x	530	571	576	635	660	669
CHEK2-18	CHEK2	x	344	383	391	516	437	506
CHEK2-19	CHEK2	x	348	377	342	582	490	577
CHEK2-2	CHEK2	x	410	425	513	645	489	461
CHEK2-20	CHEK2	x	652	643	586	777	743	751
CHEK2-3	CHEK2	x	282	271	266	365	400	380
CHEK2-4	CHEK2	x	410	393	360	327	346	376
CHEK2-5	CHEK2	x	969	962	961	921	898	1017
CHEK2-6	CHEK2	x	467	477	451	478	562	599
CHEK2-7	CHEK2	x	133	181	159	246	237	146
CHEK2-8	CHEK2	x	377	405	363	624	584	425
CHEK2-9	CHEK2	x	341	347	333	354	351	256
CHUK-1	CHUK	x	809	781	808	763	686	881
CHUK-10	CHUK	x	238	238	229	385	390	327
CHUK-2	CHUK	x	570	543	477	436	315	502
CHUK-3	CHUK	x	357	426	356	383	331	429
CHUK-4	CHUK	x	467	362	425	439	446	423
CHUK-5	CHUK	x	289	303	268	389	361	342
CHUK-6	CHUK	x	394	352	371	358	207	329
CHUK-7	CHUK	x	196	181	215	267	307	196
CHUK-8	CHUK	x	452	403	421	593	459	367
CHUK-9	CHUK	x	599	565	584	678	653	646
CIT-1	CIT	x	146	133	157	86	120	130
CIT-10	CIT	x	667	617	656	198	168	225
CIT-11	CIT	x	200	207	196	82	129	115
CIT-12	CIT	x	912	912	904	777	745	740
CIT-2	CIT	x	380	384	414	309	358	365
CIT-3	CIT	x	289	260	265	180	187	108
CIT-4	CIT	x	425	385	357	257	277	327
CIT-5	CIT	x	237	296	296	354	424	374
CIT-6	CIT	x	256	249	283	127	88	90
CIT-7	CIT	x	741	748	718	218	209	321
CIT-8	CIT	x	538	523	596	443	459	392
CIT-9	CIT	x	415	414	407	263	231	239
CLK1-1	CLK1	x	94	117	117	89	58	42
CLK1-10	CLK1	x	277	298	295	302	506	470
CLK1-11	CLK1	x	307	311	308	221	372	362
CLK1-12	CLK1	x	282	319	277	379	356	291
CLK1-13	CLK1	x	1109	1099	1056	1266	976	1016
CLK1-14	CLK1	x	631	630	641	714	612	601
CLK1-2	CLK1	x	394	414	361	198	286	342
CLK1-3	CLK1	x	684	668	665	710	846	735
CLK1-4	CLK1	x	293	276	310	498	511	401
CLK1-5	CLK1	x	676	613	640	741	562	659
CLK1-6	CLK1	x	715	808	737	778	830	759
CLK1-7	CLK1	x	237	230	267	314	359	161
CLK1-8	CLK1	x	184	210	189	156	165	310
CLK1-9	CLK1	x	274	254	285	258	237	218
CLK2-1	CLK2	x	180	147	191	190	186	221
CLK2-10	CLK2	x	283	368	361	310	289	354
CLK2-2	CLK2	x	624	664	651	438	392	467
CLK2-3	CLK2	x	684	652	617	620	519	540
CLK2-4	CLK2	x	242	230	206	375	217	265
CLK2-5	CLK2	x	352	263	305	263	232	319
CLK2-6	CLK2	x	285	236	252	195	188	152
CLK2-7	CLK2	x	216	214	191	181	234	202
CLK2-8	CLK2	x	523	551	517	331	371	444
CLK2-9	CLK2	x	201	222	172	271	237	178
CLK3-1	CLK3	x	164	185	217	193	104	179
CLK3-10	CLK3	x	143	141	152	186	168	225
CLK3-11	CLK3	x	639	597	630	806	695	640
CLK3-12	CLK3	x	217	213	233	204	170	126
CLK3-2	CLK3	x	571	535	539	523	547	541
CLK3-3	CLK3	x	611	589	599	725	674	645
CLK3-4	CLK3	x	221	207	220	239	191	243
CLK3-5	CLK3	x	240	276	285	305	271	356
CLK3-6	CLK3	x	611	594	571	864	715	812
CLK3-7	CLK3	x	433	397	391	570	486	412
CLK3-8	CLK3	x	404	426	414	501	356	538
CLK3-9	CLK3	x	394	436	433	408	343	373
CLK4-1	CLK4	x	456	435	469	563	352	408
CLK4-10	CLK4	x	606	627	605	791	888	740
CLK4-2	CLK4	x	163	161	153	108	123	134
CLK4-3	CLK4	x	449	455	484	656	552	598
CLK4-4	CLK4	x	380	397	391	449	368	373
CLK4-5	CLK4	x	320	368	298	514	366	347
CLK4-6	CLK4	x	729	707	806	820	752	747
CLK4-7	CLK4	x	438	472	442	484	290	409
CLK4-8	CLK4	x	310	331	348	328	388	364
CLK4-9	CLK4	x	240	222	235	408	248	354
COPB1-1	COPB1	p	352	369	389	138	131	107
COPB1-2	COPB1	p	254	306	319	197	201	132
COPB1-3	COPB1	p	638	646	639	164	240	193
COPB1-5	COPB1	p	442	449	500	152	202	162
COPB1-6	COPB1	p	426	395	382	254	229	263
CSF1R-1	CSF1R	x	570	595	617	603	602	692
CSF1R-10	CSF1R	x	196	182	214	190	229	256
CSF1R-2	CSF1R	x	904	849	919	979	924	956
CSF1R-3	CSF1R	x	277	249	278	309	308	200
CSF1R-4	CSF1R	x	326	309	315	302	320	372
CSF1R-5	CSF1R	x	602	618	667	607	513	605
CSF1R-6	CSF1R	x	500	471	492	515	383	570
CSF1R-7	CSF1R	x	335	376	370	399	376	371
CSF1R-8	CSF1R	x	158	177	205	152	123	148
CSF1R-9	CSF1R	x	581	539	547	586	597	547
CSK-1	CSK	x	262	284	230	303	424	466
CSK-10	CSK	x	583	604	600	724	653	706
CSK-11	CSK	x	1084	1092	1004	616	522	701
CSK-2	CSK	x	281	305	263	150	161	144
CSK-3	CSK	x	355	369	348	214	249	216
CSK-4	CSK	x	137	124	136	146	87	136
CSK-5	CSK	x	392	380	368	337	233	335
CSK-6	CSK	x	653	731	717	469	458	583
CSK-7	CSK	x	274	305	265	296	303	286
CSK-8	CSK	x	186	188	194	184	207	196
CSK-9	CSK	x	421	411	409	343	497	489
CSNK1A1-1	CSNK1A1	x	389	461	433	183	73	167
CSNK1A1-10	CSNK1A1	x	441	504	494	400	347	406
CSNK1A1-11	CSNK1A1	x	278	284	270	351	331	302
CSNK1A1-12	CSNK1A1	x	558	547	538	204	185	219
CSNK1A1-13	CSNK1A1	x	233	251	240	265	211	232
CSNK1A1-14	CSNK1A1	x	351	391	329	317	377	367
CSNK1A1-15	CSNK1A1	x	400	413	363	240	165	298
CSNK1A1-16	CSNK1A1	x	229	245	265	372	300	420
CSNK1A1-17	CSNK1A1	x	725	705	672	270	156	202
CSNK1A1-18	CSNK1A1	x	364	359	326	556	586	540
CSNK1A1-2	CSNK1A1	x	459	489	448	598	571	571
CSNK1A1-3	CSNK1A1	x	557	606	535	261	262	267
CSNK1A1-4	CSNK1A1	x	702	708	689	362	422	560
CSNK1A1-5	CSNK1A1	x	360	370	374	313	429	353
CSNK1A1-6	CSNK1A1	x	696	789	747	277	354	391
CSNK1A1-7	CSNK1A1	x	628	595	670	139	203	203
CSNK1A1-8	CSNK1A1	x	488	454	466	128	98	87
CSNK1A1-9	CSNK1A1	x	271	305	273	425	360	385
CSNK1A1L-1	CSNK1A1L	x	282	314	291	477	430	347
CSNK1A1L-10	CSNK1A1L	x	351	435	361	387	350	320
CSNK1A1L-2	CSNK1A1L	x	414	430	444	254	410	366
CSNK1A1L-3	CSNK1A1L	x	542	555	493	469	572	467
CSNK1A1L-4	CSNK1A1L	x	376	407	373	404	255	429
CSNK1A1L-5	CSNK1A1L	x	203	165	187	228	214	134
CSNK1A1L-6	CSNK1A1L	x	212	222	229	194	189	136
CSNK1A1L-7	CSNK1A1L	x	451	454	427	446	433	326
CSNK1A1L-8	CSNK1A1L	x	525	562	553	366	426	338
CSNK1A1L-9	CSNK1A1L	x	480	483	483	504	329	392
CSNK1D-1	CSNK1D	x	127	143	157	176	115	149
CSNK1D-10	CSNK1D	x	334	332	383	563	477	503
CSNK1D-2	CSNK1D	x	301	259	207	117	205	247
CSNK1D-3	CSNK1D	x	265	304	307	313	232	526
CSNK1D-4	CSNK1D	x	571	584	531	631	1002	659
CSNK1D-5	CSNK1D	x	578	497	514	484	590	529
CSNK1D-6	CSNK1D	x	332	350	331	438	381	362
CSNK1D-7	CSNK1D	x	369	341	324	307	261	368
CSNK1D-8	CSNK1D	x	693	635	683	651	675	652
CSNK1D-9	CSNK1D	x	355	355	324	292	391	273
CSNK1E-1	CSNK1E	x	224	209	235	235	343	394
CSNK1E-10	CSNK1E	x	331	383	387	540	547	588
CSNK1E-2	CSNK1E	x	570	580	536	459	458	490
CSNK1E-3	CSNK1E	x	189	163	174	150	153	140
CSNK1E-4	CSNK1E	x	735	662	682	593	609	534
CSNK1E-5	CSNK1E	x	294	347	312	366	438	548
CSNK1E-6	CSNK1E	x	357	360	317	522	413	391
CSNK1E-7	CSNK1E	x	478	447	409	502	415	426
CSNK1E-8	CSNK1E	x	698	648	633	484	527	519
CSNK1E-9	CSNK1E	x	390	450	420	406	636	406
CSNK1G1-1	CSNK1G1	x	478	513	486	606	548	426
CSNK1G1-10	CSNK1G1	x	797	776	785	1157	1094	986
CSNK1G1-2	CSNK1G1	x	312	306	300	299	527	449
CSNK1G1-3	CSNK1G1	x	557	534	548	490	432	447
CSNK1G1-4	CSNK1G1	x	203	221	229	155	239	224
CSNK1G1-5	CSNK1G1	x	155	163	142	174	152	161
CSNK1G1-6	CSNK1G1	x	67	68	87	94	123	138
CSNK1G1-7	CSNK1G1	x	538	543	543	491	515	585
CSNK1G1-8	CSNK1G1	x	503	406	409	463	401	420
CSNK1G1-9	CSNK1G1	x	332	330	323	302	209	222
CSNK1G2-1	CSNK1G2	x	446	445	378	417	575	540
CSNK1G2-10	CSNK1G2	x	158	233	175	278	219	189
CSNK1G2-2	CSNK1G2	x	623	618	577	610	543	762
CSNK1G2-3	CSNK1G2	x	316	302	349	453	466	435
CSNK1G2-4	CSNK1G2	x	488	438	465	634	629	663
CSNK1G2-5	CSNK1G2	x	299	364	337	281	240	302
CSNK1G2-6	CSNK1G2	x	331	294	297	236	384	284
CSNK1G2-7	CSNK1G2	x	520	513	485	477	531	482
CSNK1G2-8	CSNK1G2	x	766	729	778	1028	1144	864
CSNK1G2-9	CSNK1G2	x	349	341	362	393	429	324
CSNK1G3-1	CSNK1G3	x	115	110	100	87	86	113
CSNK1G3-10	CSNK1G3	x	152	137	144	141	209	155
CSNK1G3-11	CSNK1G3	x	466	524	502	485	627	465
CSNK1G3-12	CSNK1G3	x	397	377	494	415	300	330
CSNK1G3-13	CSNK1G3	x	244	298	265	375	431	243
CSNK1G3-14	CSNK1G3	x	582	618	576	623	596	599
CSNK1G3-15	CSNK1G3	x	112	113	98	85	113	78
CSNK1G3-16	CSNK1G3	x	359	339	375	383	294	472
CSNK1G3-17	CSNK1G3	x	226	281	253	256	200	227
CSNK1G3-18	CSNK1G3	x	246	261	246	208	279	201
CSNK1G3-19	CSNK1G3	x	204	175	205	237	264	231
CSNK1G3-2	CSNK1G3	x	574	543	535	736	507	535
CSNK1G3-20	CSNK1G3	x	394	369	358	477	317	476
CSNK1G3-21	CSNK1G3	x	422	466	420	399	339	525
CSNK1G3-3	CSNK1G3	x	649	668	674	762	763	654
CSNK1G3-4	CSNK1G3	x	661	685	702	913	869	776
CSNK1G3-5	CSNK1G3	x	302	359	341	307	262	327
CSNK1G3-6	CSNK1G3	x	262	293	268	207	272	255
CSNK1G3-7	CSNK1G3	x	330	309	300	320	331	333
CSNK1G3-8	CSNK1G3	x	322	339	298	288	321	213
CSNK1G3-9	CSNK1G3	x	98	88	127	125	98	62
CSNK2A1-1	CSNK2A1	x	348	388	329	232	247	234
CSNK2A1-10	CSNK2A1	x	579	640	597	392	517	535
CSNK2A1-11	CSNK2A1	x	176	151	137	167	216	116
CSNK2A1-12	CSNK2A1	x	463	434	508	386	290	327
CSNK2A1-13	CSNK2A1	x	314	269	279	127	176	166
CSNK2A1-14	CSNK2A1	x	372	450	453	193	223	280
CSNK2A1-15	CSNK2A1	x	384	459	415	285	254	300
CSNK2A1-16	CSNK2A1	x	147	169	149	293	245	285
CSNK2A1-17	CSNK2A1	x	425	434	404	606	531	505
CSNK2A1-2	CSNK2A1	x	378	358	363	350	295	292
CSNK2A1-3	CSNK2A1	x	628	664	615	434	307	348
CSNK2A1-4	CSNK2A1	x	228	241	221	288	285	275
CSNK2A1-5	CSNK2A1	x	221	205	218	173	120	168
CSNK2A1-6:mismatch1_CSNK2A3-2	CSNK2A1;2	x	931	956	957	333	392	339
CSNK2A1-7	CSNK2A1	x	404	372	395	278	264	374
CSNK2A1-8	CSNK2A1	x	178	194	182	138	205	175
CSNK2A1-9	CSNK2A1	x	608	599	549	784	656	654
CSNK2A2-1	CSNK2A2	x	406	347	335	306	323	321
CSNK2A2-10	CSNK2A2	x	763	709	743	889	753	846
CSNK2A2-2	CSNK2A2	x	307	316	324	347	282	261
CSNK2A2-3	CSNK2A2	x	398	387	428	411	374	312
CSNK2A2-4	CSNK2A2	x	705	661	680	689	660	543
CSNK2A2-5	CSNK2A2	x	364	398	421	326	318	372
CSNK2A2-6	CSNK2A2	x	475	564	529	452	395	408
CSNK2A2-7	CSNK2A2	x	265	296	219	253	253	274
CSNK2A2-8	CSNK2A2	x	371	331	368	366	350	378
CSNK2A2-9	CSNK2A2	x	581	522	506	443	473	460
CSNK2A3-1	CSNK2A3	x	203	262	224	94	179	96
CSNK2A3-2:mismatch1_CSNK2A1-6	CSNK2A3;6	x	271	280	274	155	168	108
CSNK2A3-3	CSNK2A3	x	315	336	310	385	440	314
CSNK2A3-4	CSNK2A3	x	250	159	226	169	237	207
CSNK2A3-5	CSNK2A3	x	216	187	214	278	213	303
CSNK2A3-6	CSNK2A3	x	585	637	555	713	552	705
CSNK2A3-7	CSNK2A3	x	380	397	354	439	425	494
DAPK1-1	DAPK1	x	601	652	611	572	485	522
DAPK1-10	DAPK1	x	352	380	316	312	319	313
DAPK1-2	DAPK1	x	208	218	213	243	212	274
DAPK1-3	DAPK1	x	347	314	293	260	230	196
DAPK1-4	DAPK1	x	389	363	387	464	582	575
DAPK1-5	DAPK1	x	426	470	428	371	441	420
DAPK1-6	DAPK1	x	527	615	550	591	671	659
DAPK1-7	DAPK1	x	326	339	385	344	307	268
DAPK1-8	DAPK1	x	248	249	261	355	300	263
DAPK1-9	DAPK1	x	226	221	255	383	243	269
DAPK2-1	DAPK2	x	273	290	283	380	351	424
DAPK2-10	DAPK2	x	615	639	596	889	809	747
DAPK2-2	DAPK2	x	170	148	216	233	201	185
DAPK2-3	DAPK2	x	363	368	328	413	384	446
DAPK2-4	DAPK2	x	607	708	645	495	619	536
DAPK2-5	DAPK2	x	345	347	361	341	278	273
DAPK2-6	DAPK2	x	290	268	281	435	503	409
DAPK2-7	DAPK2	x	501	505	494	511	495	415
DAPK2-8	DAPK2	x	240	293	255	397	312	376
DAPK2-9	DAPK2	x	450	427	455	469	427	335
DAPK3-1	DAPK3	x	295	290	271	249	354	195
DAPK3-10	DAPK3	x	474	546	533	760	638	564
DAPK3-2	DAPK3	x	910	1039	1013	889	697	682
DAPK3-3	DAPK3	x	102	161	136	225	164	138
DAPK3-4	DAPK3	x	240	241	235	246	305	212
DAPK3-5	DAPK3	x	257	274	248	392	484	468
DAPK3-6	DAPK3	x	790	853	785	1154	1236	1134
DAPK3-7	DAPK3	x	215	196	178	90	118	132
DAPK3-8	DAPK3	x	319	355	372	274	361	407
DAPK3-9	DAPK3	x	380	443	425	264	315	362
DCLK1-1	DCLK1	x	394	389	327	289	392	326
DCLK1-10	DCLK1	x	439	505	538	285	231	278
DCLK1-11	DCLK1	x	150	164	185	167	176	166
DCLK1-12	DCLK1	x	275	268	289	279	266	206
DCLK1-13	DCLK1	x	238	210	185	404	329	318
DCLK1-14	DCLK1	x	405	399	398	435	424	345
DCLK1-15	DCLK1	x	353	394	374	421	398	479
DCLK1-16	DCLK1	x	468	448	456	577	622	631
DCLK1-17	DCLK1	x	405	400	404	561	581	553
DCLK1-18	DCLK1	x	357	336	345	204	226	213
DCLK1-19	DCLK1	x	413	428	447	400	367	435
DCLK1-2	DCLK1	x	504	493	455	296	318	374
DCLK1-20	DCLK1	x	452	422	485	319	260	353
DCLK1-21	DCLK1	x	332	319	361	427	418	454
DCLK1-22	DCLK1	x	240	234	242	321	293	238
DCLK1-23	DCLK1	x	441	450	396	729	703	554
DCLK1-24	DCLK1	x	316	288	230	358	309	370
DCLK1-25	DCLK1	x	295	311	263	361	301	282
DCLK1-26	DCLK1	x	562	543	581	591	644	655
DCLK1-27	DCLK1	x	265	293	284	487	422	446
DCLK1-28	DCLK1	x	114	145	118	194	133	86
DCLK1-3	DCLK1	x	384	366	342	366	435	354
DCLK1-4	DCLK1	x	207	243	243	250	245	225
DCLK1-5	DCLK1	x	517	465	513	595	462	594
DCLK1-6	DCLK1	x	618	563	572	799	760	836
DCLK1-7	DCLK1	x	279	265	326	263	275	359
DCLK1-8	DCLK1	x	435	432	431	467	575	511
DCLK1-9	DCLK1	x	297	312	246	453	445	403
DCLK2-1	DCLK2	x	352	333	335	420	326	429
DCLK2-10	DCLK2	x	454	470	398	288	494	349
DCLK2-2	DCLK2	x	179	146	150	94	146	201
DCLK2-3	DCLK2	x	483	467	494	428	536	449
DCLK2-4	DCLK2	x	389	413	337	354	436	261
DCLK2-5	DCLK2	x	676	684	653	868	864	881
DCLK2-6	DCLK2	x	827	801	777	815	835	739
DCLK2-7	DCLK2	x	304	327	314	399	358	435
DCLK2-8	DCLK2	x	277	310	282	421	271	295
DCLK2-9	DCLK2	x	338	329	361	448	271	472
DCLK3-1	DCLK3	x	266	211	251	211	299	280
DCLK3-10	DCLK3	x	678	657	650	676	649	683
DCLK3-2	DCLK3	x	503	439	473	480	468	494
DCLK3-3	DCLK3	x	406	446	402	540	418	531
DCLK3-4	DCLK3	x	363	414	396	317	343	458
DCLK3-5	DCLK3	x	446	429	466	453	403	440
DCLK3-6	DCLK3	x	725	788	705	830	654	696
DCLK3-7	DCLK3	x	368	357	344	462	386	390
DCLK3-8	DCLK3	x	682	598	641	656	629	659
DCLK3-9	DCLK3	x	216	158	211	209	160	151
DDR1-1	DDR1	x	653	653	672	546	670	600
DDR1-10	DDR1	x	462	376	407	351	396	360
DDR1-11	DDR1	x	270	276	293	264	230	227
DDR1-12	DDR1	x	517	605	523	495	566	479
DDR1-13	DDR1	x	213	206	220	279	247	230
DDR1-2	DDR1	x	778	791	823	1099	850	745
DDR1-3	DDR1	x	458	458	488	530	462	619
DDR1-4	DDR1	x	554	643	656	595	647	722
DDR1-5	DDR1	x	72	63	73	58	111	75
DDR1-6	DDR1	x	341	310	363	365	348	388
DDR1-7	DDR1	x	376	413	389	317	397	380
DDR1-8	DDR1	x	598	622	594	425	492	423
DDR1-9	DDR1	x	554	491	481	464	371	282
DDR2-1	DDR2	x	349	367	375	295	558	371
DDR2-10	DDR2	x	353	369	339	306	421	443
DDR2-2	DDR2	x	208	209	202	229	209	207
DDR2-3	DDR2	x	356	336	360	404	417	394
DDR2-4	DDR2	x	389	375	355	306	323	277
DDR2-5	DDR2	x	205	220	200	319	359	216
DDR2-6	DDR2	x	545	563	629	452	341	371
DDR2-7	DDR2	x	86	129	93	108	103	80
DDR2-8	DDR2	x	324	349	244	375	334	233
DDR2-9	DDR2	x	412	415	379	669	637	619
DMPK-1	DMPK	x	996	943	919	606	734	805
DMPK-10	DMPK	x	93	107	113	86	146	179
DMPK-11	DMPK	x	283	295	309	219	204	181
DMPK-2	DMPK	x	630	596	663	605	616	665
DMPK-3	DMPK	x	149	158	179	215	167	203
DMPK-4	DMPK	x	314	314	248	378	361	347
DMPK-5	DMPK	x	385	349	360	393	241	286
DMPK-6	DMPK	x	532	621	619	633	747	680
DMPK-7	DMPK	x	209	233	237	149	209	169
DMPK-8	DMPK	x	452	472	450	312	438	406
DMPK-9	DMPK	x	302	366	363	355	340	390
DSTYK-1	DSTYK	x	368	349	331	333	326	399
DSTYK-10	DSTYK	x	515	468	404	564	542	591
DSTYK-2	DSTYK	x	509	532	535	560	746	569
DSTYK-3	DSTYK	x	783	814	830	591	797	756
DSTYK-4	DSTYK	x	297	282	285	173	226	198
DSTYK-5	DSTYK	x	217	268	253	265	190	225
DSTYK-6	DSTYK	x	166	157	128	156	221	295
DSTYK-7	DSTYK	x	316	254	287	236	194	244
DSTYK-8	DSTYK	x	320	320	286	313	361	406
DSTYK-9	DSTYK	x	569	618	574	561	541	518
DYRK1A-1	DYRK1A	x	341	336	389	343	350	368
DYRK1A-10	DYRK1A	x	365	358	331	279	213	386
DYRK1A-11	DYRK1A	x	355	374	324	564	507	564
DYRK1A-12	DYRK1A	x	98	135	123	62	111	127
DYRK1A-13	DYRK1A	x	162	137	189	184	221	245
DYRK1A-2	DYRK1A	x	138	122	162	258	191	227
DYRK1A-3	DYRK1A	x	545	487	600	801	607	584
DYRK1A-4	DYRK1A	x	97	98	87	108	80	76
DYRK1A-5	DYRK1A	x	168	163	144	256	146	143
DYRK1A-6	DYRK1A	x	179	173	184	156	139	146
DYRK1A-7	DYRK1A	x	303	339	318	350	472	411
DYRK1A-8	DYRK1A	x	505	538	565	912	781	833
DYRK1A-9	DYRK1A	x	291	316	305	390	341	269
DYRK1B-1	DYRK1B	x	201	243	237	188	274	149
DYRK1B-10	DYRK1B	x	390	448	341	380	347	326
DYRK1B-11	DYRK1B	x	404	408	390	470	312	372
DYRK1B-2	DYRK1B	x	324	339	359	432	560	500
DYRK1B-3	DYRK1B	x	516	453	469	502	547	452
DYRK1B-4	DYRK1B	x	484	506	489	474	486	546
DYRK1B-5	DYRK1B	x	422	383	366	343	344	349
DYRK1B-6	DYRK1B	x	147	191	166	159	189	157
DYRK1B-7	DYRK1B	x	344	376	359	593	439	443
DYRK1B-8	DYRK1B	x	244	255	246	254	276	265
DYRK1B-9	DYRK1B	x	396	423	415	394	347	374
DYRK2-1	DYRK2	x	388	426	393	333	251	302
DYRK2-10	DYRK2	x	466	493	485	638	614	549
DYRK2-11	DYRK2	x	458	420	434	574	541	466
DYRK2-12	DYRK2	x	199	165	222	145	149	145
DYRK2-13	DYRK2	x	327	289	284	289	301	290
DYRK2-14	DYRK2	x	207	208	219	250	278	286
DYRK2-15	DYRK2	x	234	201	223	306	261	274
DYRK2-16	DYRK2	x	363	355	350	345	358	383
DYRK2-2	DYRK2	x	790	946	893	1090	1162	1228
DYRK2-3	DYRK2	x	188	213	222	155	205	183
DYRK2-4	DYRK2	x	435	438	463	466	493	453
DYRK2-5	DYRK2	x	903	856	830	851	1119	1016
DYRK2-6	DYRK2	x	158	178	169	145	259	210
DYRK2-7	DYRK2	x	821	816	783	1090	895	1058
DYRK2-8	DYRK2	x	549	560	553	668	563	576
DYRK2-9	DYRK2	x	952	973	909	1479	1219	1295
DYRK3-1	DYRK3	x	269	254	256	309	294	298
DYRK3-10	DYRK3	x	154	188	199	195	189	162
DYRK3-11	DYRK3	x	505	533	475	571	428	552
DYRK3-2	DYRK3	x	475	466	539	658	666	620
DYRK3-3	DYRK3	x	418	413	415	550	517	417
DYRK3-4	DYRK3	x	534	595	552	624	599	674
DYRK3-5	DYRK3	x	630	591	617	683	752	585
DYRK3-6	DYRK3	x	334	397	358	328	366	303
DYRK3-7	DYRK3	x	557	518	550	694	604	643
DYRK3-8	DYRK3	x	293	344	297	387	335	344
DYRK3-9	DYRK3	x	589	609	672	1144	884	841
DYRK4-1	DYRK4	x	192	221	216	258	270	269
DYRK4-10	DYRK4	x	603	631	666	649	703	637
DYRK4-2	DYRK4	x	681	606	652	755	743	522
DYRK4-3	DYRK4	x	260	263	339	474	401	407
DYRK4-4	DYRK4	x	334	356	304	456	432	395
DYRK4-5	DYRK4	x	322	308	324	340	407	382
DYRK4-6	DYRK4	x	163	144	145	180	208	155
DYRK4-7	DYRK4	x	381	352	352	343	531	402
DYRK4-8	DYRK4	x	234	265	247	347	196	222
DYRK4-9	DYRK4	x	435	448	463	365	472	497
EEF2K-1	EEF2K	x	308	326	309	355	348	330
EEF2K-10	EEF2K	x	611	589	624	595	599	678
EEF2K-2	EEF2K	x	533	445	481	277	402	358
EEF2K-3	EEF2K	x	406	414	448	460	590	552
EEF2K-4	EEF2K	x	441	470	521	556	680	666
EEF2K-5	EEF2K	x	828	799	806	661	628	777
EEF2K-6	EEF2K	x	509	496	541	376	398	430
EEF2K-7	EEF2K	x	474	462	470	558	387	517
EEF2K-8	EEF2K	x	532	556	570	429	409	324
EEF2K-9	EEF2K	x	409	451	452	422	357	401
EGFR-1	EGFR	x	327	276	250	212	125	110
EGFR-10	EGFR	x	523	499	494	191	276	214
EGFR-11	EGFR	x	620	545	564	191	177	189
EGFR-12	EGFR	x	340	378	350	40	82	50
EGFR-13	EGFR	x	301	330	333	59	135	99
EGFR-14	EGFR	x	575	582	545	334	247	356
EGFR-15	EGFR	x	738	764	735	713	574	733
EGFR-2	EGFR	x	269	244	269	38	21	37
EGFR-3	EGFR	x	380	397	408	93	44	52
EGFR-4	EGFR	x	371	364	400	379	440	280
EGFR-5	EGFR	x	468	345	399	361	447	380
EGFR-6	EGFR	x	408	399	379	187	202	195
EGFR-7	EGFR	x	187	147	192	73	53	57
EGFR-8	EGFR	x	127	106	137	113	78	64
EGFR-9	EGFR	x	353	319	324	55	47	58
EIF2AK1-1	EIF2AK1	x	377	404	420	637	478	506
EIF2AK1-10	EIF2AK1	x	493	497	552	543	626	624
EIF2AK1-11	EIF2AK1	x	348	341	353	424	340	385
EIF2AK1-2	EIF2AK1	x	318	327	358	432	514	377
EIF2AK1-3	EIF2AK1	x	361	350	349	341	302	353
EIF2AK1-4	EIF2AK1	x	339	368	333	431	355	325
EIF2AK1-5	EIF2AK1	x	956	862	865	699	791	739
EIF2AK1-6	EIF2AK1	x	537	518	540	736	509	532
EIF2AK1-7	EIF2AK1	x	388	360	368	281	312	271
EIF2AK1-8	EIF2AK1	x	245	230	240	160	157	125
EIF2AK1-9	EIF2AK1	x	423	479	434	501	564	535
EIF2AK2-1	EIF2AK2	x	507	496	470	710	745	923
EIF2AK2-10	EIF2AK2	x	285	250	274	239	274	271
EIF2AK2-2	EIF2AK2	x	356	343	372	421	342	380
EIF2AK2-3	EIF2AK2	x	306	237	280	205	346	310
EIF2AK2-4	EIF2AK2	x	359	418	339	233	302	326
EIF2AK2-5	EIF2AK2	x	122	116	106	124	117	173
EIF2AK2-6	EIF2AK2	x	501	450	475	630	580	616
EIF2AK2-7	EIF2AK2	x	449	402	418	397	349	461
EIF2AK2-8	EIF2AK2	x	438	409	489	515	504	436
EIF2AK2-9	EIF2AK2	x	396	375	375	438	282	399
EIF2AK3-1	EIF2AK3	x	278	323	298	293	338	253
EIF2AK3-10	EIF2AK3	x	289	323	352	404	328	323
EIF2AK3-2	EIF2AK3	x	667	666	671	841	772	619
EIF2AK3-3	EIF2AK3	x	552	501	476	588	613	669
EIF2AK3-4	EIF2AK3	x	466	419	417	418	287	417
EIF2AK3-5	EIF2AK3	x	434	384	368	396	279	380
EIF2AK3-6	EIF2AK3	x	710	667	620	494	522	660
EIF2AK3-7	EIF2AK3	x	200	180	195	159	156	137
EIF2AK3-8	EIF2AK3	x	265	273	243	449	349	308
EIF2AK3-9	EIF2AK3	x	504	494	520	607	559	529
EIF2AK4-1	EIF2AK4	x	303	326	321	319	236	220
EIF2AK4-10	EIF2AK4	x	430	447	539	756	823	739
EIF2AK4-2	EIF2AK4	x	447	385	435	504	488	536
EIF2AK4-3	EIF2AK4	x	390	455	377	281	233	269
EIF2AK4-4	EIF2AK4	x	519	487	507	371	392	441
EIF2AK4-5	EIF2AK4	x	373	326	332	240	207	303
EIF2AK4-6	EIF2AK4	x	285	269	299	195	256	215
EIF2AK4-7	EIF2AK4	x	530	604	552	281	414	412
EIF2AK4-8	EIF2AK4	x	192	197	223	173	113	111
EIF2AK4-9	EIF2AK4	x	236	238	229	223	190	203
EPHA10-1	EPHA10	x	386	359	378	361	417	309
EPHA10-10	EPHA10	x	108	158	162	155	198	178
EPHA10-11	EPHA10	x	229	251	207	216	183	169
EPHA10-12	EPHA10	x	665	641	663	762	703	833
EPHA10-13	EPHA10	x	443	475	513	624	539	505
EPHA10-14	EPHA10	x	347	381	399	463	358	396
EPHA10-15	EPHA10	x	219	243	216	237	268	273
EPHA10-16	EPHA10	x	162	190	168	180	131	201
EPHA10-17	EPHA10	x	540	536	499	483	518	588
EPHA10-18	EPHA10	x	496	490	492	495	331	413
EPHA10-19	EPHA10	x	449	482	458	519	450	425
EPHA10-2	EPHA10	x	579	550	570	494	538	553
EPHA10-20	EPHA10	x	449	428	455	682	706	583
EPHA10-3	EPHA10	x	207	200	186	328	220	184
EPHA10-4	EPHA10	x	513	489	489	385	437	412
EPHA10-5	EPHA10	x	460	460	467	428	454	509
EPHA10-6	EPHA10	x	164	173	172	166	164	175
EPHA10-7	EPHA10	x	147	127	137	205	176	126
EPHA10-8	EPHA10	x	413	453	376	432	408	370
EPHA10-9	EPHA10	x	685	743	648	577	670	683
EPHA1-1	EPHA1	x	312	318	351	556	454	528
EPHA1-10	EPHA1	x	595	533	542	778	923	725
EPHA1-2	EPHA1	x	104	117	100	229	201	190
EPHA1-3	EPHA1	x	260	241	261	205	147	191
EPHA1-4	EPHA1	x	504	550	462	640	735	684
EPHA1-5	EPHA1	x	458	351	394	529	586	454
EPHA1-6	EPHA1	x	496	489	445	462	436	456
EPHA1-7	EPHA1	x	450	444	437	435	493	520
EPHA1-8	EPHA1	x	462	401	381	403	532	420
EPHA1-9	EPHA1	x	819	854	860	968	886	834
EPHA2-1	EPHA2	x	464	391	440	502	352	388
EPHA2-10	EPHA2	x	336	368	325	445	392	449
EPHA2-2	EPHA2	x	364	389	359	323	277	253
EPHA2-3	EPHA2	x	460	523	457	753	662	604
EPHA2-4	EPHA2	x	256	260	202	223	219	253
EPHA2-5	EPHA2	x	488	513	461	658	532	640
EPHA2-6	EPHA2	x	246	210	179	177	111	318
EPHA2-7	EPHA2	x	221	209	211	314	278	302
EPHA2-8	EPHA2	x	279	327	264	383	420	273
EPHA2-9	EPHA2	x	265	217	257	284	210	241
EPHA3-1	EPHA3	x	382	361	387	347	418	391
EPHA3-10	EPHA3	x	119	113	110	159	133	197
EPHA3-11	EPHA3	x	109	120	103	197	127	150
EPHA3-12	EPHA3	x	19	13	25	40	32	5
EPHA3-13	EPHA3	x	706	760	728	903	790	922
EPHA3-14	EPHA3	x	314	296	283	260	224	377
EPHA3-15	EPHA3	x	233	320	289	303	508	295
EPHA3-16	EPHA3	x	849	809	895	1317	1280	1063
EPHA3-2	EPHA3	x	376	368	393	368	478	289
EPHA3-3	EPHA3	x	470	472	481	492	462	337
EPHA3-4	EPHA3	x	542	555	537	735	637	643
EPHA3-5	EPHA3	x	548	616	689	568	592	649
EPHA3-6	EPHA3	x	67	55	61	26	37	48
EPHA3-7	EPHA3	x	497	444	463	268	376	474
EPHA3-8	EPHA3	x	537	539	458	480	532	590
EPHA3-9	EPHA3	x	817	798	796	756	704	692
EPHA4-1	EPHA4	x	141	139	140	193	192	186
EPHA4-10	EPHA4	x	269	221	193	215	246	172
EPHA4-2	EPHA4	x	443	389	418	467	444	524
EPHA4-3	EPHA4	x	437	351	401	602	486	610
EPHA4-4	EPHA4	x	520	536	495	556	549	608
EPHA4-5	EPHA4	x	737	707	754	687	645	601
EPHA4-6	EPHA4	x	556	485	476	492	587	474
EPHA4-7	EPHA4	x	287	296	336	293	405	338
EPHA4-8	EPHA4	x	562	537	584	670	532	607
EPHA4-9	EPHA4	x	327	295	334	422	511	296
EPHA5-1	EPHA5	x	143	185	192	247	228	173
EPHA5-10	EPHA5	x	384	417	427	233	461	344
EPHA5-11	EPHA5	x	401	513	447	404	428	471
EPHA5-2	EPHA5	x	215	238	261	233	303	146
EPHA5-3	EPHA5	x	162	141	158	191	251	237
EPHA5-4	EPHA5	x	261	286	266	263	181	198
EPHA5-5	EPHA5	x	875	845	834	891	836	876
EPHA5-6	EPHA5	x	293	314	284	307	326	294
EPHA5-7	EPHA5	x	940	952	907	1036	995	970
EPHA5-8	EPHA5	x	762	733	680	550	675	746
EPHA5-9	EPHA5	x	299	293	311	307	402	388
EPHA6-1	EPHA6	x	519	506	462	529	455	396
EPHA6-10	EPHA6	x	409	490	459	596	632	608
EPHA6-11	EPHA6	x	216	197	209	139	138	149
EPHA6-12	EPHA6	x	318	293	300	284	350	303
EPHA6-13	EPHA6	x	553	617	576	644	678	842
EPHA6-14	EPHA6	x	299	330	356	490	413	382
EPHA6-15	EPHA6	x	501	506	474	427	673	571
EPHA6-16	EPHA6	x	254	297	243	272	218	195
EPHA6-17	EPHA6	x	287	314	332	225	229	221
EPHA6-18	EPHA6	x	364	422	376	425	262	351
EPHA6-19	EPHA6	x	238	237	281	242	233	127
EPHA6-2	EPHA6	x	233	170	189	247	270	268
EPHA6-20	EPHA6	x	142	181	196	249	222	191
EPHA6-21	EPHA6	x	351	327	341	333	227	279
EPHA6-22	EPHA6	x	186	190	189	169	214	204
EPHA6-23	EPHA6	x	274	322	280	314	218	315
EPHA6-24	EPHA6	x	665	628	611	446	511	464
EPHA6-25	EPHA6	x	479	559	474	476	495	423
EPHA6-26	EPHA6	x	244	230	214	183	137	146
EPHA6-27	EPHA6	x	726	772	658	865	694	768
EPHA6-28	EPHA6	x	878	903	846	849	1079	891
EPHA6-29	EPHA6	x	507	497	443	560	531	549
EPHA6-3	EPHA6	x	249	242	247	279	257	218
EPHA6-30	EPHA6	x	324	339	343	293	279	249
EPHA6-31	EPHA6	x	326	307	263	434	356	351
EPHA6-32	EPHA6	x	405	389	411	289	341	409
EPHA6-4	EPHA6	x	236	239	211	205	265	294
EPHA6-5	EPHA6	x	215	254	237	72	108	85
EPHA6-6	EPHA6	x	413	360	381	233	260	333
EPHA6-7	EPHA6	x	556	580	560	401	473	450
EPHA6-8	EPHA6	x	355	354	398	365	433	368
EPHA6-9	EPHA6	x	275	305	268	324	416	407
EPHA7-1	EPHA7	x	421	360	380	530	376	572
EPHA7-10	EPHA7	x	368	347	259	463	282	377
EPHA7-2	EPHA7	x	645	698	674	525	653	588
EPHA7-3	EPHA7	x	109	143	150	132	91	107
EPHA7-4	EPHA7	x	644	625	704	701	707	646
EPHA7-5	EPHA7	x	392	408	465	612	565	623
EPHA7-6	EPHA7	x	287	301	278	406	340	396
EPHA7-7	EPHA7	x	438	383	366	600	462	499
EPHA7-8	EPHA7	x	308	405	343	470	455	391
EPHA7-9	EPHA7	x	507	456	418	696	644	598
EPHA8-1	EPHA8	x	322	303	280	401	378	458
EPHA8-10	EPHA8	x	423	457	462	401	469	452
EPHA8-11	EPHA8	x	643	621	611	734	629	634
EPHA8-12	EPHA8	x	163	162	174	125	164	113
EPHA8-13	EPHA8	x	213	216	204	218	205	169
EPHA8-2	EPHA8	x	429	439	427	449	429	401
EPHA8-3	EPHA8	x	587	642	576	732	761	611
EPHA8-4	EPHA8	x	597	539	610	647	568	459
EPHA8-5	EPHA8	x	845	816	868	1175	1344	1182
EPHA8-6	EPHA8	x	345	376	412	334	339	583
EPHA8-7	EPHA8	x	334	348	391	386	487	508
EPHA8-8	EPHA8	x	283	230	226	277	274	327
EPHA8-9	EPHA8	x	360	296	312	467	391	532
EPHB1-1	EPHB1	x	422	439	455	483	560	468
EPHB1-10	EPHB1	x	224	268	226	230	293	228
EPHB1-2	EPHB1	x	250	220	226	179	247	274
EPHB1-3	EPHB1	x	312	328	330	445	504	549
EPHB1-4	EPHB1	x	463	427	410	441	358	367
EPHB1-5	EPHB1	x	349	410	426	497	482	432
EPHB1-6	EPHB1	x	188	147	147	184	235	278
EPHB1-7	EPHB1	x	505	519	550	582	597	514
EPHB1-8	EPHB1	x	293	327	340	359	340	392
EPHB1-9	EPHB1	x	178	193	189	230	319	197
EPHB2-1	EPHB2	x	302	299	318	281	235	174
EPHB2-10	EPHB2	x	311	314	372	438	433	444
EPHB2-2	EPHB2	x	587	572	717	525	748	690
EPHB2-3	EPHB2	x	119	85	83	61	69	96
EPHB2-4	EPHB2	x	589	574	598	586	454	559
EPHB2-5	EPHB2	x	478	537	515	644	598	616
EPHB2-6	EPHB2	x	705	697	619	860	854	729
EPHB2-7	EPHB2	x	386	400	359	324	433	372
EPHB2-8	EPHB2	x	546	511	534	802	828	730
EPHB2-9	EPHB2	x	612	654	651	371	458	373
EPHB3-1	EPHB3	x	331	377	408	408	298	388
EPHB3-10	EPHB3	x	311	276	294	305	327	355
EPHB3-2	EPHB3	x	545	507	501	659	584	529
EPHB3-3	EPHB3	x	434	434	429	380	466	440
EPHB3-4	EPHB3	x	326	315	305	272	376	478
EPHB3-5	EPHB3	x	192	218	237	264	223	260
EPHB3-6	EPHB3	x	554	516	494	558	556	452
EPHB3-7	EPHB3	x	737	698	672	840	724	614
EPHB3-8	EPHB3	x	306	337	343	278	243	372
EPHB3-9	EPHB3	x	575	597	643	623	826	699
EPHB4-1	EPHB4	x	236	268	264	156	180	189
EPHB4-10	EPHB4	x	615	616	637	535	392	501
EPHB4-2	EPHB4	x	294	275	262	263	335	251
EPHB4-3	EPHB4	x	597	589	602	551	507	490
EPHB4-4	EPHB4	x	614	665	633	630	588	594
EPHB4-5	EPHB4	x	540	489	494	713	576	711
EPHB4-6	EPHB4	x	287	276	291	471	381	350
EPHB4-7	EPHB4	x	130	117	115	160	146	140
EPHB4-8	EPHB4	x	623	630	641	512	560	617
EPHB4-9	EPHB4	x	170	157	164	135	112	289
EPHB6-1	EPHB6	x	472	435	473	428	306	283
EPHB6-10	EPHB6	x	285	351	314	321	253	259
EPHB6-2	EPHB6	x	560	508	461	441	384	519
EPHB6-3	EPHB6	x	558	558	531	473	602	537
EPHB6-4	EPHB6	x	384	377	424	314	266	325
EPHB6-5	EPHB6	x	287	330	289	306	244	277
EPHB6-6	EPHB6	x	264	234	281	204	278	171
EPHB6-7	EPHB6	x	415	433	435	463	462	421
EPHB6-8	EPHB6	x	303	367	320	362	356	389
EPHB6-9	EPHB6	x	483	457	509	665	608	598
ERBB2-1	ERBB2	x	184	201	203	237	286	248
ERBB2-10	ERBB2	x	536	480	465	429	390	471
ERBB2-2	ERBB2	x	520	512	504	491	450	458
ERBB2-3	ERBB2	x	515	495	492	626	551	792
ERBB2-4	ERBB2	x	1594	1599	1565	1876	1747	1650
ERBB2-5	ERBB2	x	813	874	800	809	761	852
ERBB2-6	ERBB2	x	507	508	577	473	376	314
ERBB2-7	ERBB2	x	252	257	250	324	277	261
ERBB2-8	ERBB2	x	285	264	251	352	320	253
ERBB2-9	ERBB2	x	434	447	480	403	375	493
ERBB3-1	ERBB3	x	320	343	322	296	423	371
ERBB3-10	ERBB3	x	126	118	144	94	144	104
ERBB3-11	ERBB3	x	240	240	221	162	195	152
ERBB3-12	ERBB3	x	219	205	226	197	202	196
ERBB3-13	ERBB3	x	213	221	216	204	217	326
ERBB3-14	ERBB3	x	398	364	351	261	250	224
ERBB3-15	ERBB3	x	252	254	278	279	244	212
ERBB3-16	ERBB3	x	236	255	241	306	338	425
ERBB3-17	ERBB3	x	213	245	219	204	219	224
ERBB3-2	ERBB3	x	434	466	450	455	379	542
ERBB3-3	ERBB3	x	233	258	227	186	198	255
ERBB3-4	ERBB3	x	287	285	262	246	265	213
ERBB3-5	ERBB3	x	538	509	559	533	461	512
ERBB3-6	ERBB3	x	382	382	431	393	349	383
ERBB3-7	ERBB3	x	396	387	429	435	409	337
ERBB3-8	ERBB3	x	811	862	770	1321	1001	1063
ERBB3-9	ERBB3	x	701	732	741	731	776	753
ERBB4-1	ERBB4	x	470	441	439	439	524	394
ERBB4-10	ERBB4	x	590	583	592	599	597	534
ERBB4-11	ERBB4	x	460	473	459	401	534	397
ERBB4-2	ERBB4	x	105	114	107	75	117	105
ERBB4-3	ERBB4	x	631	656	698	553	634	719
ERBB4-4	ERBB4	x	947	850	825	1153	1072	1145
ERBB4-5	ERBB4	x	334	313	318	528	527	448
ERBB4-6	ERBB4	x	626	586	563	882	535	612
ERBB4-7	ERBB4	x	652	660	670	697	705	769
ERBB4-8	ERBB4	x	303	307	348	441	466	465
ERBB4-9	ERBB4	x	676	658	619	627	539	595
ERN1-1	ERN1	x	515	531	511	481	609	632
ERN1-10	ERN1	x	164	155	155	100	138	114
ERN1-2	ERN1	x	431	510	516	630	443	596
ERN1-3	ERN1	x	550	574	570	585	625	713
ERN1-4	ERN1	x	204	251	263	191	241	116
ERN1-5	ERN1	x	466	512	485	491	428	435
ERN1-6	ERN1	x	254	298	262	177	238	274
ERN1-7	ERN1	x	125	145	139	201	225	193
ERN1-8	ERN1	x	1055	1102	1019	1115	1006	1003
ERN1-9	ERN1	x	331	308	273	209	222	230
ERN2-1	ERN2	x	400	406	404	526	462	534
ERN2-10	ERN2	x	797	846	754	556	476	552
ERN2-2	ERN2	x	641	714	646	554	443	471
ERN2-3	ERN2	x	677	658	626	478	556	466
ERN2-4	ERN2	x	213	209	215	201	177	191
ERN2-5	ERN2	x	250	253	245	188	179	245
ERN2-6	ERN2	x	186	193	177	225	114	200
ERN2-7	ERN2	x	501	501	550	471	401	339
ERN2-8	ERN2	x	168	189	152	164	161	191
ERN2-9	ERN2	x	295	370	320	408	387	267
FASTK-1	FASTK	x	541	590	584	692	704	661
FASTK-10	FASTK	x	644	668	676	891	1001	885
FASTK-11	FASTK	x	1429	1540	1468	1186	1037	1091
FASTK-12	FASTK	x	106	180	185	141	188	206
FASTK-13	FASTK	x	269	244	259	184	260	196
FASTK-14	FASTK	x	452	372	449	341	255	329
FASTK-15	FASTK	x	347	349	318	316	339	228
FASTK-2	FASTK	x	207	163	163	141	131	158
FASTK-3	FASTK	x	529	514	542	762	748	692
FASTK-4	FASTK	x	628	730	681	570	577	688
FASTK-5	FASTK	x	392	401	362	355	343	275
FASTK-6	FASTK	x	610	688	651	940	1094	866
FASTK-7	FASTK	x	252	257	250	209	297	161
FASTK-8	FASTK	x	170	167	166	127	135	99
FASTK-9	FASTK	x	347	322	352	214	292	290
FER-1	FER	x	647	608	580	729	602	523
FER-10	FER	x	491	450	527	436	421	359
FER-2	FER	x	312	275	258	307	211	272
FER-3	FER	x	414	447	419	753	680	678
FER-4	FER	x	215	194	228	366	282	318
FER-5	FER	x	705	701	766	949	973	1145
FER-6	FER	x	228	159	219	197	282	208
FER-7	FER	x	652	638	596	826	752	917
FER-8	FER	x	721	767	769	892	1086	1038
FER-9	FER	x	644	710	765	827	852	905
FES-1	FES	x	476	426	433	495	375	424
FES-10	FES	x	344	341	359	382	314	267
FES-11	FES	x	622	653	623	722	735	658
FES-12	FES	x	612	624	688	620	592	704
FES-13	FES	x	534	494	527	393	511	454
FES-2	FES	x	698	640	728	656	636	774
FES-3	FES	x	221	243	222	310	279	275
FES-4	FES	x	384	439	378	396	556	547
FES-5	FES	x	237	276	248	436	240	300
FES-6	FES	x	164	142	170	103	99	174
FES-7	FES	x	562	561	565	504	536	487
FES-8	FES	x	622	604	617	450	609	458
FES-9	FES	x	316	313	287	179	329	310
FGFR1-1	FGFR1	x	102	98	83	138	148	192
FGFR1-10	FGFR1	x	578	590	574	518	445	500
FGFR1-11	FGFR1	x	282	272	261	352	339	339
FGFR1-12	FGFR1	x	266	313	323	355	261	466
FGFR1-13	FGFR1	x	678	689	638	518	730	516
FGFR1-14	FGFR1	x	246	191	205	219	330	291
FGFR1-15	FGFR1	x	443	398	446	425	431	378
FGFR1-2	FGFR1	x	490	584	529	380	393	430
FGFR1-3	FGFR1	x	504	549	541	512	526	501
FGFR1-4	FGFR1	x	499	519	493	570	431	431
FGFR1-5	FGFR1	x	528	498	515	302	401	433
FGFR1-6	FGFR1	x	606	617	630	554	518	459
FGFR1-7	FGFR1	x	483	485	498	490	382	517
FGFR1-8	FGFR1	x	425	418	469	378	369	367
FGFR1-9	FGFR1	x	492	564	504	414	603	540
FGFR2-1	FGFR2	x	622	584	572	599	679	723
FGFR2-10	FGFR2	x	455	460	430	450	482	417
FGFR2-11	FGFR2	x	134	131	148	110	152	145
FGFR2-12	FGFR2	x	351	397	376	471	419	312
FGFR2-13	FGFR2	x	302	351	357	324	385	449
FGFR2-14	FGFR2	x	388	426	381	443	353	599
FGFR2-15	FGFR2	x	723	740	742	798	657	682
FGFR2-16	FGFR2	x	762	719	771	741	826	813
FGFR2-17	FGFR2	x	524	479	484	567	662	583
FGFR2-2	FGFR2	x	285	293	293	286	381	331
FGFR2-3	FGFR2	x	471	485	464	456	428	468
FGFR2-4	FGFR2	x	364	380	341	448	380	647
FGFR2-5	FGFR2	x	324	317	336	474	429	337
FGFR2-6	FGFR2	x	229	287	260	359	388	307
FGFR2-7	FGFR2	x	335	287	272	335	325	330
FGFR2-8	FGFR2	x	386	405	387	347	347	379
FGFR2-9	FGFR2	x	369	401	380	487	431	505
FGFR3-1	FGFR3	x	225	214	182	200	176	233
FGFR3-10	FGFR3	x	53	51	45	54	16	49
FGFR3-11	FGFR3	x	269	252	274	208	183	184
FGFR3-12	FGFR3	x	297	311	310	352	386	318
FGFR3-13	FGFR3	x	405	399	380	362	427	337
FGFR3-14	FGFR3	x	137	153	155	117	115	103
FGFR3-15	FGFR3	x	667	679	723	630	606	622
FGFR3-2	FGFR3	x	783	759	803	787	903	1098
FGFR3-3	FGFR3	x	389	363	323	365	300	351
FGFR3-4	FGFR3	x	389	390	376	491	505	692
FGFR3-5	FGFR3	x	183	173	179	251	207	294
FGFR3-6	FGFR3	x	487	486	484	449	616	454
FGFR3-7	FGFR3	x	545	534	527	478	539	409
FGFR3-8	FGFR3	x	423	404	445	648	463	554
FGFR3-9	FGFR3	x	327	273	283	302	267	304
FGFR4-1	FGFR4	x	331	372	390	439	442	354
FGFR4-10	FGFR4	x	189	201	212	164	208	166
FGFR4-11	FGFR4	x	343	383	331	260	355	360
FGFR4-12	FGFR4	x	483	521	494	558	576	540
FGFR4-13	FGFR4	x	874	923	860	1171	883	923
FGFR4-14	FGFR4	x	205	235	265	170	214	178
FGFR4-2	FGFR4	x	240	276	293	369	268	394
FGFR4-3	FGFR4	x	858	788	814	1123	1070	926
FGFR4-4	FGFR4	x	378	389	325	429	384	289
FGFR4-5	FGFR4	x	431	410	391	417	438	414
FGFR4-6	FGFR4	x	575	586	611	662	574	535
FGFR4-7	FGFR4	x	422	394	450	400	613	491
FGFR4-8	FGFR4	x	226	190	180	222	218	224
FGFR4-9	FGFR4	x	509	526	517	466	469	402
FGR-1	FGR	x	614	591	626	319	477	569
FGR-10	FGR	x	529	531	515	453	599	511
FGR-11	FGR	x	375	296	368	299	241	348
FGR-12	FGR	x	241	243	251	208	311	265
FGR-2	FGR	x	115	99	124	142	70	98
FGR-3	FGR	x	129	141	128	164	150	78
FGR-4	FGR	x	558	571	612	449	453	616
FGR-5	FGR	x	1161	1213	1171	956	903	1011
FGR-6	FGR	x	392	362	376	253	317	396
FGR-7	FGR	x	437	407	469	364	417	567
FGR-8	FGR	x	479	571	633	523	539	734
FGR-9	FGR	x	286	362	313	341	372	458
FLT1-1	FLT1	x	326	327	354	288	398	376
FLT1-10	FLT1	x	614	624	629	882	707	833
FLT1-11	FLT1	x	458	481	428	497	454	419
FLT1-12	FLT1	x	291	303	343	359	346	395
FLT1-13	FLT1	x	312	351	337	226	347	251
FLT1-14	FLT1	x	189	195	157	183	253	171
FLT1-15	FLT1	x	378	429	376	319	352	282
FLT1-16	FLT1	x	612	572	528	628	668	635
FLT1-17	FLT1	x	353	355	381	397	241	337
FLT1-18	FLT1	x	722	693	767	832	723	659
FLT1-19	FLT1	x	270	283	279	263	184	228
FLT1-2	FLT1	x	260	221	288	212	232	137
FLT1-20	FLT1	x	212	205	262	417	249	278
FLT1-21	FLT1	x	632	624	637	617	542	585
FLT1-22	FLT1	x	833	823	795	991	1126	967
FLT1-3	FLT1	x	328	369	378	344	493	248
FLT1-4	FLT1	x	260	219	259	274	260	222
FLT1-5	FLT1	x	488	537	585	579	649	577
FLT1-6	FLT1	x	360	359	365	427	471	508
FLT1-7	FLT1	x	623	592	565	514	603	579
FLT1-8	FLT1	x	196	193	192	242	187	169
FLT1-9	FLT1	x	796	885	826	1161	1125	1088
FLT3-1	FLT3	x	225	226	192	195	156	203
FLT3-10	FLT3	x	464	468	457	361	471	338
FLT3-2	FLT3	x	122	124	131	86	144	121
FLT3-3	FLT3	x	168	205	161	195	217	209
FLT3-4	FLT3	x	371	371	321	365	347	356
FLT3-5	FLT3	x	438	397	435	306	364	314
FLT3-6	FLT3	x	590	595	585	477	557	411
FLT3-7	FLT3	x	386	328	381	270	427	383
FLT3-8	FLT3	x	447	507	446	369	296	314
FLT3-9	FLT3	x	636	742	682	521	617	607
FLT4-1	FLT4	x	234	211	244	289	280	345
FLT4-10	FLT4	x	204	197	197	131	205	175
FLT4-2	FLT4	x	361	365	323	504	497	640
FLT4-3	FLT4	x	189	205	198	281	318	193
FLT4-4	FLT4	x	152	151	117	124	177	233
FLT4-5	FLT4	x	745	771	834	879	734	912
FLT4-6	FLT4	x	528	584	489	718	889	569
FLT4-7	FLT4	x	501	487	461	535	519	372
FLT4-8	FLT4	x	462	504	441	354	456	464
FLT4-9	FLT4	x	571	526	539	530	675	546
FRK-1	FRK	x	249	250	276	243	396	271
FRK-10	FRK	x	390	398	439	626	599	566
FRK-2	FRK	x	174	207	194	229	259	221
FRK-3	FRK	x	548	652	581	449	544	659
FRK-4	FRK	x	76	59	68	78	79	84
FRK-5	FRK	x	215	224	253	225	276	294
FRK-6	FRK	x	583	605	622	983	933	770
FRK-7	FRK	x	191	182	194	261	136	143
FRK-8	FRK	x	408	379	418	442	403	409
FRK-9	FRK	x	310	236	235	240	257	291
FYN-1	FYN	x	479	522	459	378	462	491
FYN-10	FYN	x	517	624	551	724	768	690
FYN-11	FYN	x	207	233	217	295	233	267
FYN-12	FYN	x	474	555	517	495	410	548
FYN-2	FYN	x	221	201	185	207	196	197
FYN-3	FYN	x	225	243	247	275	372	308
FYN-4	FYN	x	220	201	200	242	240	239
FYN-5	FYN	x	529	468	493	380	358	377
FYN-6	FYN	x	265	243	283	219	203	186
FYN-7	FYN	x	297	235	250	230	259	259
FYN-8	FYN	x	298	322	296	352	285	290
FYN-9	FYN	x	560	510	505	491	433	524
GAK-1	GAK	x	360	301	352	162	263	196
GAK-10	GAK	x	456	499	520	453	760	429
GAK-2	GAK	x	417	394	355	113	153	92
GAK-3	GAK	x	439	482	478	208	213	288
GAK-4	GAK	x	242	236	233	166	176	166
GAK-5	GAK	x	519	500	528	265	196	200
GAK-6	GAK	x	319	319	311	94	67	122
GAK-7	GAK	x	306	254	298	334	311	341
GAK-8	GAK	x	290	339	372	470	319	286
GAK-9	GAK	x	372	441	461	193	215	233
GRK1-1	GRK1	x	414	432	389	355	336	373
GRK1-10	GRK1	x	289	289	314	253	289	272
GRK1-2	GRK1	x	326	396	326	386	425	513
GRK1-3	GRK1	x	435	482	457	564	569	564
GRK1-4	GRK1	x	102	88	118	103	103	91
GRK1-5	GRK1	x	310	384	345	335	384	356
GRK1-6	GRK1	x	302	305	289	271	279	327
GRK1-7	GRK1	x	512	539	557	393	543	374
GRK1-8	GRK1	x	501	514	461	460	384	384
GRK1-9	GRK1	x	310	267	308	281	282	221
GRK4-1	GRK4	x	86	93	95	94	139	185
GRK4-10	GRK4	x	521	465	585	603	587	536
GRK4-11	GRK4	x	351	368	391	357	316	315
GRK4-2	GRK4	x	51	59	65	87	47	61
GRK4-3	GRK4	x	611	582	639	537	666	458
GRK4-4	GRK4	x	452	432	398	521	427	408
GRK4-5	GRK4	x	367	378	357	239	334	386
GRK4-6	GRK4	x	408	382	420	619	520	524
GRK4-7	GRK4	x	419	429	352	399	315	332
GRK4-8	GRK4	x	349	338	311	379	336	237
GRK4-9	GRK4	x	742	698	685	700	894	841
GRK5-1	GRK5	x	212	234	274	193	163	245
GRK5-10	GRK5	x	418	430	480	368	439	359
GRK5-2	GRK5	x	256	293	284	188	225	237
GRK5-3	GRK5	x	220	218	218	236	286	191
GRK5-4	GRK5	x	293	304	299	274	271	266
GRK5-5	GRK5	x	664	661	588	746	732	543
GRK5-6	GRK5	x	397	445	439	450	560	743
GRK5-7	GRK5	x	252	262	268	323	360	378
GRK5-8	GRK5	x	652	674	692	919	675	811
GRK5-9	GRK5	x	405	353	370	406	461	508
GRK6-1	GRK6	x	179	166	155	128	227	161
GRK6-10	GRK6	x	549	505	537	302	384	474
GRK6-11	GRK6	x	382	368	376	235	348	303
GRK6-12	GRK6	x	548	485	499	523	527	546
GRK6-2	GRK6	x	519	535	507	648	768	768
GRK6-3	GRK6	x	507	538	557	682	475	575
GRK6-4	GRK6	x	733	862	870	909	874	989
GRK6-5	GRK6	x	265	288	296	393	306	333
GRK6-6	GRK6	x	460	477	464	567	572	402
GRK6-7	GRK6	x	421	419	437	414	430	297
GRK6-8	GRK6	x	418	426	381	407	430	377
GRK6-9	GRK6	x	532	559	478	439	385	512
GRK7-1	GRK7	x	311	302	372	320	428	312
GRK7-10	GRK7	x	265	269	274	317	289	263
GRK7-2	GRK7	x	388	439	434	410	470	312
GRK7-3	GRK7	x	573	529	517	570	673	600
GRK7-4	GRK7	x	385	368	394	550	490	454
GRK7-5	GRK7	x	499	529	529	467	622	466
GRK7-6	GRK7	x	468	458	474	519	581	687
GRK7-7	GRK7	x	360	412	416	380	413	437
GRK7-8	GRK7	x	285	286	294	170	216	285
GRK7-9	GRK7	x	527	573	577	678	698	671
GSG2-1	GSG2	x	1058	1110	1138	970	1217	1151
GSG2-10	GSG2	x	357	356	355	354	258	316
GSG2-2	GSG2	x	336	348	330	197	201	200
GSG2-3	GSG2	x	164	179	166	104	107	127
GSG2-4	GSG2	x	380	365	341	169	315	189
GSG2-5	GSG2	x	478	462	458	240	240	280
GSG2-6	GSG2	x	544	604	597	309	445	452
GSG2-7	GSG2	x	400	458	437	378	423	598
GSG2-8	GSG2	x	368	346	327	249	209	160
GSG2-9	GSG2	x	505	459	478	369	283	313
GSK3A-1	GSK3A	x	295	307	312	247	219	301
GSK3A-10	GSK3A	x	122	176	132	134	47	56
GSK3A-2	GSK3A	x	442	455	430	572	438	522
[truncated: 3,966 more rows]

## Sheet: HT55
HT55 (CMS2)
* type explanation:
x	Experimental sgRNA
n	Negative control sgRNA (non-targeting)
p	Positive control sgRNA
Tag	GeneSymbol	type*	t0_r1	t0_r2	t0_r3	t1_r1	t1_r2	t1_r3
AAK1-1	AAK1	x	733	735	743	789	737	616
AAK1-10	AAK1	x	248	251	221	370	232	308
AAK1-2	AAK1	x	732	711	709	914	940	747
AAK1-3	AAK1	x	520	493	491	541	530	520
AAK1-4	AAK1	x	566	641	532	663	585	559
AAK1-5	AAK1	x	551	645	590	412	495	477
AAK1-6	AAK1	x	237	201	247	191	234	360
AAK1-7	AAK1	x	767	830	739	651	902	646
AAK1-8	AAK1	x	538	540	533	483	403	589
AAK1-9	AAK1	x	1292	1479	1307	1080	1472	1572
AATK-1	AATK	x	450	440	399	459	362	396
AATK-10	AATK	x	1076	1065	1215	618	654	759
AATK-11	AATK	x	499	551	526	329	541	329
AATK-2	AATK	x	355	267	312	276	203	272
AATK-3	AATK	x	456	364	440	625	667	578
AATK-4	AATK	x	162	189	173	79	193	202
AATK-5	AATK	x	225	256	206	262	301	304
AATK-6	AATK	x	712	699	654	503	521	605
AATK-7	AATK	x	674	742	588	926	808	820
AATK-8	AATK	x	273	260	337	407	265	168
AATK-9	AATK	x	486	431	467	402	222	311
ABL1-1	ABL1	x	714	821	793	665	589	515
ABL1-10	ABL1	x	607	637	625	436	606	616
ABL1-2	ABL1	x	443	474	396	346	268	421
ABL1-3	ABL1	x	345	364	384	360	383	431
ABL1-4	ABL1	x	258	255	397	289	250	229
ABL1-5	ABL1	x	694	783	718	717	631	561
ABL1-6	ABL1	x	669	684	629	624	589	606
ABL1-7	ABL1	x	623	621	646	419	928	510
ABL1-8	ABL1	x	135	108	132	256	287	159
ABL1-9	ABL1	x	179	138	133	69	57	44
ABL2-1	ABL2	x	360	332	345	249	277	459
ABL2-10	ABL2	x	743	681	673	1025	839	839
ABL2-11	ABL2	x	621	615	498	353	371	488
ABL2-12	ABL2	x	551	603	603	513	447	556
ABL2-13	ABL2	x	357	451	486	706	610	545
ABL2-14	ABL2	x	755	825	727	678	829	668
ABL2-15	ABL2	x	384	379	404	190	293	282
ABL2-16	ABL2	x	627	566	650	425	606	672
ABL2-17	ABL2	x	297	327	251	357	334	367
ABL2-18	ABL2	x	1514	1512	1443	1255	1412	1466
ABL2-19	ABL2	x	401	407	345	322	278	384
ABL2-2	ABL2	x	694	732	692	791	892	885
ABL2-3	ABL2	x	514	617	559	660	416	513
ABL2-4	ABL2	x	678	627	677	861	505	614
ABL2-5	ABL2	x	669	884	805	886	878	910
ABL2-6	ABL2	x	157	128	168	115	134	148
ABL2-7	ABL2	x	423	389	404	249	429	342
ABL2-8	ABL2	x	523	519	529	468	430	351
ABL2-9	ABL2	x	209	268	302	178	181	269
ACVR1-1	ACVR1	x	419	463	535	519	370	561
ACVR1-10	ACVR1	x	702	654	670	748	855	818
ACVR1-11	ACVR1	x	519	433	502	470	391	478
ACVR1-12	ACVR1	x	859	760	741	959	786	821
ACVR1-13	ACVR1	x	522	528	493	481	542	700
ACVR1-14	ACVR1	x	1600	1438	1469	2396	2331	2065
ACVR1-2	ACVR1	x	585	555	634	692	754	837
ACVR1-3	ACVR1	x	480	535	631	652	660	592
ACVR1-4	ACVR1	x	747	909	789	968	1234	1039
ACVR1-5	ACVR1	x	1069	1104	1103	1482	1510	1443
ACVR1-6	ACVR1	x	435	406	377	326	451	312
ACVR1-7	ACVR1	x	694	632	734	921	703	697
ACVR1-8	ACVR1	x	1025	1232	1057	1131	1043	1303
ACVR1-9	ACVR1	x	1720	1714	1895	1606	1828	1811
ACVR1B-1	ACVR1B	x	1415	1417	1468	1387	1612	1542
ACVR1B-10	ACVR1B	x	1072	1188	1102	1072	761	681
ACVR1B-11	ACVR1B	x	569	607	581	664	382	431
ACVR1B-12	ACVR1B	x	631	513	631	505	751	422
ACVR1B-13	ACVR1B	x	669	682	730	768	1021	712
ACVR1B-2	ACVR1B	x	534	578	571	815	665	756
ACVR1B-3	ACVR1B	x	686	778	734	866	1077	803
ACVR1B-4	ACVR1B	x	379	297	399	379	256	329
ACVR1B-5	ACVR1B	x	174	238	250	180	231	313
ACVR1B-6	ACVR1B	x	514	568	476	404	750	737
ACVR1B-7	ACVR1B	x	432	450	371	338	569	505
ACVR1B-8	ACVR1B	x	514	534	578	457	760	403
ACVR1B-9	ACVR1B	x	579	413	477	605	608	746
ACVR1C-1	ACVR1C	x	201	225	221	374	234	320
ACVR1C-10	ACVR1C	x	269	236	272	152	262	220
ACVR1C-11	ACVR1C	x	1065	861	887	887	730	999
ACVR1C-12	ACVR1C	x	120	121	188	65	69	218
ACVR1C-13	ACVR1C	x	546	612	522	441	302	422
ACVR1C-14	ACVR1C	x	579	620	589	715	653	843
ACVR1C-15	ACVR1C	x	678	562	553	736	496	614
ACVR1C-16	ACVR1C	x	1540	1482	1473	1945	1756	2224
ACVR1C-17	ACVR1C	x	1118	1017	1135	1174	1272	1174
ACVR1C-18	ACVR1C	x	587	432	515	451	446	564
ACVR1C-19	ACVR1C	x	709	494	616	461	879	564
ACVR1C-2	ACVR1C	x	372	409	399	454	288	487
ACVR1C-20	ACVR1C	x	460	501	486	316	450	320
ACVR1C-3	ACVR1C	x	1006	1227	1103	1222	1813	1500
ACVR1C-4	ACVR1C	x	941	867	897	988	1156	958
ACVR1C-5	ACVR1C	x	433	394	360	436	366	330
ACVR1C-6	ACVR1C	x	503	569	483	563	892	421
ACVR1C-7	ACVR1C	x	258	235	335	278	333	296
ACVR1C-8	ACVR1C	x	593	515	512	501	484	383
ACVR1C-9	ACVR1C	x	825	871	730	913	916	987
ACVR2A-1	ACVR2A	x	829	570	691	843	814	857
ACVR2A-10	ACVR2A	x	613	741	703	961	896	807
ACVR2A-11	ACVR2A	x	689	606	615	613	1015	749
ACVR2A-12	ACVR2A	x	740	634	774	1253	909	1140
ACVR2A-13	ACVR2A	x	488	420	450	594	224	746
ACVR2A-2	ACVR2A	x	710	526	583	891	978	755
ACVR2A-3	ACVR2A	x	583	613	528	901	684	515
ACVR2A-4	ACVR2A	x	383	360	365	449	429	537
ACVR2A-5	ACVR2A	x	639	465	596	625	624	591
ACVR2A-6	ACVR2A	x	186	248	208	215	199	357
ACVR2A-7	ACVR2A	x	421	547	540	635	654	920
ACVR2A-8	ACVR2A	x	239	190	204	138	179	253
ACVR2A-9	ACVR2A	x	847	783	784	930	921	1048
ACVR2B-1	ACVR2B	x	479	419	489	343	604	497
ACVR2B-10	ACVR2B	x	912	840	920	595	971	599
ACVR2B-2	ACVR2B	x	368	439	393	310	491	506
ACVR2B-3	ACVR2B	x	601	669	850	690	509	678
ACVR2B-4	ACVR2B	x	495	616	463	454	413	516
ACVR2B-5	ACVR2B	x	498	485	624	636	667	435
ACVR2B-6	ACVR2B	x	198	186	268	240	299	207
ACVR2B-7	ACVR2B	x	174	118	132	150	156	51
ACVR2B-8	ACVR2B	x	773	802	752	953	912	705
ACVR2B-9	ACVR2B	x	599	611	557	627	847	852
ACVRL1-1	ACVRL1	x	210	149	173	166	119	36
ACVRL1-10	ACVRL1	x	535	522	572	375	330	514
ACVRL1-2	ACVRL1	x	1533	1544	1406	1578	1467	1542
ACVRL1-3	ACVRL1	x	76	85	78	215	97	67
ACVRL1-4	ACVRL1	x	123	172	130	145	161	116
ACVRL1-5	ACVRL1	x	615	616	661	839	502	905
ACVRL1-6	ACVRL1	x	985	806	806	1069	954	1092
ACVRL1-7	ACVRL1	x	764	719	704	847	794	748
ACVRL1-8	ACVRL1	x	625	533	570	534	325	431
ACVRL1-9	ACVRL1	x	314	310	281	275	259	188
ADCK1-1	ADCK1	x	1324	1433	1229	1236	800	1231
ADCK1-10	ADCK1	x	713	714	578	855	897	903
ADCK1-11	ADCK1	x	801	938	726	412	750	459
ADCK1-2	ADCK1	x	747	680	759	801	837	555
ADCK1-3	ADCK1	x	316	289	335	414	498	368
ADCK1-4	ADCK1	x	752	802	645	1027	653	805
ADCK1-5	ADCK1	x	874	765	730	1113	1050	941
ADCK1-6	ADCK1	x	908	1057	802	856	1037	1072
ADCK1-7	ADCK1	x	851	830	958	1082	970	917
ADCK1-8	ADCK1	x	1556	1664	1739	1258	1228	1493
ADCK1-9	ADCK1	x	546	553	619	585	462	557
ADCK2-1	ADCK2	x	759	779	721	973	1022	772
ADCK2-10	ADCK2	x	155	190	217	184	153	101
ADCK2-2	ADCK2	x	858	762	877	534	518	586
ADCK2-3	ADCK2	x	131	93	111	134	102	69
ADCK2-4	ADCK2	x	1029	884	896	1050	1054	987
ADCK2-5	ADCK2	x	1006	939	1022	1152	938	1195
ADCK2-6	ADCK2	x	381	328	398	336	242	522
ADCK2-7	ADCK2	x	221	216	163	146	196	166
ADCK2-8	ADCK2	x	591	489	585	667	407	551
ADCK2-9	ADCK2	x	1189	1017	1076	1103	1167	1093
ADCK3-1	ADCK3	x	436	318	363	418	482	513
ADCK3-10	ADCK3	x	775	741	762	623	863	695
ADCK3-2	ADCK3	x	809	802	828	742	796	634
ADCK3-3	ADCK3	x	330	259	398	330	287	294
ADCK3-4	ADCK3	x	480	472	455	545	381	360
ADCK3-5	ADCK3	x	1135	1056	1058	472	670	695
ADCK3-6	ADCK3	x	506	563	521	508	743	590
ADCK3-7	ADCK3	x	760	691	858	939	855	771
ADCK3-8	ADCK3	x	619	566	558	748	636	692
ADCK3-9	ADCK3	x	805	658	671	1149	762	682
ADCK4-1	ADCK4	x	381	427	463	551	821	659
ADCK4-10	ADCK4	x	191	326	296	384	290	208
ADCK4-11	ADCK4	x	760	786	864	1100	968	1271
ADCK4-12	ADCK4	x	479	435	511	575	834	653
ADCK4-13	ADCK4	x	360	475	444	628	510	738
ADCK4-14	ADCK4	x	642	505	611	714	880	1161
ADCK4-2	ADCK4	x	958	828	878	1126	1074	1224
ADCK4-3	ADCK4	x	258	295	276	424	690	330
ADCK4-4	ADCK4	x	219	236	208	305	388	387
ADCK4-5	ADCK4	x	530	613	566	489	993	800
ADCK4-6	ADCK4	x	574	601	650	560	581	868
ADCK4-7	ADCK4	x	520	575	547	704	817	691
ADCK4-8	ADCK4	x	803	903	917	1265	949	1165
ADCK4-9	ADCK4	x	215	286	248	275	345	268
ADCK5-1	ADCK5	x	978	877	972	922	811	993
ADCK5-10	ADCK5	x	1017	1269	1112	665	963	799
ADCK5-2	ADCK5	x	417	440	512	541	537	394
ADCK5-3	ADCK5	x	797	681	775	511	518	627
ADCK5-4	ADCK5	x	788	812	819	875	745	839
ADCK5-5	ADCK5	x	714	793	668	859	537	633
ADCK5-6	ADCK5	x	546	539	505	260	348	194
ADCK5-7	ADCK5	x	1129	1090	1150	900	774	924
ADCK5-8	ADCK5	x	523	584	667	530	506	544
ADCK5-9	ADCK5	x	773	672	808	906	970	741
ADRBK1-1	ADRBK1	x	70	75	92	24	26	1
ADRBK1-10	ADRBK1	x	809	714	821	558	550	701
ADRBK1-2	ADRBK1	x	353	331	354	109	228	311
ADRBK1-3	ADRBK1	x	736	827	860	51	166	143
ADRBK1-4	ADRBK1	x	903	810	802	130	73	77
ADRBK1-5	ADRBK1	x	530	498	535	444	506	626
ADRBK1-6	ADRBK1	x	429	539	567	82	77	58
ADRBK1-7	ADRBK1	x	854	711	778	136	70	126
ADRBK1-8	ADRBK1	x	429	504	457	149	124	183
ADRBK1-9	ADRBK1	x	357	352	497	152	214	262
ADRBK2-1	ADRBK2	x	958	807	771	718	821	877
ADRBK2-10	ADRBK2	x	551	578	468	452	514	635
ADRBK2-2	ADRBK2	x	439	466	536	446	474	548
ADRBK2-3	ADRBK2	x	629	705	585	682	806	616
ADRBK2-4	ADRBK2	x	747	729	666	638	661	688
ADRBK2-5	ADRBK2	x	637	662	731	555	577	729
ADRBK2-6	ADRBK2	x	989	931	839	1300	1238	1040
ADRBK2-7	ADRBK2	x	645	724	613	738	730	1014
ADRBK2-8	ADRBK2	x	520	575	483	815	487	723
ADRBK2-9	ADRBK2	x	752	861	845	602	879	716
AKT1-1	AKT1	x	261	273	276	417	471	502
AKT1-10	AKT1	x	668	562	573	272	297	493
AKT1-11	AKT1	x	690	631	784	613	402	546
AKT1-12	AKT1	x	1278	1395	1315	1194	1118	1050
AKT1-2	AKT1	x	574	628	505	674	781	593
AKT1-3	AKT1	x	899	989	898	724	621	911
AKT1-4	AKT1	x	551	560	443	328	427	377
AKT1-5	AKT1	x	391	355	360	389	237	324
AKT1-6	AKT1	x	658	653	577	627	516	742
AKT1-7	AKT1	x	681	719	763	611	474	857
AKT1-8	AKT1	x	995	1184	927	1019	860	913
AKT1-9	AKT1	x	586	619	687	436	593	453
AKT2-1	AKT2	x	451	526	492	414	468	479
AKT2-10	AKT2	x	982	895	916	917	1321	1341
AKT2-11	AKT2	x	705	729	631	812	658	559
AKT2-12	AKT2	x	666	606	519	433	297	446
AKT2-2	AKT2	x	1324	1259	1273	1155	1146	1214
AKT2-3	AKT2	x	1545	1431	1492	1422	857	907
AKT2-4	AKT2	x	535	533	501	326	250	381
AKT2-5	AKT2	x	435	523	395	236	286	224
AKT2-6	AKT2	x	709	650	670	985	679	818
AKT2-7	AKT2	x	361	363	404	321	420	259
AKT2-8	AKT2	x	309	345	415	429	343	421
AKT2-9	AKT2	x	721	740	793	887	618	706
AKT3-1	AKT3	x	563	502	624	443	675	547
AKT3-10	AKT3	x	749	758	739	966	992	765
AKT3-11	AKT3	x	401	382	346	632	575	488
AKT3-2	AKT3	x	573	583	568	677	420	610
AKT3-3	AKT3	x	514	478	465	486	588	607
AKT3-4	AKT3	x	169	151	148	248	132	341
AKT3-5	AKT3	x	753	707	708	600	620	605
AKT3-6	AKT3	x	947	1070	1102	1506	1343	1233
AKT3-7	AKT3	x	290	347	264	294	299	360
AKT3-8	AKT3	x	300	351	342	276	387	272
AKT3-9	AKT3	x	293	281	339	307	343	378
ALK-1	ALK	x	428	484	456	604	463	460
ALK-10	ALK	x	466	433	352	726	484	620
ALK-2	ALK	x	1327	1500	1443	1234	1435	1029
ALK-3	ALK	x	194	305	366	297	291	324
ALK-4	ALK	x	823	754	802	583	601	496
ALK-5	ALK	x	407	383	466	520	472	461
ALK-6	ALK	x	355	274	313	304	250	321
ALK-7	ALK	x	530	516	511	664	433	478
ALK-8	ALK	x	820	812	880	767	707	979
ALK-9	ALK	x	1246	1119	1191	1029	1078	1228
ALPK1-1	ALPK1	x	1291	1377	1377	1279	1792	1780
ALPK1-10	ALPK1	x	1199	1070	1047	1290	1433	1023
ALPK1-2	ALPK1	x	211	217	147	354	191	293
ALPK1-3	ALPK1	x	837	738	830	909	819	814
ALPK1-4	ALPK1	x	470	479	488	738	553	567
ALPK1-5	ALPK1	x	356	401	342	358	467	514
ALPK1-6	ALPK1	x	404	528	597	734	758	532
ALPK1-7	ALPK1	x	540	627	598	777	695	929
ALPK1-8	ALPK1	x	1145	1089	1177	991	1085	766
ALPK1-9	ALPK1	x	400	283	350	499	619	470
ALPK2-1	ALPK2	x	282	237	295	400	235	348
ALPK2-10	ALPK2	x	409	432	373	469	524	430
ALPK2-2	ALPK2	x	4	4	2	1	2	1
ALPK2-3	ALPK2	x	348	348	369	651	357	282
ALPK2-4	ALPK2	x	325	414	327	525	403	451
ALPK2-5	ALPK2	x	325	321	238	255	318	180
ALPK2-6	ALPK2	x	579	578	697	994	912	1003
ALPK2-7	ALPK2	x	417	254	240	467	276	477
ALPK2-8	ALPK2	x	662	655	746	546	782	675
ALPK2-9	ALPK2	x	807	864	975	1111	970	1071
ALPK3-1	ALPK3	x	393	396	421	600	479	522
ALPK3-10	ALPK3	x	594	633	624	323	418	398
ALPK3-2	ALPK3	x	459	515	482	450	677	681
ALPK3-3	ALPK3	x	554	412	440	766	715	653
ALPK3-4	ALPK3	x	403	408	363	358	381	337
ALPK3-5	ALPK3	x	376	339	335	390	378	478
ALPK3-6	ALPK3	x	440	413	395	599	449	383
ALPK3-7	ALPK3	x	276	171	156	189	109	163
ALPK3-8	ALPK3	x	879	869	840	884	968	1043
ALPK3-9	ALPK3	x	862	890	865	1177	1182	1385
AMHR2-1	AMHR2	x	736	718	797	968	771	1087
AMHR2-10	AMHR2	x	585	583	653	493	531	628
AMHR2-11	AMHR2	x	799	727	856	897	930	1099
AMHR2-12	AMHR2	x	274	202	281	296	170	236
AMHR2-13	AMHR2	x	498	495	633	655	608	617
AMHR2-14	AMHR2	x	389	408	446	575	568	662
AMHR2-2	AMHR2	x	701	677	596	852	488	714
AMHR2-3	AMHR2	x	415	439	262	364	264	324
AMHR2-4	AMHR2	x	332	256	264	290	211	144
AMHR2-5	AMHR2	x	495	547	564	540	490	662
AMHR2-6	AMHR2	x	947	811	837	961	979	967
AMHR2-7	AMHR2	x	313	321	423	464	467	667
AMHR2-8	AMHR2	x	425	490	587	297	599	547
AMHR2-9	AMHR2	x	570	586	675	644	571	577
ANKK1-1	ANKK1	x	987	1052	993	1360	959	1274
ANKK1-10	ANKK1	x	222	216	177	182	133	334
ANKK1-2	ANKK1	x	490	522	534	731	728	487
ANKK1-3	ANKK1	x	585	615	509	720	701	710
ANKK1-4	ANKK1	x	455	435	434	522	676	705
ANKK1-5	ANKK1	x	313	378	339	517	502	480
ANKK1-6	ANKK1	x	266	240	354	216	333	252
ANKK1-7	ANKK1	x	381	390	465	472	656	541
ANKK1-8	ANKK1	x	360	343	283	294	395	345
ANKK1-9	ANKK1	x	900	752	865	1026	1038	915
ARAF-1	ARAF	x	483	505	486	593	919	489
ARAF-10	ARAF	x	637	461	630	411	589	494
ARAF-11	ARAF	x	805	847	795	1219	933	1013
ARAF-12	ARAF	x	602	649	717	575	435	571
ARAF-13	ARAF	x	617	532	587	698	710	564
ARAF-14	ARAF	x	789	773	956	593	909	979
ARAF-15	ARAF	x	547	687	596	650	451	591
ARAF-16	ARAF	x	848	921	770	1000	875	856
ARAF-17	ARAF	x	784	717	619	575	585	848
ARAF-2	ARAF	x	408	507	565	464	757	784
ARAF-3	ARAF	x	1125	1121	1003	1360	1049	1260
ARAF-4	ARAF	x	483	593	495	461	726	621
ARAF-5	ARAF	x	926	1146	1178	1174	1256	1186
ARAF-6	ARAF	x	353	414	441	602	383	562
ARAF-7	ARAF	x	451	492	519	778	596	447
ARAF-8	ARAF	x	322	298	267	280	261	425
ARAF-9	ARAF	x	947	940	958	788	1219	1233
ATM-1	ATM	x	543	593	589	578	500	569
ATM-10	ATM	x	462	610	413	436	313	525
ATM-2	ATM	x	464	461	395	434	470	402
ATM-3	ATM	x	847	778	860	647	1093	541
ATM-4	ATM	x	543	560	598	562	490	432
ATM-5	ATM	x	478	488	574	426	534	317
ATM-6	ATM	x	395	430	409	746	652	729
ATM-7	ATM	x	336	431	407	496	414	546
ATM-8	ATM	x	436	584	500	363	577	631
ATM-9	ATM	x	625	644	645	477	505	492
ATR-1	ATR	x	407	380	419	307	381	271
ATR-10	ATR	x	549	508	521	178	170	152
ATR-2	ATR	x	1422	1351	1248	235	510	340
ATR-3	ATR	x	852	816	849	420	347	699
ATR-4	ATR	x	425	259	382	216	234	217
ATR-5	ATR	x	915	1042	993	1877	1435	1620
ATR-6	ATR	x	289	368	236	150	33	100
ATR-7	ATR	x	413	537	628	171	132	147
ATR-8	ATR	x	186	224	221	325	265	498
ATR-9	ATR	x	660	705	558	373	382	467
AURKA-1	AURKA	x	286	303	244	20	89	36
AURKA-10	AURKA	x	626	621	476	100	162	208
AURKA-2	AURKA	x	706	664	624	308	232	201
AURKA-3	AURKA	x	197	243	231	80	78	24
AURKA-4	AURKA	x	516	503	510	24	85	67
AURKA-5	AURKA	x	337	380	371	57	31	34
AURKA-6	AURKA	x	288	353	310	125	172	144
AURKA-7	AURKA	x	607	717	640	780	732	559
AURKA-8	AURKA	x	803	818	893	222	216	95
AURKA-9	AURKA	x	375	353	414	389	487	706
AURKB-1	AURKB	x	590	672	694	340	308	254
AURKB-10	AURKB	x	499	499	377	269	290	337
AURKB-11	AURKB	x	174	195	191	182	220	226
AURKB-12	AURKB	x	752	726	691	128	292	254
AURKB-13	AURKB	x	598	626	685	279	179	336
AURKB-14	AURKB	x	611	573	487	353	384	453
AURKB-15	AURKB	x	656	683	535	252	264	179
AURKB-16	AURKB	x	629	525	587	120	162	170
AURKB-2	AURKB	x	467	386	481	287	286	309
AURKB-3	AURKB	x	714	624	570	490	351	380
AURKB-4	AURKB	x	763	758	683	367	391	521
AURKB-5	AURKB	x	827	820	847	670	548	746
AURKB-6	AURKB	x	219	200	193	54	37	58
AURKB-7	AURKB	x	1357	1389	1442	637	573	550
AURKB-8	AURKB	x	725	695	719	136	473	384
AURKB-9	AURKB	x	622	706	618	127	482	398
AURKC-1	AURKC	x	807	628	726	986	746	1003
AURKC-10	AURKC	x	656	656	642	872	770	654
AURKC-2	AURKC	x	923	1089	989	1070	1404	1551
AURKC-3	AURKC	x	455	462	435	570	789	675
AURKC-4	AURKC	x	787	821	849	1400	931	920
AURKC-5	AURKC	x	1084	1165	1240	1562	1412	1650
AURKC-6	AURKC	x	999	953	953	1438	1664	1426
AURKC-7	AURKC	x	728	620	649	678	799	1197
AURKC-8	AURKC	x	542	494	562	846	782	867
AURKC-9	AURKC	x	684	753	769	919	1156	972
AXL-1	AXL	x	547	569	639	1124	649	650
AXL-10	AXL	x	589	628	599	864	643	564
AXL-11	AXL	x	891	924	941	1300	1573	1176
AXL-12	AXL	x	340	396	295	613	537	726
AXL-13	AXL	x	1072	1155	1225	1328	1372	1672
AXL-14	AXL	x	399	362	314	342	364	179
AXL-15	AXL	x	1180	1242	1269	1362	1623	1563
AXL-16	AXL	x	1048	882	930	1432	1116	1495
AXL-2	AXL	x	726	755	792	1238	920	1042
AXL-3	AXL	x	472	369	347	580	415	503
AXL-4	AXL	x	565	736	722	835	903	837
AXL-5	AXL	x	757	640	688	804	997	1104
AXL-6	AXL	x	478	583	488	804	975	851
AXL-7	AXL	x	705	707	841	1111	889	1033
AXL-8	AXL	x	296	334	332	300	479	542
AXL-9	AXL	x	698	709	745	994	1141	878
BCKDK-1	BCKDK	x	178	248	222	159	76	238
BCKDK-10	BCKDK	x	874	883	859	690	778	1074
BCKDK-11	BCKDK	x	459	434	540	628	524	499
BCKDK-2	BCKDK	x	570	659	568	546	724	488
BCKDK-3	BCKDK	x	571	528	549	696	723	934
BCKDK-4	BCKDK	x	627	729	580	878	613	452
BCKDK-5	BCKDK	x	658	722	641	458	462	578
BCKDK-6	BCKDK	x	420	435	377	266	281	329
BCKDK-7	BCKDK	x	480	427	460	409	212	370
BCKDK-8	BCKDK	x	515	565	565	491	599	395
BCKDK-9	BCKDK	x	242	205	171	193	232	335
BLK-1	BLK	x	744	695	717	708	1097	687
BLK-10	BLK	x	466	337	446	543	399	617
BLK-2	BLK	x	593	517	524	643	1061	591
BLK-3	BLK	x	586	743	756	833	718	916
BLK-4	BLK	x	419	409	426	560	625	463
BLK-5	BLK	x	1188	1300	1282	1274	1351	1279
BLK-6	BLK	x	488	481	497	650	628	627
BLK-7	BLK	x	454	488	436	439	527	593
BLK-8	BLK	x	1037	970	844	1094	1703	1997
BLK-9	BLK	x	733	656	671	797	892	976
BMP2K-1	BMP2K	x	248	216	205	283	224	202
BMP2K-10	BMP2K	x	688	573	615	639	561	605
BMP2K-11	BMP2K	x	696	676	684	588	590	628
BMP2K-2	BMP2K	x	179	196	225	124	161	223
BMP2K-3	BMP2K	x	324	260	340	224	313	414
BMP2K-4	BMP2K	x	146	124	112	79	126	76
BMP2K-5	BMP2K	x	1065	1245	1115	1247	879	937
BMP2K-6	BMP2K	x	328	281	245	227	389	471
BMP2K-7	BMP2K	x	1320	1396	1410	1581	1614	1534
BMP2K-8	BMP2K	x	360	407	380	426	256	318
BMP2K-9	BMP2K	x	591	534	499	494	611	369
BMPR1A-1	BMPR1A	x	352	379	341	129	159	90
BMPR1A-10	BMPR1A	x	622	682	588	482	419	487
BMPR1A-2	BMPR1A	x	60	34	95	23	21	0
BMPR1A-3	BMPR1A	x	712	809	749	445	622	665
BMPR1A-4	BMPR1A	x	289	263	250	268	261	208
BMPR1A-5	BMPR1A	x	594	582	645	528	498	545
BMPR1A-6	BMPR1A	x	1037	1097	934	881	1061	1297
BMPR1A-7	BMPR1A	x	660	753	766	214	157	214
BMPR1A-8	BMPR1A	x	475	473	408	441	466	364
BMPR1A-9	BMPR1A	x	230	220	267	101	270	157
BMPR1B-1	BMPR1B	x	428	488	446	437	499	507
BMPR1B-10	BMPR1B	x	759	935	776	1021	941	1262
BMPR1B-2	BMPR1B	x	726	672	615	656	868	575
BMPR1B-3	BMPR1B	x	706	892	726	969	729	1060
BMPR1B-4	BMPR1B	x	764	839	821	832	733	984
BMPR1B-5	BMPR1B	x	942	983	854	866	1027	1044
BMPR1B-6	BMPR1B	x	668	727	627	541	1180	585
BMPR1B-7	BMPR1B	x	704	639	837	920	800	751
BMPR1B-8	BMPR1B	x	459	526	495	606	454	503
BMPR1B-9	BMPR1B	x	538	721	706	789	798	526
BMPR2-1	BMPR2	x	474	298	364	177	269	375
BMPR2-10	BMPR2	x	483	436	463	149	179	322
BMPR2-2	BMPR2	x	381	358	403	389	382	297
BMPR2-3	BMPR2	x	336	288	320	292	279	204
BMPR2-4	BMPR2	x	906	1102	1051	510	636	629
BMPR2-5	BMPR2	x	1121	1007	1037	954	574	834
BMPR2-6	BMPR2	x	1064	953	926	585	870	731
BMPR2-7	BMPR2	x	420	389	445	163	162	400
BMPR2-8	BMPR2	x	515	570	528	467	212	394
BMPR2-9	BMPR2	x	219	295	276	307	421	299
BMX-1	BMX	x	767	611	683	578	894	930
BMX-10	BMX	x	282	343	289	458	322	339
BMX-2	BMX	x	876	722	791	961	876	840
BMX-3	BMX	x	587	427	574	590	695	537
BMX-4	BMX	x	945	926	1071	947	918	1326
BMX-5	BMX	x	761	703	685	910	755	1077
BMX-6	BMX	x	789	733	804	758	737	830
BMX-7	BMX	x	942	894	893	1163	1005	804
BMX-8	BMX	x	503	557	532	336	574	629
BMX-9	BMX	x	823	949	799	1190	963	913
BRAF-1	BRAF	x	480	404	448	434	620	430
BRAF-10	BRAF	x	1219	1117	1206	807	1007	904
BRAF-2	BRAF	x	169	206	194	145	169	164
BRAF-3	BRAF	x	549	636	585	492	510	745
BRAF-4	BRAF	x	280	205	307	388	317	497
BRAF-5	BRAF	x	1089	1019	930	964	1063	857
BRAF-6	BRAF	x	567	576	519	653	682	737
BRAF-7	BRAF	x	995	935	840	1124	822	765
BRAF-8	BRAF	x	468	543	380	174	422	355
BRAF-9	BRAF	x	689	704	704	370	525	565
BRSK1-1	BRSK1	x	502	449	451	724	431	487
BRSK1-10	BRSK1	x	590	573	642	754	734	659
BRSK1-2	BRSK1	x	621	604	638	880	707	1254
BRSK1-3	BRSK1	x	400	358	294	385	506	470
BRSK1-4	BRSK1	x	763	678	663	1152	805	960
BRSK1-5	BRSK1	x	450	427	607	720	575	805
BRSK1-6	BRSK1	x	531	482	535	737	484	658
BRSK1-7	BRSK1	x	482	383	422	584	686	633
BRSK1-8	BRSK1	x	943	863	1005	1231	1036	1403
BRSK1-9	BRSK1	x	472	491	446	963	520	503
BRSK2-1	BRSK2	x	630	625	669	636	584	807
BRSK2-10	BRSK2	x	858	829	1027	597	912	1007
BRSK2-11	BRSK2	x	342	499	419	278	445	347
BRSK2-12	BRSK2	x	491	428	429	411	478	538
BRSK2-13	BRSK2	x	553	595	540	426	292	458
BRSK2-14	BRSK2	x	1003	795	943	775	782	754
BRSK2-15	BRSK2	x	776	910	904	601	824	654
BRSK2-16	BRSK2	x	326	374	338	380	620	509
BRSK2-17	BRSK2	x	571	604	593	559	641	408
BRSK2-2	BRSK2	x	641	718	695	478	630	643
BRSK2-3	BRSK2	x	1102	1157	1133	1087	862	685
BRSK2-4	BRSK2	x	623	537	524	566	467	447
BRSK2-5	BRSK2	x	441	390	449	430	258	186
BRSK2-6	BRSK2	x	543	558	434	503	407	340
BRSK2-7	BRSK2	x	387	335	362	421	331	407
BRSK2-8	BRSK2	x	599	540	687	858	682	786
BRSK2-9	BRSK2	x	1320	1312	1158	1526	1282	1324
BTK-1	BTK	x	432	507	428	497	624	625
BTK-10	BTK	x	444	438	419	436	476	603
BTK-2	BTK	x	186	190	221	131	246	295
BTK-3	BTK	x	693	714	545	697	739	830
BTK-4	BTK	x	1349	1271	1299	1620	1646	2076
BTK-5	BTK	x	1291	1331	1157	1078	1262	1276
BTK-6	BTK	x	338	316	344	245	376	259
BTK-7	BTK	x	261	259	296	275	270	243
BTK-8	BTK	x	701	719	668	598	609	743
BTK-9	BTK	x	593	527	654	482	707	557
BUB1-1	BUB1	x	52	104	49	6	30	20
BUB1-10	BUB1	x	515	717	724	243	412	369
BUB1-11	BUB1	x	833	835	736	781	469	553
BUB1-12	BUB1	x	450	338	418	269	353	259
BUB1-2	BUB1	x	270	285	278	211	132	124
BUB1-3	BUB1	x	48	115	62	59	30	42
BUB1-4	BUB1	x	391	405	351	144	166	278
BUB1-5	BUB1	x	931	980	1058	353	393	309
BUB1-6	BUB1	x	523	541	569	107	233	190
BUB1-7	BUB1	x	372	380	446	57	53	70
BUB1-8	BUB1	x	1403	1412	1462	1677	1344	1627
BUB1-9	BUB1	x	684	778	690	1219	1020	955
BUB1B-1	BUB1B	x	813	766	802	384	329	186
BUB1B-10	BUB1B	x	791	971	922	440	347	335
BUB1B-2	BUB1B	x	619	495	566	188	184	157
BUB1B-3	BUB1B	x	780	783	676	196	388	144
BUB1B-4	BUB1B	x	1044	1092	897	701	695	849
BUB1B-5	BUB1B	x	1167	971	1135	146	359	325
BUB1B-6	BUB1B	x	611	582	626	109	187	157
BUB1B-7	BUB1B	x	664	643	652	1357	1088	882
BUB1B-8	BUB1B	x	911	753	786	319	346	388
BUB1B-9	BUB1B	x	570	505	407	164	187	285
C9orf96-1	C9orf96	x	867	804	798	756	449	559
C9orf96-10	C9orf96	x	225	204	263	216	388	345
C9orf96-2	C9orf96	x	891	928	906	1275	746	861
C9orf96-3	C9orf96	x	768	734	812	1078	1012	1301
C9orf96-4	C9orf96	x	717	868	640	712	597	696
C9orf96-5	C9orf96	x	779	751	649	835	710	760
C9orf96-6	C9orf96	x	237	311	314	280	342	316
C9orf96-7	C9orf96	x	476	552	493	412	490	393
C9orf96-8	C9orf96	x	435	513	430	741	651	532
C9orf96-9	C9orf96	x	668	757	719	550	668	446
CAMK1-1	CAMK1	x	496	497	405	503	358	509
CAMK1-10	CAMK1	x	1027	801	770	815	757	675
CAMK1-2	CAMK1	x	508	589	581	572	448	446
CAMK1-3	CAMK1	x	613	565	650	651	790	854
CAMK1-4	CAMK1	x	567	598	680	493	821	564
CAMK1-5	CAMK1	x	808	922	791	506	930	521
CAMK1-6	CAMK1	x	480	447	465	262	269	622
CAMK1-7	CAMK1	x	587	692	715	783	610	638
CAMK1-8	CAMK1	x	884	919	779	959	673	892
CAMK1-9	CAMK1	x	957	859	956	982	774	1223
CAMK1D-1	CAMK1D	x	772	781	772	1122	963	771
CAMK1D-10	CAMK1D	x	635	628	688	721	619	538
CAMK1D-2	CAMK1D	x	797	948	901	827	1155	809
CAMK1D-3	CAMK1D	x	859	686	798	728	616	783
CAMK1D-4	CAMK1D	x	692	680	703	763	897	1102
CAMK1D-5	CAMK1D	x	872	855	856	958	845	1222
CAMK1D-6	CAMK1D	x	428	431	447	817	546	473
CAMK1D-7	CAMK1D	x	428	516	465	400	645	451
CAMK1D-8	CAMK1D	x	249	226	301	305	335	381
CAMK1D-9	CAMK1D	x	607	510	492	729	693	634
CAMK1G-1	CAMK1G	x	428	388	401	545	518	327
CAMK1G-10	CAMK1G	x	554	575	508	604	643	603
CAMK1G-2	CAMK1G	x	749	698	751	801	555	952
CAMK1G-3	CAMK1G	x	943	808	812	904	975	945
CAMK1G-4	CAMK1G	x	324	326	268	397	324	272
CAMK1G-5	CAMK1G	x	257	237	214	158	187	208
CAMK1G-6	CAMK1G	x	915	812	609	528	448	395
CAMK1G-7	CAMK1G	x	502	559	461	420	530	400
CAMK1G-8	CAMK1G	x	482	557	562	423	506	467
CAMK1G-9	CAMK1G	x	586	631	543	542	550	446
CAMK2A-1	CAMK2A	x	209	193	220	180	92	173
CAMK2A-10	CAMK2A	x	828	930	746	920	1088	957
CAMK2A-2	CAMK2A	x	413	419	379	473	356	521
CAMK2A-3	CAMK2A	x	416	426	438	262	301	384
CAMK2A-4	CAMK2A	x	408	426	430	368	286	417
CAMK2A-5	CAMK2A	x	792	753	775	854	715	770
CAMK2A-6	CAMK2A	x	443	488	462	315	236	354
CAMK2A-7	CAMK2A	x	539	513	541	468	582	356
CAMK2A-8	CAMK2A	x	799	857	975	886	851	786
CAMK2A-9	CAMK2A	x	1101	1357	1182	1064	1267	1244
CAMK2B-1	CAMK2B	x	598	475	568	627	575	551
CAMK2B-10	CAMK2B	x	475	512	483	362	534	488
CAMK2B-11	CAMK2B	x	833	875	710	610	569	794
CAMK2B-12	CAMK2B	x	482	537	472	467	524	664
CAMK2B-2	CAMK2B	x	799	868	747	606	624	774
CAMK2B-3	CAMK2B	x	724	808	812	644	618	839
CAMK2B-4	CAMK2B	x	1339	1344	1499	1934	1670	1807
CAMK2B-5	CAMK2B	x	433	409	432	456	326	374
CAMK2B-6	CAMK2B	x	441	412	519	529	444	455
CAMK2B-7	CAMK2B	x	272	245	269	415	230	341
CAMK2B-8	CAMK2B	x	717	782	804	790	766	956
CAMK2B-9	CAMK2B	x	371	314	388	425	572	362
CAMK2D-1	CAMK2D	x	888	755	796	1203	1178	941
CAMK2D-10	CAMK2D	x	214	211	192	269	288	178
CAMK2D-2	CAMK2D	x	464	512	403	480	519	548
CAMK2D-3	CAMK2D	x	74	82	123	30	182	70
CAMK2D-4	CAMK2D	x	756	721	852	845	833	749
CAMK2D-5	CAMK2D	x	744	728	839	931	825	922
CAMK2D-6	CAMK2D	x	281	357	342	356	222	257
CAMK2D-7	CAMK2D	x	607	622	634	779	612	491
CAMK2D-8	CAMK2D	x	957	1040	1046	1369	1349	1227
CAMK2D-9	CAMK2D	x	336	307	296	510	307	249
CAMK2G-1	CAMK2G	x	526	441	491	763	541	680
CAMK2G-10	CAMK2G	x	690	610	598	669	403	672
CAMK2G-11	CAMK2G	x	496	403	380	464	569	441
CAMK2G-12	CAMK2G	x	389	338	296	289	279	442
CAMK2G-2	CAMK2G	x	866	882	802	894	952	920
CAMK2G-3	CAMK2G	x	759	707	810	942	954	831
CAMK2G-4	CAMK2G	x	757	678	747	605	485	633
CAMK2G-5	CAMK2G	x	1844	2073	1825	1972	2232	2250
CAMK2G-6	CAMK2G	x	399	392	352	240	366	311
CAMK2G-7	CAMK2G	x	455	539	452	510	454	335
CAMK2G-8	CAMK2G	x	836	879	862	719	907	832
CAMK2G-9	CAMK2G	x	1168	1103	1001	802	1117	857
CAMK4-1	CAMK4	x	800	731	667	630	722	796
CAMK4-10	CAMK4	x	712	669	706	672	734	729
CAMK4-2	CAMK4	x	1349	1333	1300	979	1350	1184
CAMK4-3	CAMK4	x	661	582	590	420	558	580
CAMK4-4	CAMK4	x	474	601	605	502	436	586
CAMK4-5	CAMK4	x	611	588	688	724	550	647
CAMK4-6	CAMK4	x	788	773	706	653	904	967
CAMK4-7	CAMK4	x	555	542	628	816	698	629
CAMK4-8	CAMK4	x	1106	1265	970	1192	1065	789
CAMK4-9	CAMK4	x	249	255	342	250	269	295
CAMKK1-1	CAMKK1	x	210	258	291	373	233	193
CAMKK1-10	CAMKK1	x	593	506	629	216	317	211
CAMKK1-11	CAMKK1	x	571	526	638	354	353	332
CAMKK1-12	CAMKK1	x	522	549	486	471	400	273
CAMKK1-2	CAMKK1	x	411	501	479	494	412	387
CAMKK1-3	CAMKK1	x	444	502	380	301	390	334
CAMKK1-4	CAMKK1	x	741	816	821	541	514	415
CAMKK1-5	CAMKK1	x	747	670	787	564	319	252
CAMKK1-6	CAMKK1	x	260	321	347	172	201	257
CAMKK1-7	CAMKK1	x	973	969	816	297	216	382
CAMKK1-8	CAMKK1	x	705	688	639	381	372	301
CAMKK1-9	CAMKK1	x	724	604	676	234	419	442
CAMKK2-1	CAMKK2	x	591	574	631	244	439	368
CAMKK2-10	CAMKK2	x	656	631	645	551	691	747
CAMKK2-11	CAMKK2	x	395	362	315	241	293	218
CAMKK2-12	CAMKK2	x	1140	1099	1085	853	1082	1019
CAMKK2-13	CAMKK2	x	506	422	444	463	353	454
CAMKK2-2	CAMKK2	x	574	654	647	657	539	839
CAMKK2-3	CAMKK2	x	729	913	952	553	673	812
CAMKK2-4	CAMKK2	x	1090	928	920	1110	1037	1133
CAMKK2-5	CAMKK2	x	526	414	444	230	473	428
CAMKK2-6	CAMKK2	x	289	324	334	240	133	298
CAMKK2-7	CAMKK2	x	833	837	969	947	1018	1167
CAMKK2-8	CAMKK2	x	429	336	308	306	211	224
CAMKK2-9	CAMKK2	x	611	609	579	464	744	571
CAMKV-1	CAMKV	x	670	665	656	893	731	788
CAMKV-10	CAMKV	x	1355	1152	1289	1051	1195	1320
CAMKV-2	CAMKV	x	306	259	223	190	282	233
CAMKV-3	CAMKV	x	383	433	349	582	398	398
CAMKV-4	CAMKV	x	855	755	831	807	1010	661
CAMKV-5	CAMKV	x	610	568	782	586	445	556
CAMKV-6	CAMKV	x	215	229	240	354	187	208
CAMKV-7	CAMKV	x	511	634	590	841	656	507
CAMKV-8	CAMKV	x	1077	1009	1159	994	1097	930
CAMKV-9	CAMKV	x	859	801	898	611	600	867
CASK-1	CASK	x	452	557	476	256	487	580
CASK-10	CASK	x	582	604	481	381	574	516
CASK-2	CASK	x	321	293	267	374	254	458
CASK-3	CASK	x	559	472	534	586	438	322
CASK-4	CASK	x	808	755	774	719	713	692
CASK-5	CASK	x	1029	1031	1093	1401	1650	1484
CASK-6	CASK	x	696	799	846	1047	967	779
CASK-7	CASK	x	238	244	230	270	414	274
CASK-8	CASK	x	974	957	916	843	833	825
CASK-9	CASK	x	1082	1043	1031	682	1054	991
CDC42BPA-1	CDC42BPA	x	221	261	281	247	192	197
CDC42BPA-10	CDC42BPA	x	392	351	388	264	369	304
CDC42BPA-11	CDC42BPA	x	644	638	525	412	252	476
CDC42BPA-12	CDC42BPA	x	361	412	401	311	378	262
CDC42BPA-2	CDC42BPA	x	633	563	690	416	711	403
CDC42BPA-3	CDC42BPA	x	206	204	191	273	253	121
CDC42BPA-4	CDC42BPA	x	462	334	417	325	439	244
CDC42BPA-5	CDC42BPA	x	546	413	425	344	367	300
CDC42BPA-6	CDC42BPA	x	528	501	521	357	643	418
CDC42BPA-7	CDC42BPA	x	444	423	471	275	250	239
CDC42BPA-8	CDC42BPA	x	550	548	551	177	180	245
CDC42BPA-9	CDC42BPA	x	495	515	456	344	307	252
CDC42BPB-1	CDC42BPB	x	879	673	687	564	445	608
CDC42BPB-10	CDC42BPB	x	689	786	749	624	598	670
CDC42BPB-2	CDC42BPB	x	269	204	287	313	411	214
CDC42BPB-3	CDC42BPB	x	482	569	584	423	580	648
CDC42BPB-4	CDC42BPB	x	858	923	842	935	892	1000
CDC42BPB-5	CDC42BPB	x	511	686	643	625	965	796
CDC42BPB-6	CDC42BPB	x	535	554	615	691	688	751
CDC42BPB-7	CDC42BPB	x	583	699	631	662	322	432
CDC42BPB-8	CDC42BPB	x	266	168	212	209	218	162
CDC42BPB-9	CDC42BPB	x	610	727	760	820	677	799
CDC42BPG-1	CDC42BPG	x	665	635	552	498	485	577
CDC42BPG-10	CDC42BPG	x	285	272	230	357	210	463
CDC42BPG-2	CDC42BPG	x	223	210	196	171	97	298
CDC42BPG-3	CDC42BPG	x	759	688	799	656	837	635
CDC42BPG-4	CDC42BPG	x	317	358	336	450	396	454
CDC42BPG-5	CDC42BPG	x	642	508	599	347	477	305
CDC42BPG-6	CDC42BPG	x	689	654	605	679	923	857
CDC42BPG-7	CDC42BPG	x	379	368	418	263	165	339
CDC42BPG-8	CDC42BPG	x	498	435	422	554	350	492
CDC42BPG-9	CDC42BPG	x	526	543	413	383	471	364
CDC7-1	CDC7	x	463	454	488	66	53	33
CDC7-10	CDC7	x	759	731	798	188	351	225
CDC7-2	CDC7	x	577	466	412	243	261	205
CDC7-3	CDC7	x	981	1109	1177	185	96	145
CDC7-4	CDC7	x	530	495	439	103	88	189
CDC7-5	CDC7	x	253	361	284	240	103	78
CDC7-6	CDC7	x	1243	1042	1206	628	696	538
CDC7-7	CDC7	x	621	717	756	408	194	274
CDC7-8	CDC7	x	417	422	439	128	158	75
CDC7-9	CDC7	x	611	688	576	254	237	272
CDK10-1	CDK10	x	225	270	281	98	153	112
CDK10-10	CDK10	x	756	906	873	1299	1112	1351
CDK10-11	CDK10	x	1442	1397	1304	733	597	536
CDK10-12	CDK10	x	662	597	529	521	351	443
CDK10-13	CDK10	x	462	547	514	186	171	270
CDK10-14	CDK10	x	215	190	216	374	329	375
CDK10-15	CDK10	x	658	740	718	191	219	228
CDK10-2	CDK10	x	297	223	228	360	206	303
CDK10-3	CDK10	x	490	368	359	273	251	173
CDK10-4	CDK10	x	317	360	275	463	229	371
CDK10-5	CDK10	x	1045	1021	964	569	420	462
CDK10-6	CDK10	x	35	52	32	19	22	19
CDK10-7	CDK10	x	353	421	359	360	325	150
CDK10-8	CDK10	x	759	879	807	388	322	417
CDK10-9	CDK10	x	550	461	429	315	231	254
CDK1-1	CDK1	x	217	178	216	98	59	69
CDK1-10	CDK1	x	745	903	789	839	625	871
CDK1-11	CDK1	x	1137	1060	1127	741	570	538
CDK1-12	CDK1	x	1557	1710	1459	885	857	963
CDK1-13	CDK1	x	460	570	470	206	319	267
CDK1-14	CDK1	x	676	666	700	202	186	146
CDK1-15	CDK1	x	246	239	360	95	120	62
CDK1-16	CDK1	x	610	550	564	209	164	183
CDK11B-1	CDK11B	x	962	1015	1028	485	569	386
CDK11B-10	CDK11B	x	603	626	603	97	85	150
CDK11B-11	CDK11B	x	424	381	320	103	133	253
CDK11B-12	CDK11B	x	296	344	328	390	323	306
CDK11B-13	CDK11B	x	423	376	296	469	377	373
CDK11B-14	CDK11B	x	1061	1027	1080	287	405	354
CDK11B-15	CDK11B	x	637	731	624	307	476	411
CDK11B-16	CDK11B	x	508	608	590	58	71	143
CDK11B-17	CDK11B	x	654	603	624	230	332	175
CDK11B-18	CDK11B	x	644	564	583	440	457	441
CDK11B-19	CDK11B	x	523	581	572	243	355	539
CDK11B-2	CDK11B	x	863	799	903	374	313	458
CDK11B-20	CDK11B	x	1072	1141	1122	1525	1045	1202
CDK11B-21	CDK11B	x	891	1003	932	699	815	913
CDK11B-3	CDK11B	x	393	399	349	75	71	50
CDK11B-4	CDK11B	x	657	631	653	175	274	239
CDK11B-5	CDK11B	x	351	310	333	258	183	378
CDK11B-6	CDK11B	x	854	922	805	544	675	738
CDK11B-7	CDK11B	x	1089	985	1068	837	1055	944
CDK11B-8	CDK11B	x	827	919	889	1389	1223	878
CDK11B-9	CDK11B	x	191	194	162	150	69	64
CDK1-2	CDK1	x	314	323	428	89	94	79
CDK12-1	CDK12	x	246	197	273	111	97	84
CDK12-10	CDK12	x	420	541	554	175	239	214
CDK12-2	CDK12	x	1193	1024	1056	245	247	180
CDK12-3	CDK12	x	329	375	328	82	117	81
CDK12-4	CDK12	x	512	486	630	193	342	377
CDK12-5	CDK12	x	1263	1242	1239	276	316	379
CDK12-6	CDK12	x	388	325	288	75	77	139
CDK12-7	CDK12	x	436	410	285	151	72	104
CDK12-8	CDK12	x	265	229	255	51	37	99
CDK12-9	CDK12	x	377	514	445	209	132	233
CDK1-3	CDK1	x	280	389	443	65	100	138
CDK13-1	CDK13	x	379	276	399	154	185	122
CDK13-10	CDK13	x	235	340	228	194	194	125
CDK13-2	CDK13	x	694	725	566	261	305	362
CDK13-3	CDK13	x	379	381	362	246	297	261
CDK13-4	CDK13	x	211	182	198	77	143	54
CDK13-5	CDK13	x	555	569	394	322	263	400
CDK13-6	CDK13	x	329	357	397	256	238	170
CDK13-7	CDK13	x	337	317	360	137	258	214
CDK13-8	CDK13	x	425	526	459	227	204	203
CDK13-9	CDK13	x	613	691	596	438	550	354
CDK1-4	CDK1	x	627	554	571	84	113	61
CDK14-1	CDK14	x	305	342	250	231	282	421
CDK14-10	CDK14	x	579	604	579	909	788	607
CDK14-2	CDK14	x	526	562	480	665	717	631
CDK14-3	CDK14	x	607	672	703	1104	657	547
CDK14-4	CDK14	x	705	672	529	707	593	463
CDK14-5	CDK14	x	340	360	305	279	278	305
CDK14-6	CDK14	x	641	647	619	546	509	487
CDK14-7	CDK14	x	882	948	872	768	1014	1075
CDK14-8	CDK14	x	569	479	499	670	518	759
CDK14-9	CDK14	x	839	751	937	993	1011	1297
CDK1-5	CDK1	x	404	322	369	252	232	133
CDK15-1	CDK15	x	213	220	141	235	167	233
CDK15-10	CDK15	x	407	465	422	407	567	319
CDK15-11	CDK15	x	1374	1546	1356	1409	1240	1208
CDK15-12	CDK15	x	938	770	765	1016	1203	1064
CDK15-13	CDK15	x	767	584	733	664	577	558
CDK15-14	CDK15	x	769	738	777	551	660	926
CDK15-2	CDK15	x	536	580	668	694	817	695
CDK15-3	CDK15	x	535	581	569	423	810	474
CDK15-4	CDK15	x	860	1113	984	714	891	1166
CDK15-5	CDK15	x	1532	1466	1364	1252	1330	1387
CDK15-6	CDK15	x	478	644	592	519	597	569
CDK15-7	CDK15	x	627	623	530	674	618	679
CDK15-8	CDK15	x	514	537	576	777	829	748
CDK15-9	CDK15	x	654	730	624	422	632	354
CDK1-6	CDK1	x	795	692	796	149	113	89
CDK16-1	CDK16	x	575	568	563	751	789	606
CDK16-10	CDK16	x	591	503	468	494	433	408
CDK16-11	CDK16	x	452	469	543	492	467	548
CDK16-12	CDK16	x	433	452	390	766	436	431
CDK16-13	CDK16	x	328	340	273	481	528	474
CDK16-14	CDK16	x	491	584	557	587	765	508
CDK16-2	CDK16	x	1001	1036	964	1456	1249	1378
CDK16-3	CDK16	x	598	601	577	602	605	721
CDK16-4	CDK16	x	585	370	438	314	353	821
CDK16-5	CDK16	x	1373	1228	1197	1487	1947	1373
CDK16-6	CDK16	x	997	1007	997	1045	1012	1229
CDK16-7	CDK16	x	930	774	812	918	1152	900
CDK16-8	CDK16	x	510	594	545	584	469	628
CDK16-9	CDK16	x	859	835	669	662	785	562
CDK1-7	CDK1	x	1005	1014	1003	652	487	712
CDK17-1	CDK17	x	894	907	801	715	703	644
CDK17-10	CDK17	x	173	252	208	221	157	273
CDK17-2	CDK17	x	685	539	601	527	388	429
CDK17-3	CDK17	x	1019	921	915	1161	894	712
CDK17-4	CDK17	x	757	668	765	744	798	650
CDK17-5	CDK17	x	1068	1199	1121	1206	1054	1039
CDK17-6	CDK17	x	420	419	374	422	463	462
CDK17-7	CDK17	x	759	701	807	726	633	791
CDK17-8	CDK17	x	682	672	720	599	519	799
CDK17-9	CDK17	x	586	560	630	657	418	734
CDK1-8	CDK1	x	693	701	773	65	138	176
CDK18-1	CDK18	x	573	582	573	610	526	566
CDK18-10	CDK18	x	843	723	678	596	784	525
CDK18-11	CDK18	x	718	748	684	635	897	651
CDK18-2	CDK18	x	1072	1097	1084	751	789	1218
CDK18-3	CDK18	x	669	741	718	825	606	816
CDK18-4	CDK18	x	553	596	638	704	904	558
CDK18-5	CDK18	x	487	380	353	697	604	618
CDK18-6	CDK18	x	551	523	519	597	613	558
CDK18-7	CDK18	x	440	447	515	462	289	437
CDK18-8	CDK18	x	700	800	672	444	600	483
CDK18-9	CDK18	x	920	764	764	998	1245	826
CDK1-9	CDK1	x	326	247	300	8	0	2
CDK19-1	CDK19	x	474	589	621	602	507	494
CDK19-10	CDK19	x	458	435	494	860	687	720
CDK19-2	CDK19	x	582	535	506	714	471	695
CDK19-3	CDK19	x	286	317	380	357	311	182
CDK19-4	CDK19	x	812	900	804	862	873	1074
CDK19-5	CDK19	x	355	389	414	369	380	450
CDK19-6	CDK19	x	694	761	840	834	593	521
CDK19-7	CDK19	x	617	573	630	801	573	518
CDK19-8	CDK19	x	353	338	465	403	301	327
CDK19-9	CDK19	x	423	423	406	681	283	439
CDK20-1	CDK20	x	393	355	436	472	354	457
CDK20-10	CDK20	x	860	879	874	752	737	758
CDK20-11	CDK20	x	859	707	821	469	809	718
CDK20-2	CDK20	x	871	880	1145	894	1053	840
CDK20-3	CDK20	x	665	485	558	873	686	1066
CDK20-4	CDK20	x	618	636	721	523	611	917
CDK20-5	CDK20	x	920	861	990	1218	959	965
CDK20-6	CDK20	x	546	557	530	350	381	392
CDK20-7	CDK20	x	578	720	527	824	478	513
CDK20-8	CDK20	x	950	879	877	1392	1300	1263
CDK20-9	CDK20	x	776	722	715	666	627	696
CDK2-1	CDK2	x	412	409	425	165	103	91
CDK2-10	CDK2	x	726	662	690	267	182	210
CDK2-2	CDK2	x	756	736	813	456	342	538
CDK2-3	CDK2	x	870	810	981	386	405	328
CDK2-4	CDK2	x	672	645	505	206	235	182
CDK2-5	CDK2	x	874	825	960	492	632	708
CDK2-6	CDK2	x	998	962	1019	442	830	688
CDK2-7	CDK2	x	260	234	240	47	58	57
CDK2-8	CDK2	x	437	327	395	86	55	74
CDK2-9	CDK2	x	201	234	165	114	188	138
CDK3-1	CDK3	x	384	508	479	385	518	478
CDK3-10	CDK3	x	577	459	556	474	337	513
CDK3-2	CDK3	x	484	540	522	392	434	452
CDK3-3	CDK3	x	254	228	230	229	362	599
CDK3-4	CDK3	x	825	843	942	1059	681	852
CDK3-5	CDK3	x	801	795	756	443	455	299
CDK3-6	CDK3	x	997	880	951	342	485	657
CDK3-7	CDK3	x	615	590	566	481	596	374
CDK3-8	CDK3	x	658	804	683	385	524	708
CDK3-9	CDK3	x	423	431	452	466	288	443
CDK4-1	CDK4	x	969	878	947	253	481	571
CDK4-10	CDK4	x	1065	1033	956	517	353	519
CDK4-2	CDK4	x	932	904	906	414	611	585
CDK4-3	CDK4	x	420	426	450	220	285	237
CDK4-4	CDK4	x	273	364	302	300	418	434
CDK4-5	CDK4	x	76	56	94	38	10	50
CDK4-6	CDK4	x	341	540	471	292	380	178
CDK4-7	CDK4	x	395	515	377	154	109	242
CDK4-8	CDK4	x	268	243	270	356	302	256
CDK4-9	CDK4	x	441	453	556	202	333	381
CDK5-1	CDK5	x	713	574	546	567	658	813
CDK5-10	CDK5	x	225	302	244	365	234	381
CDK5-11	CDK5	x	888	899	1009	969	1086	1211
CDK5-12	CDK5	x	361	369	325	413	566	384
CDK5-13	CDK5	x	213	178	180	158	116	100
CDK5-14	CDK5	x	536	568	471	650	938	818
CDK5-2	CDK5	x	791	785	757	832	1006	932
CDK5-3	CDK5	x	610	605	637	621	690	794
CDK5-4	CDK5	x	902	791	720	1228	984	860
CDK5-5	CDK5	x	328	368	357	462	388	547
CDK5-6	CDK5	x	938	904	893	1078	660	1184
CDK5-7	CDK5	x	329	350	334	407	766	733
CDK5-8	CDK5	x	807	722	629	833	1100	953
CDK5-9	CDK5	x	704	751	720	880	671	776
CDK6-1	CDK6	x	862	1095	1000	652	700	586
CDK6-10	CDK6	x	423	460	479	212	248	210
CDK6-2	CDK6	x	688	680	785	675	328	583
CDK6-3	CDK6	x	629	510	592	713	667	579
CDK6-4	CDK6	x	215	244	202	50	75	75
CDK6-5	CDK6	x	621	630	557	304	215	402
CDK6-6	CDK6	x	361	339	299	192	270	269
CDK6-7	CDK6	x	440	436	425	212	144	189
CDK6-8	CDK6	x	466	431	385	518	575	835
CDK6-9	CDK6	x	847	871	838	536	622	667
CDK7-1	CDK7	x	408	403	401	296	167	356
CDK7-10	CDK7	x	324	364	230	67	137	78
CDK7-2	CDK7	x	499	469	511	305	494	368
CDK7-3	CDK7	x	787	782	730	39	10	95
CDK7-4	CDK7	x	371	307	277	356	278	175
CDK7-5	CDK7	x	704	737	760	921	741	720
CDK7-6	CDK7	x	689	868	729	608	504	613
CDK7-7	CDK7	x	250	354	319	203	114	313
CDK7-8	CDK7	x	504	622	586	200	282	292
CDK7-9	CDK7	x	842	1047	941	430	497	361
CDK8-1	CDK8	x	296	191	340	286	436	447
CDK8-10	CDK8	x	577	569	522	515	175	607
CDK8-2	CDK8	x	603	639	687	314	258	277
CDK8-3	CDK8	x	717	857	748	737	600	595
CDK8-4	CDK8	x	542	463	577	313	392	468
CDK8-5	CDK8	x	979	945	899	926	1031	507
CDK8-6	CDK8	x	496	475	490	271	320	333
CDK8-7	CDK8	x	979	1011	1035	610	780	717
CDK8-8	CDK8	x	506	560	527	421	238	458
CDK8-9	CDK8	x	520	419	418	548	457	500
CDK9-1	CDK9	x	1007	1162	913	650	393	515
CDK9-10	CDK9	x	693	868	633	289	363	268
CDK9-2	CDK9	x	227	339	343	149	63	68
CDK9-3	CDK9	x	892	890	874	214	302	211
CDK9-4	CDK9	x	545	578	617	355	167	411
CDK9-5	CDK9	x	775	845	722	395	531	483
CDK9-6	CDK9	x	463	556	479	67	191	289
CDK9-7	CDK9	x	1057	959	947	490	583	467
CDK9-8	CDK9	x	807	675	933	732	776	820
CDK9-9	CDK9	x	1069	847	982	247	337	320
CDKL1-1	CDKL1	x	524	617	622	556	465	625
CDKL1-10	CDKL1	x	352	395	324	348	246	524
CDKL1-2	CDKL1	x	114	165	157	117	179	189
CDKL1-3	CDKL1	x	623	601	652	683	680	473
CDKL1-4	CDKL1	x	198	194	189	81	159	257
CDKL1-5	CDKL1	x	946	845	858	750	747	745
CDKL1-6	CDKL1	x	633	730	636	871	972	1043
CDKL1-7	CDKL1	x	253	207	222	319	107	235
CDKL1-8	CDKL1	x	336	326	374	379	345	258
CDKL1-9	CDKL1	x	440	390	439	280	431	441
CDKL2-1	CDKL2	x	84	75	106	180	205	118
CDKL2-10	CDKL2	x	1287	1072	1139	1244	1341	1339
CDKL2-2	CDKL2	x	510	495	496	445	413	476
CDKL2-3	CDKL2	x	565	471	509	583	478	880
CDKL2-4	CDKL2	x	570	449	456	581	699	763
CDKL2-5	CDKL2	x	598	530	640	568	771	725
CDKL2-6	CDKL2	x	341	473	389	250	514	435
CDKL2-7	CDKL2	x	523	631	555	564	679	554
CDKL2-8	CDKL2	x	591	672	624	625	585	984
CDKL2-9	CDKL2	x	583	674	561	496	511	675
CDKL3-1	CDKL3	x	859	872	757	695	894	911
CDKL3-10	CDKL3	x	752	878	869	898	1022	907
CDKL3-11	CDKL3	x	610	618	584	714	804	706
CDKL3-12	CDKL3	x	134	123	102	69	59	62
CDKL3-13	CDKL3	x	246	285	314	220	236	217
CDKL3-2	CDKL3	x	631	753	746	541	567	703
CDKL3-3	CDKL3	x	562	583	628	420	640	388
CDKL3-4	CDKL3	x	355	362	436	378	388	341
CDKL3-5	CDKL3	x	284	221	227	220	287	231
CDKL3-6	CDKL3	x	660	625	746	741	706	614
CDKL3-7	CDKL3	x	234	244	252	254	258	153
CDKL3-8	CDKL3	x	439	373	341	362	309	453
CDKL3-9	CDKL3	x	1173	1240	1234	1221	1581	1087
CDKL4-1	CDKL4	x	123	66	114	78	104	154
CDKL4-10	CDKL4	x	772	908	836	699	852	817
CDKL4-2	CDKL4	x	904	958	1005	1262	1157	1324
CDKL4-3	CDKL4	x	494	642	593	616	397	582
CDKL4-4	CDKL4	x	689	784	706	846	967	965
CDKL4-5	CDKL4	x	551	622	625	1255	758	749
CDKL4-6	CDKL4	x	393	422	417	470	514	326
CDKL4-7	CDKL4	x	994	1058	959	1435	1510	1483
CDKL4-8	CDKL4	x	824	922	906	1048	1277	1266
CDKL4-9	CDKL4	x	961	1017	1031	1071	1120	1233
CDKL5-1	CDKL5	x	500	605	568	571	684	649
CDKL5-10	CDKL5	x	1183	1307	1150	1389	1635	1466
CDKL5-11	CDKL5	x	274	210	268	327	497	211
CDKL5-2	CDKL5	x	789	748	856	666	880	608
CDKL5-3	CDKL5	x	324	224	238	285	190	213
CDKL5-4	CDKL5	x	424	438	491	398	497	545
CDKL5-5	CDKL5	x	368	450	472	408	494	484
CDKL5-6	CDKL5	x	633	648	675	1145	1030	875
CDKL5-7	CDKL5	x	753	669	925	1036	762	1051
CDKL5-8	CDKL5	x	488	475	552	408	430	650
CDKL5-9	CDKL5	x	1092	1150	1152	1312	1289	1235
CHEK1-1	CHEK1	x	407	394	417	195	196	192
CHEK1-10	CHEK1	x	573	600	646	144	291	241
CHEK1-11	CHEK1	x	484	431	390	43	57	83
CHEK1-12	CHEK1	x	1255	1476	1215	193	350	151
CHEK1-2	CHEK1	x	114	47	136	145	125	105
CHEK1-3	CHEK1	x	1018	1155	1160	616	660	491
CHEK1-4	CHEK1	x	515	564	495	241	266	349
CHEK1-5	CHEK1	x	419	391	480	72	161	77
CHEK1-6	CHEK1	x	813	802	731	157	194	232
CHEK1-7	CHEK1	x	1183	1062	1122	107	153	80
CHEK1-8	CHEK1	x	615	628	631	299	219	305
CHEK1-9	CHEK1	x	686	756	594	183	219	246
CHEK2-1	CHEK2	x	623	823	744	724	565	765
CHEK2-10	CHEK2	x	536	596	554	714	581	568
CHEK2-11	CHEK2	x	783	920	933	1496	1514	1026
CHEK2-12	CHEK2	x	674	645	718	616	841	752
CHEK2-13	CHEK2	x	539	596	620	665	856	644
CHEK2-14	CHEK2	x	664	760	868	830	921	829
CHEK2-15	CHEK2	x	504	367	409	655	548	746
CHEK2-16	CHEK2	x	385	401	415	462	674	245
CHEK2-17	CHEK2	x	796	686	779	925	857	807
CHEK2-18	CHEK2	x	682	546	457	638	532	681
CHEK2-19	CHEK2	x	523	577	464	633	897	623
CHEK2-2	CHEK2	x	644	672	596	558	572	707
CHEK2-20	CHEK2	x	872	805	833	915	1038	928
CHEK2-3	CHEK2	x	392	446	419	472	518	774
CHEK2-4	CHEK2	x	539	493	556	562	634	468
CHEK2-5	CHEK2	x	1341	1401	1506	1405	1248	1346
CHEK2-6	CHEK2	x	613	778	644	686	718	785
CHEK2-7	CHEK2	x	190	265	220	296	211	315
CHEK2-8	CHEK2	x	523	499	592	916	806	629
CHEK2-9	CHEK2	x	470	487	596	494	436	520
CHUK-1	CHUK	x	1135	1190	1197	1609	1674	1274
CHUK-10	CHUK	x	273	276	277	623	558	520
CHUK-2	CHUK	x	654	813	784	1113	940	958
CHUK-3	CHUK	x	587	599	578	539	666	727
CHUK-4	CHUK	x	702	635	628	678	849	916
CHUK-5	CHUK	x	450	427	450	677	764	548
CHUK-6	CHUK	x	555	593	618	723	846	646
CHUK-7	CHUK	x	313	280	286	385	362	376
CHUK-8	CHUK	x	627	616	633	858	1161	947
CHUK-9	CHUK	x	975	871	883	1011	972	1290
CIT-1	CIT	x	203	196	182	194	123	304
CIT-10	CIT	x	1023	1032	1006	226	226	373
CIT-11	CIT	x	254	346	317	74	185	138
CIT-12	CIT	x	1377	1454	1292	1355	1752	1389
CIT-2	CIT	x	648	590	593	375	505	414
CIT-3	CIT	x	413	423	421	164	250	262
CIT-4	CIT	x	557	493	433	556	342	437
CIT-5	CIT	x	334	416	426	563	538	545
CIT-6	CIT	x	337	338	383	142	67	50
CIT-7	CIT	x	1205	1039	1109	535	524	373
CIT-8	CIT	x	855	831	881	594	695	601
CIT-9	CIT	x	571	593	483	382	413	362
CLK1-1	CLK1	x	181	123	198	138	217	137
CLK1-10	CLK1	x	452	394	513	382	383	383
CLK1-11	CLK1	x	546	400	472	248	308	473
CLK1-12	CLK1	x	472	391	452	392	463	522
CLK1-13	CLK1	x	1724	1464	1404	1202	1100	1174
CLK1-14	CLK1	x	808	847	848	510	387	378
CLK1-2	CLK1	x	634	591	499	431	522	492
CLK1-3	CLK1	x	931	1004	991	866	1104	784
CLK1-4	CLK1	x	329	415	448	402	608	512
CLK1-5	CLK1	x	872	948	1045	961	840	999
CLK1-6	CLK1	x	1172	991	1290	864	748	822
CLK1-7	CLK1	x	376	392	383	347	425	248
CLK1-8	CLK1	x	202	240	227	184	259	264
CLK1-9	CLK1	x	428	416	351	258	402	370
CLK2-1	CLK2	x	214	231	261	200	232	357
CLK2-10	CLK2	x	492	408	460	364	310	414
CLK2-2	CLK2	x	868	837	1002	826	746	723
CLK2-3	CLK2	x	965	886	868	789	679	682
CLK2-4	CLK2	x	321	276	391	300	381	411
CLK2-5	CLK2	x	416	364	425	413	409	449
CLK2-6	CLK2	x	424	371	333	274	348	408
CLK2-7	CLK2	x	365	294	314	148	396	138
CLK2-8	CLK2	x	812	789	937	488	460	563
CLK2-9	CLK2	x	345	264	284	126	276	229
CLK3-1	CLK3	x	292	316	362	137	186	106
CLK3-10	CLK3	x	234	150	175	408	342	399
CLK3-11	CLK3	x	880	962	1034	1235	1006	929
CLK3-12	CLK3	x	367	335	258	247	139	102
CLK3-2	CLK3	x	859	718	756	434	596	505
CLK3-3	CLK3	x	832	870	935	500	551	630
CLK3-4	CLK3	x	356	342	336	184	195	383
CLK3-5	CLK3	x	286	500	408	192	387	403
CLK3-6	CLK3	x	828	971	799	1140	1022	1019
CLK3-7	CLK3	x	539	598	658	475	299	590
CLK3-8	CLK3	x	670	581	569	553	497	650
CLK3-9	CLK3	x	639	604	599	539	580	501
CLK4-1	CLK4	x	693	668	595	560	780	722
CLK4-10	CLK4	x	935	900	866	795	818	860
CLK4-2	CLK4	x	234	190	239	289	336	360
CLK4-3	CLK4	x	661	560	676	897	909	938
CLK4-4	CLK4	x	557	586	572	847	789	728
CLK4-5	CLK4	x	551	465	488	525	591	530
CLK4-6	CLK4	x	1156	1049	1028	1100	1111	974
CLK4-7	CLK4	x	652	642	667	436	580	829
CLK4-8	CLK4	x	536	493	521	509	559	554
CLK4-9	CLK4	x	324	344	396	560	449	395
COPB1-1	COPB1	p	450	701	465	106	89	217
COPB1-2	COPB1	p	425	342	512	278	140	202
COPB1-3	COPB1	p	1125	1052	938	262	126	376
COPB1-5	COPB1	p	606	548	649	137	123	185
COPB1-6	COPB1	p	526	554	619	331	297	236
CSF1R-1	CSF1R	x	851	751	762	1238	1092	979
CSF1R-10	CSF1R	x	273	354	277	193	298	351
CSF1R-2	CSF1R	x	1318	1286	1305	1288	1227	1269
CSF1R-3	CSF1R	x	420	377	363	456	241	265
CSF1R-4	CSF1R	x	534	431	508	322	354	652
CSF1R-5	CSF1R	x	954	810	779	978	1014	715
CSF1R-6	CSF1R	x	737	691	678	627	706	605
CSF1R-7	CSF1R	x	570	539	608	496	395	434
CSF1R-8	CSF1R	x	225	252	296	145	224	146
CSF1R-9	CSF1R	x	843	783	831	684	532	902
CSK-1	CSK	x	405	378	404	585	514	674
CSK-10	CSK	x	961	824	854	980	1101	1288
CSK-11	CSK	x	1720	1491	1565	1248	1305	1518
CSK-2	CSK	x	396	447	443	311	422	509
CSK-3	CSK	x	443	505	512	648	608	407
CSK-4	CSK	x	206	203	186	100	211	238
CSK-5	CSK	x	555	512	538	391	366	423
CSK-6	CSK	x	997	922	887	1239	1078	1528
CSK-7	CSK	x	416	495	367	640	494	725
CSK-8	CSK	x	284	315	283	464	368	189
CSK-9	CSK	x	626	675	680	799	677	852
CSNK1A1-1	CSNK1A1	x	680	589	587	190	160	80
CSNK1A1-10	CSNK1A1	x	705	713	698	406	628	296
CSNK1A1-11	CSNK1A1	x	298	390	446	389	485	410
CSNK1A1-12	CSNK1A1	x	733	766	875	191	120	175
CSNK1A1-13	CSNK1A1	x	318	432	291	332	191	266
CSNK1A1-14	CSNK1A1	x	368	441	420	510	455	489
CSNK1A1-15	CSNK1A1	x	668	482	668	109	185	234
CSNK1A1-16	CSNK1A1	x	325	357	415	694	305	389
CSNK1A1-17	CSNK1A1	x	1023	1046	1117	83	65	176
CSNK1A1-18	CSNK1A1	x	591	545	458	652	578	790
CSNK1A1-2	CSNK1A1	x	765	815	760	871	766	862
CSNK1A1-3	CSNK1A1	x	908	741	883	161	122	67
CSNK1A1-4	CSNK1A1	x	1092	986	1025	493	498	347
CSNK1A1-5	CSNK1A1	x	631	448	567	416	366	152
CSNK1A1-6	CSNK1A1	x	1185	1059	1142	388	365	255
CSNK1A1-7	CSNK1A1	x	902	945	971	83	174	134
CSNK1A1-8	CSNK1A1	x	730	715	800	56	41	33
CSNK1A1-9	CSNK1A1	x	435	384	455	479	524	582
CSNK1A1L-1	CSNK1A1L	x	399	398	462	473	399	567
CSNK1A1L-10	CSNK1A1L	x	565	539	529	763	662	842
CSNK1A1L-2	CSNK1A1L	x	630	711	594	507	538	562
CSNK1A1L-3	CSNK1A1L	x	713	741	713	896	1330	976
CSNK1A1L-4	CSNK1A1L	x	539	569	513	637	863	731
CSNK1A1L-5	CSNK1A1L	x	277	213	227	399	411	273
CSNK1A1L-6	CSNK1A1L	x	337	296	284	406	226	274
CSNK1A1L-7	CSNK1A1L	x	698	617	586	901	630	958
CSNK1A1L-8	CSNK1A1L	x	844	779	651	487	443	534
CSNK1A1L-9	CSNK1A1L	x	670	682	605	599	692	671
CSNK1D-1	CSNK1D	x	217	137	209	144	174	80
CSNK1D-10	CSNK1D	x	618	555	690	623	688	925
CSNK1D-2	CSNK1D	x	338	416	361	419	235	268
CSNK1D-3	CSNK1D	x	567	556	446	314	309	437
CSNK1D-4	CSNK1D	x	858	845	770	1138	904	971
CSNK1D-5	CSNK1D	x	725	818	630	754	971	819
CSNK1D-6	CSNK1D	x	455	396	459	540	431	451
CSNK1D-7	CSNK1D	x	486	466	427	176	325	291
CSNK1D-8	CSNK1D	x	1045	876	908	653	707	839
CSNK1D-9	CSNK1D	x	404	544	600	426	270	300
CSNK1E-1	CSNK1E	x	355	344	391	415	467	320
CSNK1E-10	CSNK1E	x	590	615	432	601	686	669
CSNK1E-2	CSNK1E	x	678	753	810	682	628	1032
CSNK1E-3	CSNK1E	x	195	174	239	163	181	379
CSNK1E-4	CSNK1E	x	1044	962	1028	907	970	872
CSNK1E-5	CSNK1E	x	475	491	482	719	662	689
CSNK1E-6	CSNK1E	x	476	562	570	787	743	413
CSNK1E-7	CSNK1E	x	626	740	634	829	676	524
CSNK1E-8	CSNK1E	x	894	893	977	856	663	837
CSNK1E-9	CSNK1E	x	631	582	626	617	672	421
CSNK1G1-1	CSNK1G1	x	755	733	646	644	630	912
CSNK1G1-10	CSNK1G1	x	1223	1232	1129	1458	1472	1400
CSNK1G1-2	CSNK1G1	x	486	458	389	353	549	505
CSNK1G1-3	CSNK1G1	x	878	858	820	929	637	943
CSNK1G1-4	CSNK1G1	x	268	325	377	328	397	357
CSNK1G1-5	CSNK1G1	x	181	241	228	308	234	291
CSNK1G1-6	CSNK1G1	x	170	108	132	86	112	221
CSNK1G1-7	CSNK1G1	x	678	682	709	647	752	702
CSNK1G1-8	CSNK1G1	x	626	461	587	711	620	832
CSNK1G1-9	CSNK1G1	x	532	490	583	407	282	341
CSNK1G2-1	CSNK1G2	x	531	581	643	706	1023	996
CSNK1G2-10	CSNK1G2	x	294	287	247	604	414	341
CSNK1G2-2	CSNK1G2	x	955	875	864	1184	1305	1421
CSNK1G2-3	CSNK1G2	x	530	498	633	699	912	772
CSNK1G2-4	CSNK1G2	x	732	713	611	1264	1027	1014
CSNK1G2-5	CSNK1G2	x	467	529	474	968	798	822
CSNK1G2-6	CSNK1G2	x	471	403	515	758	808	721
CSNK1G2-7	CSNK1G2	x	851	783	806	1235	1204	1171
CSNK1G2-8	CSNK1G2	x	1274	1305	1128	1728	1636	2029
CSNK1G2-9	CSNK1G2	x	494	429	504	851	583	806
CSNK1G3-1	CSNK1G3	x	143	168	183	278	187	247
CSNK1G3-10	CSNK1G3	x	262	191	230	256	256	332
CSNK1G3-11	CSNK1G3	x	669	782	894	811	896	739
CSNK1G3-12	CSNK1G3	x	581	597	551	453	740	481
CSNK1G3-13	CSNK1G3	x	403	462	398	759	753	700
CSNK1G3-14	CSNK1G3	x	829	895	865	797	1009	1250
CSNK1G3-15	CSNK1G3	x	142	136	145	143	228	120
CSNK1G3-16	CSNK1G3	x	512	500	564	579	506	779
CSNK1G3-17	CSNK1G3	x	409	384	346	308	286	438
CSNK1G3-18	CSNK1G3	x	379	406	321	401	368	479
CSNK1G3-19	CSNK1G3	x	321	290	224	779	380	442
CSNK1G3-2	CSNK1G3	x	892	774	777	505	821	965
CSNK1G3-20	CSNK1G3	x	532	503	593	561	619	814
CSNK1G3-21	CSNK1G3	x	684	667	555	1153	738	687
CSNK1G3-3	CSNK1G3	x	971	1086	1079	1335	943	1355
CSNK1G3-4	CSNK1G3	x	914	1057	1018	1820	1418	1309
CSNK1G3-5	CSNK1G3	x	536	508	534	376	571	770
CSNK1G3-6	CSNK1G3	x	328	332	408	324	400	328
CSNK1G3-7	CSNK1G3	x	367	488	513	606	593	379
CSNK1G3-8	CSNK1G3	x	527	420	414	503	513	744
CSNK1G3-9	CSNK1G3	x	140	154	171	201	102	180
CSNK2A1-1	CSNK2A1	x	558	618	578	660	865	867
CSNK2A1-10	CSNK2A1	x	914	908	952	1608	1041	859
CSNK2A1-11	CSNK2A1	x	209	256	248	278	348	340
CSNK2A1-12	CSNK2A1	x	756	667	743	744	731	759
CSNK2A1-13	CSNK2A1	x	360	504	472	535	383	353
CSNK2A1-14	CSNK2A1	x	550	629	603	824	967	737
CSNK2A1-15	CSNK2A1	x	622	558	568	842	809	838
CSNK2A1-16	CSNK2A1	x	218	224	168	296	233	320
CSNK2A1-17	CSNK2A1	x	573	581	587	998	983	811
CSNK2A1-2	CSNK2A1	x	579	517	639	777	878	733
CSNK2A1-3	CSNK2A1	x	1015	896	926	1125	1350	1424
CSNK2A1-4	CSNK2A1	x	356	314	384	400	448	384
CSNK2A1-5	CSNK2A1	x	304	303	339	333	612	540
CSNK2A1-6:mismatch1_CSNK2A3-2	CSNK2A1;2	x	1382	1325	1359	1379	1233	1104
CSNK2A1-7	CSNK2A1	x	566	540	573	563	782	627
CSNK2A1-8	CSNK2A1	x	288	235	295	553	466	329
CSNK2A1-9	CSNK2A1	x	894	811	905	1302	1140	1220
CSNK2A2-1	CSNK2A2	x	504	509	541	391	346	417
CSNK2A2-10	CSNK2A2	x	1240	1085	1082	1066	1250	1150
CSNK2A2-2	CSNK2A2	x	480	500	505	574	355	538
CSNK2A2-3	CSNK2A2	x	563	586	599	570	747	538
CSNK2A2-4	CSNK2A2	x	986	1040	1011	785	843	695
CSNK2A2-5	CSNK2A2	x	526	603	630	463	577	439
CSNK2A2-6	CSNK2A2	x	863	778	627	578	719	512
CSNK2A2-7	CSNK2A2	x	372	371	326	355	297	289
CSNK2A2-8	CSNK2A2	x	478	527	654	452	492	497
CSNK2A2-9	CSNK2A2	x	702	744	736	739	439	786
CSNK2A3-1	CSNK2A3	x	347	293	324	365	294	356
CSNK2A3-2:mismatch1_CSNK2A1-6	CSNK2A3;6	x	395	418	434	508	420	425
CSNK2A3-3	CSNK2A3	x	480	445	503	951	842	764
CSNK2A3-4	CSNK2A3	x	248	303	316	370	371	409
CSNK2A3-5	CSNK2A3	x	290	431	312	330	561	325
CSNK2A3-6	CSNK2A3	x	843	924	963	953	1125	901
CSNK2A3-7	CSNK2A3	x	487	559	665	709	621	708
DAPK1-1	DAPK1	x	923	1073	891	533	908	763
DAPK1-10	DAPK1	x	484	556	437	648	548	476
DAPK1-2	DAPK1	x	376	386	343	306	352	399
DAPK1-3	DAPK1	x	452	466	422	321	289	366
DAPK1-4	DAPK1	x	480	568	474	641	754	625
DAPK1-5	DAPK1	x	590	672	645	383	390	428
DAPK1-6	DAPK1	x	840	818	762	854	832	849
DAPK1-7	DAPK1	x	470	605	662	589	703	671
DAPK1-8	DAPK1	x	293	362	390	519	561	524
DAPK1-9	DAPK1	x	391	350	360	399	340	390
DAPK2-1	DAPK2	x	409	388	470	418	405	501
DAPK2-10	DAPK2	x	1011	830	910	1202	1186	1423
DAPK2-2	DAPK2	x	296	244	271	507	294	470
DAPK2-3	DAPK2	x	697	554	514	500	749	663
DAPK2-4	DAPK2	x	1002	919	938	943	843	789
DAPK2-5	DAPK2	x	468	497	512	307	630	591
DAPK2-6	DAPK2	x	466	419	376	670	757	609
DAPK2-7	DAPK2	x	768	639	662	878	695	814
DAPK2-8	DAPK2	x	317	342	358	492	482	665
DAPK2-9	DAPK2	x	622	651	607	651	600	735
DAPK3-1	DAPK3	x	395	330	427	527	600	419
DAPK3-10	DAPK3	x	747	710	820	1337	1308	977
DAPK3-2	DAPK3	x	1292	1502	1329	2021	1856	1982
DAPK3-3	DAPK3	x	230	243	253	432	236	343
DAPK3-4	DAPK3	x	381	366	318	529	457	644
DAPK3-5	DAPK3	x	371	453	389	552	592	438
DAPK3-6	DAPK3	x	1125	1181	1220	1890	1536	1350
DAPK3-7	DAPK3	x	280	293	234	423	487	433
DAPK3-8	DAPK3	x	550	514	541	869	787	794
DAPK3-9	DAPK3	x	581	584	693	943	669	982
DCLK1-1	DCLK1	x	694	542	570	375	424	359
DCLK1-10	DCLK1	x	775	682	692	300	293	363
DCLK1-11	DCLK1	x	223	223	220	266	318	205
DCLK1-12	DCLK1	x	376	419	361	598	492	389
DCLK1-13	DCLK1	x	375	254	294	340	346	345
DCLK1-14	DCLK1	x	535	616	618	623	640	519
DCLK1-15	DCLK1	x	491	535	538	637	623	537
DCLK1-16	DCLK1	x	808	701	638	1029	632	846
DCLK1-17	DCLK1	x	625	637	681	632	644	699
DCLK1-18	DCLK1	x	567	503	527	345	365	461
DCLK1-19	DCLK1	x	614	693	567	410	375	503
DCLK1-2	DCLK1	x	708	654	588	595	479	585
DCLK1-20	DCLK1	x	710	589	572	388	488	562
DCLK1-21	DCLK1	x	569	446	527	541	516	494
DCLK1-22	DCLK1	x	347	294	358	357	214	195
DCLK1-23	DCLK1	x	589	641	734	914	651	901
DCLK1-24	DCLK1	x	383	483	428	695	364	380
DCLK1-25	DCLK1	x	412	404	393	290	413	312
DCLK1-26	DCLK1	x	823	784	799	853	1212	928
DCLK1-27	DCLK1	x	474	458	481	441	535	599
DCLK1-28	DCLK1	x	211	222	164	199	100	129
DCLK1-3	DCLK1	x	542	569	581	306	557	565
DCLK1-4	DCLK1	x	376	255	314	290	346	203
DCLK1-5	DCLK1	x	713	671	725	888	732	770
DCLK1-6	DCLK1	x	927	858	762	1173	1144	1004
DCLK1-7	DCLK1	x	372	505	388	343	439	325
DCLK1-8	DCLK1	x	726	745	602	1121	1120	751
DCLK1-9	DCLK1	x	415	388	387	408	473	694
DCLK2-1	DCLK2	x	427	556	453	434	618	637
DCLK2-10	DCLK2	x	738	640	574	655	866	661
DCLK2-2	DCLK2	x	155	236	239	263	132	65
DCLK2-3	DCLK2	x	587	737	714	793	634	732
DCLK2-4	DCLK2	x	681	566	506	529	575	492
DCLK2-5	DCLK2	x	930	1076	983	1220	1038	1161
DCLK2-6	DCLK2	x	1156	1208	1186	1553	1342	1047
DCLK2-7	DCLK2	x	448	423	449	811	509	492
DCLK2-8	DCLK2	x	399	481	432	505	482	423
DCLK2-9	DCLK2	x	424	534	494	580	696	509
DCLK3-1	DCLK3	x	261	352	377	468	548	381
DCLK3-10	DCLK3	x	985	961	853	1002	1216	1247
DCLK3-2	DCLK3	x	670	745	726	846	660	903
DCLK3-3	DCLK3	x	532	598	595	594	558	643
DCLK3-4	DCLK3	x	574	566	515	470	421	419
DCLK3-5	DCLK3	x	697	817	733	737	693	839
DCLK3-6	DCLK3	x	1125	1138	1097	1454	1225	1278
DCLK3-7	DCLK3	x	528	595	622	515	525	604
DCLK3-8	DCLK3	x	812	994	969	552	656	907
DCLK3-9	DCLK3	x	365	283	249	409	201	217
DDR1-1	DDR1	x	1029	908	905	794	674	951
DDR1-10	DDR1	x	587	581	583	538	801	525
DDR1-11	DDR1	x	433	394	395	362	424	252
DDR1-12	DDR1	x	837	779	798	687	739	662
DDR1-13	DDR1	x	349	430	345	660	351	408
DDR1-2	DDR1	x	1161	1139	1200	1291	1555	1216
DDR1-3	DDR1	x	768	719	712	796	769	591
DDR1-4	DDR1	x	862	930	926	910	833	1098
DDR1-5	DDR1	x	143	86	115	172	100	87
DDR1-6	DDR1	x	357	438	384	450	936	557
DDR1-7	DDR1	x	662	523	625	593	535	484
DDR1-8	DDR1	x	931	962	1045	993	1041	681
DDR1-9	DDR1	x	850	728	737	593	543	493
DDR2-1	DDR2	x	431	469	580	586	628	509
DDR2-10	DDR2	x	503	524	538	331	672	493
DDR2-2	DDR2	x	266	302	307	309	229	316
DDR2-3	DDR2	x	538	544	544	541	763	431
DDR2-4	DDR2	x	571	572	647	542	370	401
DDR2-5	DDR2	x	336	269	252	454	383	647
DDR2-6	DDR2	x	760	795	850	674	724	442
DDR2-7	DDR2	x	178	163	149	93	73	77
DDR2-8	DDR2	x	516	479	373	248	248	241
DDR2-9	DDR2	x	586	699	491	939	770	885
DMPK-1	DMPK	x	1331	1133	1354	1600	2049	1720
DMPK-10	DMPK	x	157	127	107	194	147	233
DMPK-11	DMPK	x	380	487	389	404	756	706
DMPK-2	DMPK	x	887	1002	1017	902	1274	1088
DMPK-3	DMPK	x	285	264	244	337	226	374
DMPK-4	DMPK	x	334	427	425	526	508	592
DMPK-5	DMPK	x	575	617	518	566	661	851
DMPK-6	DMPK	x	809	936	896	1007	1336	1286
DMPK-7	DMPK	x	345	360	338	403	376	457
DMPK-8	DMPK	x	661	698	769	1000	792	961
DMPK-9	DMPK	x	484	500	446	686	664	571
DSTYK-1	DSTYK	x	460	500	470	447	491	470
DSTYK-10	DSTYK	x	718	722	665	665	737	582
DSTYK-2	DSTYK	x	609	742	680	727	813	778
DSTYK-3	DSTYK	x	1084	1212	1199	923	1047	816
DSTYK-4	DSTYK	x	491	451	411	390	444	282
DSTYK-5	DSTYK	x	391	343	382	431	389	326
DSTYK-6	DSTYK	x	227	259	216	361	149	192
DSTYK-7	DSTYK	x	393	367	406	328	376	324
DSTYK-8	DSTYK	x	512	429	502	584	450	380
DSTYK-9	DSTYK	x	811	814	854	999	725	928
DYRK1A-1	DYRK1A	x	508	604	572	615	482	891
DYRK1A-10	DYRK1A	x	483	556	524	664	705	465
DYRK1A-11	DYRK1A	x	546	552	589	791	808	568
DYRK1A-12	DYRK1A	x	181	224	198	143	104	266
DYRK1A-13	DYRK1A	x	310	297	277	283	412	378
DYRK1A-2	DYRK1A	x	198	211	268	410	251	170
DYRK1A-3	DYRK1A	x	767	643	771	1047	1196	1098
DYRK1A-4	DYRK1A	x	149	133	104	278	50	99
DYRK1A-5	DYRK1A	x	233	264	275	266	175	336
DYRK1A-6	DYRK1A	x	272	231	279	333	261	248
DYRK1A-7	DYRK1A	x	448	475	542	842	703	737
DYRK1A-8	DYRK1A	x	860	920	896	1346	1257	1389
DYRK1A-9	DYRK1A	x	510	453	419	250	474	623
DYRK1B-1	DYRK1B	x	309	282	371	314	415	369
DYRK1B-10	DYRK1B	x	591	638	557	774	831	860
DYRK1B-11	DYRK1B	x	587	548	533	889	975	704
DYRK1B-2	DYRK1B	x	389	533	343	747	696	739
DYRK1B-3	DYRK1B	x	641	730	817	850	870	1101
DYRK1B-4	DYRK1B	x	761	712	792	811	812	1006
DYRK1B-5	DYRK1B	x	507	680	512	556	862	714
DYRK1B-6	DYRK1B	x	179	229	197	451	586	381
DYRK1B-7	DYRK1B	x	565	537	705	887	1026	789
DYRK1B-8	DYRK1B	x	413	349	357	520	478	519
DYRK1B-9	DYRK1B	x	595	616	535	874	830	889
DYRK2-1	DYRK2	x	625	537	587	447	556	675
DYRK2-10	DYRK2	x	812	682	661	745	822	771
DYRK2-11	DYRK2	x	665	617	607	767	592	779
DYRK2-12	DYRK2	x	190	242	291	231	171	263
DYRK2-13	DYRK2	x	415	502	549	419	380	403
DYRK2-14	DYRK2	x	355	345	286	361	234	410
DYRK2-15	DYRK2	x	333	325	345	333	282	321
DYRK2-16	DYRK2	x	611	558	479	580	468	351
DYRK2-2	DYRK2	x	1284	1270	1261	1388	1599	1766
DYRK2-3	DYRK2	x	341	388	349	210	310	451
DYRK2-4	DYRK2	x	617	660	631	732	789	767
DYRK2-5	DYRK2	x	1254	1169	1366	1126	1532	1414
DYRK2-6	DYRK2	x	211	251	202	98	374	270
DYRK2-7	DYRK2	x	1160	1277	1186	1273	1490	1220
DYRK2-8	DYRK2	x	836	925	905	930	922	710
DYRK2-9	DYRK2	x	1547	1447	1462	2017	2136	1603
DYRK3-1	DYRK3	x	392	388	445	553	561	295
DYRK3-10	DYRK3	x	246	293	176	263	314	324
DYRK3-11	DYRK3	x	637	730	828	634	686	727
DYRK3-2	DYRK3	x	595	637	613	679	479	654
DYRK3-3	DYRK3	x	579	632	670	782	670	600
DYRK3-4	DYRK3	x	815	835	833	796	785	806
DYRK3-5	DYRK3	x	859	915	890	947	884	1236
DYRK3-6	DYRK3	x	578	647	562	669	723	342
DYRK3-7	DYRK3	x	837	839	729	1121	738	727
DYRK3-8	DYRK3	x	549	449	362	566	303	507
DYRK3-9	DYRK3	x	1017	1000	1034	1226	1372	1093
DYRK4-1	DYRK4	x	320	256	279	460	210	228
DYRK4-10	DYRK4	x	959	944	960	1082	1055	916
DYRK4-2	DYRK4	x	1018	876	887	1314	970	994
DYRK4-3	DYRK4	x	454	452	419	607	763	614
DYRK4-4	DYRK4	x	440	553	532	569	568	538
DYRK4-5	DYRK4	x	520	491	446	532	478	699
DYRK4-6	DYRK4	x	238	211	243	190	187	158
DYRK4-7	DYRK4	x	482	587	475	465	386	613
DYRK4-8	DYRK4	x	352	358	369	586	459	271
DYRK4-9	DYRK4	x	634	695	556	709	654	557
EEF2K-1	EEF2K	x	484	433	550	688	386	572
EEF2K-10	EEF2K	x	891	781	843	855	936	988
EEF2K-2	EEF2K	x	800	763	663	529	489	435
EEF2K-3	EEF2K	x	526	640	568	836	920	700
EEF2K-4	EEF2K	x	717	572	749	752	1270	843
EEF2K-5	EEF2K	x	1238	1239	1107	1152	928	1180
EEF2K-6	EEF2K	x	804	697	685	423	374	635
EEF2K-7	EEF2K	x	682	708	657	604	723	541
EEF2K-8	EEF2K	x	850	834	851	656	585	624
EEF2K-9	EEF2K	x	623	636	696	693	451	488
EGFR-1	EGFR	x	454	442	391	230	507	339
EGFR-10	EGFR	x	752	812	824	715	670	626
EGFR-11	EGFR	x	878	739	912	276	296	435
EGFR-12	EGFR	x	518	556	564	196	275	282
EGFR-13	EGFR	x	462	598	511	270	278	183
EGFR-14	EGFR	x	939	854	823	810	518	643
EGFR-15	EGFR	x	1130	1068	1107	1377	1473	1533
EGFR-2	EGFR	x	380	282	329	65	116	206
EGFR-3	EGFR	x	559	600	595	221	229	287
EGFR-4	EGFR	x	567	521	571	844	597	564
EGFR-5	EGFR	x	559	604	680	769	705	684
EGFR-6	EGFR	x	550	641	525	261	282	242
EGFR-7	EGFR	x	249	234	223	155	136	145
EGFR-8	EGFR	x	179	152	130	130	120	89
EGFR-9	EGFR	x	460	519	447	152	96	153
EIF2AK1-1	EIF2AK1	x	594	561	551	737	612	804
EIF2AK1-10	EIF2AK1	x	819	723	844	1181	744	1003
EIF2AK1-11	EIF2AK1	x	495	430	537	523	837	736
EIF2AK1-2	EIF2AK1	x	486	521	466	425	517	496
EIF2AK1-3	EIF2AK1	x	555	536	466	404	444	514
EIF2AK1-4	EIF2AK1	x	589	487	573	464	583	928
EIF2AK1-5	EIF2AK1	x	1315	1274	1205	1707	1293	1139
EIF2AK1-6	EIF2AK1	x	808	828	840	1114	712	773
EIF2AK1-7	EIF2AK1	x	563	555	551	345	325	311
EIF2AK1-8	EIF2AK1	x	391	368	354	258	347	280
EIF2AK1-9	EIF2AK1	x	701	653	621	843	931	749
EIF2AK2-1	EIF2AK2	x	755	739	773	927	1057	1017
EIF2AK2-10	EIF2AK2	x	360	348	280	305	294	258
EIF2AK2-2	EIF2AK2	x	557	566	502	437	547	539
EIF2AK2-3	EIF2AK2	x	428	368	359	501	427	350
EIF2AK2-4	EIF2AK2	x	524	520	520	552	405	347
EIF2AK2-5	EIF2AK2	x	181	196	176	228	301	179
EIF2AK2-6	EIF2AK2	x	764	745	672	932	508	695
EIF2AK2-7	EIF2AK2	x	646	617	604	600	605	453
EIF2AK2-8	EIF2AK2	x	692	749	636	557	589	616
EIF2AK2-9	EIF2AK2	x	593	595	547	546	463	532
EIF2AK3-1	EIF2AK3	x	451	493	437	541	493	276
EIF2AK3-10	EIF2AK3	x	499	541	483	374	778	541
EIF2AK3-2	EIF2AK3	x	907	990	972	1220	1136	924
EIF2AK3-3	EIF2AK3	x	712	660	637	644	907	787
EIF2AK3-4	EIF2AK3	x	677	585	550	625	481	814
EIF2AK3-5	EIF2AK3	x	575	596	556	583	364	634
EIF2AK3-6	EIF2AK3	x	866	983	988	921	931	1152
EIF2AK3-7	EIF2AK3	x	304	290	267	226	221	256
EIF2AK3-8	EIF2AK3	x	384	413	344	451	524	392
EIF2AK3-9	EIF2AK3	x	804	761	712	1019	687	935
EIF2AK4-1	EIF2AK4	x	475	416	522	538	370	433
EIF2AK4-10	EIF2AK4	x	623	685	682	861	746	936
EIF2AK4-2	EIF2AK4	x	634	609	496	630	882	722
EIF2AK4-3	EIF2AK4	x	549	689	536	336	564	391
EIF2AK4-4	EIF2AK4	x	725	799	802	584	783	915
EIF2AK4-5	EIF2AK4	x	435	528	490	274	307	307
EIF2AK4-6	EIF2AK4	x	401	441	508	239	313	371
EIF2AK4-7	EIF2AK4	x	763	903	771	451	789	519
EIF2AK4-8	EIF2AK4	x	325	256	357	157	173	127
EIF2AK4-9	EIF2AK4	x	446	366	367	445	260	190
EPHA10-1	EPHA10	x	539	609	492	674	888	755
EPHA10-10	EPHA10	x	261	261	188	227	302	148
EPHA10-11	EPHA10	x	359	322	289	414	235	373
EPHA10-12	EPHA10	x	1088	878	1009	1125	1020	1085
EPHA10-13	EPHA10	x	785	666	794	923	621	578
EPHA10-14	EPHA10	x	590	523	558	488	488	518
EPHA10-15	EPHA10	x	324	267	376	402	182	338
EPHA10-16	EPHA10	x	274	277	296	179	187	220
EPHA10-17	EPHA10	x	856	758	742	666	636	644
EPHA10-18	EPHA10	x	650	724	756	735	433	614
EPHA10-19	EPHA10	x	623	654	721	452	619	458
EPHA10-2	EPHA10	x	788	775	786	422	642	439
EPHA10-20	EPHA10	x	591	707	715	1253	795	746
EPHA10-3	EPHA10	x	328	305	268	241	226	306
EPHA10-4	EPHA10	x	792	793	750	367	553	497
EPHA10-5	EPHA10	x	694	707	632	625	864	518
EPHA10-6	EPHA10	x	274	269	228	270	183	308
EPHA10-7	EPHA10	x	187	237	257	144	48	149
EPHA10-8	EPHA10	x	587	655	595	565	463	442
EPHA10-9	EPHA10	x	989	982	1036	889	1008	866
EPHA1-1	EPHA1	x	409	503	526	655	977	602
EPHA1-10	EPHA1	x	831	836	645	865	968	1303
EPHA1-2	EPHA1	x	159	163	188	326	253	359
EPHA1-3	EPHA1	x	436	419	305	330	365	292
EPHA1-4	EPHA1	x	809	803	711	845	685	848
EPHA1-5	EPHA1	x	615	505	558	802	778	945
EPHA1-6	EPHA1	x	749	785	787	638	599	1041
EPHA1-7	EPHA1	x	635	557	528	660	465	516
EPHA1-8	EPHA1	x	590	565	683	822	825	721
EPHA1-9	EPHA1	x	1234	1309	1253	1221	1493	1474
EPHA2-1	EPHA2	x	689	632	556	489	449	379
EPHA2-10	EPHA2	x	535	532	528	344	537	446
EPHA2-2	EPHA2	x	408	525	533	291	230	235
EPHA2-3	EPHA2	x	614	678	746	831	796	762
EPHA2-4	EPHA2	x	347	241	334	228	391	294
EPHA2-5	EPHA2	x	817	680	744	466	511	643
EPHA2-6	EPHA2	x	278	258	215	259	322	286
EPHA2-7	EPHA2	x	380	249	318	436	375	364
EPHA2-8	EPHA2	x	431	362	396	286	311	536
EPHA2-9	EPHA2	x	384	366	401	158	229	165
EPHA3-1	EPHA3	x	565	616	574	921	671	522
EPHA3-10	EPHA3	x	197	141	199	376	177	173
EPHA3-11	EPHA3	x	159	143	129	169	221	176
EPHA3-12	EPHA3	x	1	32	20	4	10	42
EPHA3-13	EPHA3	x	1037	1118	984	1317	963	1121
EPHA3-14	EPHA3	x	440	450	408	551	534	488
EPHA3-15	EPHA3	x	373	434	402	543	380	430
EPHA3-16	EPHA3	x	1089	1209	1091	1874	1518	1463
EPHA3-2	EPHA3	x	607	594	603	472	770	334
EPHA3-3	EPHA3	x	648	729	658	507	750	711
EPHA3-4	EPHA3	x	863	767	949	1284	1280	1127
EPHA3-5	EPHA3	x	1104	881	917	925	1065	994
EPHA3-6	EPHA3	x	149	91	133	36	121	66
EPHA3-7	EPHA3	x	639	478	676	735	573	654
EPHA3-8	EPHA3	x	805	831	763	1010	780	905
EPHA3-9	EPHA3	x	1213	1262	1157	1282	1032	1603
EPHA4-1	EPHA4	x	181	188	209	179	216	213
EPHA4-10	EPHA4	x	421	298	366	118	179	291
EPHA4-2	EPHA4	x	633	670	493	550	536	563
EPHA4-3	EPHA4	x	519	636	544	610	725	607
EPHA4-4	EPHA4	x	808	862	824	754	506	769
EPHA4-5	EPHA4	x	1070	1104	987	936	876	1211
EPHA4-6	EPHA4	x	760	751	726	889	652	1027
EPHA4-7	EPHA4	x	595	474	468	548	367	506
EPHA4-8	EPHA4	x	878	843	808	856	663	743
EPHA4-9	EPHA4	x	427	454	559	668	410	514
EPHA5-1	EPHA5	x	269	251	279	356	337	287
EPHA5-10	EPHA5	x	516	552	562	587	826	561
EPHA5-11	EPHA5	x	593	666	600	686	634	465
EPHA5-2	EPHA5	x	367	369	412	242	179	331
EPHA5-3	EPHA5	x	195	254	222	309	215	312
EPHA5-4	EPHA5	x	349	398	364	334	357	373
EPHA5-5	EPHA5	x	1133	1285	1319	1222	1327	1570
EPHA5-6	EPHA5	x	472	451	456	663	557	574
EPHA5-7	EPHA5	x	1235	1349	1306	1377	1979	2022
EPHA5-8	EPHA5	x	1090	1087	999	1047	1180	1233
EPHA5-9	EPHA5	x	393	452	429	464	600	516
EPHA6-1	EPHA6	x	793	871	774	790	690	521
EPHA6-10	EPHA6	x	748	779	727	1048	777	946
EPHA6-11	EPHA6	x	270	371	303	274	160	349
EPHA6-12	EPHA6	x	476	434	502	522	332	568
EPHA6-13	EPHA6	x	935	977	890	896	821	953
EPHA6-14	EPHA6	x	555	540	589	819	346	618
EPHA6-15	EPHA6	x	704	810	814	627	498	760
EPHA6-16	EPHA6	x	363	364	348	441	479	525
EPHA6-17	EPHA6	x	454	457	411	305	450	350
EPHA6-18	EPHA6	x	559	621	635	746	510	526
EPHA6-19	EPHA6	x	345	415	414	292	329	288
EPHA6-2	EPHA6	x	313	315	258	316	535	264
EPHA6-20	EPHA6	x	207	204	248	162	179	329
EPHA6-21	EPHA6	x	519	488	534	361	394	762
EPHA6-22	EPHA6	x	312	317	310	240	259	331
EPHA6-23	EPHA6	x	393	431	474	805	486	538
EPHA6-24	EPHA6	x	804	696	785	534	726	1164
EPHA6-25	EPHA6	x	702	709	658	666	755	919
EPHA6-26	EPHA6	x	365	295	389	332	368	253
EPHA6-27	EPHA6	x	993	1224	1090	1099	913	868
EPHA6-28	EPHA6	x	1239	1362	1103	1189	1451	1279
EPHA6-29	EPHA6	x	709	711	626	761	620	585
EPHA6-3	EPHA6	x	310	276	329	261	242	417
EPHA6-30	EPHA6	x	536	470	461	392	503	426
EPHA6-31	EPHA6	x	361	444	465	403	354	618
EPHA6-32	EPHA6	x	661	575	596	624	752	524
EPHA6-4	EPHA6	x	304	321	335	497	423	386
EPHA6-5	EPHA6	x	340	273	363	370	301	258
EPHA6-6	EPHA6	x	605	442	558	513	442	477
EPHA6-7	EPHA6	x	795	800	750	871	810	917
EPHA6-8	EPHA6	x	538	543	548	537	608	457
EPHA6-9	EPHA6	x	519	413	492	506	526	556
EPHA7-1	EPHA7	x	582	544	596	634	860	753
EPHA7-10	EPHA7	x	409	514	485	412	568	523
EPHA7-2	EPHA7	x	979	1083	1008	1038	971	1321
EPHA7-3	EPHA7	x	157	151	195	174	265	241
EPHA7-4	EPHA7	x	1102	992	1021	1167	967	899
EPHA7-5	EPHA7	x	734	735	649	810	636	782
EPHA7-6	EPHA7	x	446	481	431	430	667	609
EPHA7-7	EPHA7	x	586	532	617	679	498	444
EPHA7-8	EPHA7	x	591	563	634	498	451	413
EPHA7-9	EPHA7	x	701	685	612	814	921	1005
EPHA8-1	EPHA8	x	352	462	380	574	509	397
EPHA8-10	EPHA8	x	785	659	659	701	891	655
EPHA8-11	EPHA8	x	1124	935	886	1083	1152	1039
EPHA8-12	EPHA8	x	221	219	295	309	208	247
EPHA8-13	EPHA8	x	316	299	335	291	366	368
EPHA8-2	EPHA8	x	574	587	571	642	522	600
EPHA8-3	EPHA8	x	938	813	915	1406	1038	887
EPHA8-4	EPHA8	x	807	759	900	849	833	882
EPHA8-5	EPHA8	x	1121	1019	1306	1538	1998	2015
EPHA8-6	EPHA8	x	597	644	575	482	411	644
EPHA8-7	EPHA8	x	420	462	540	649	709	626
EPHA8-8	EPHA8	x	306	344	397	359	443	386
EPHA8-9	EPHA8	x	504	466	522	671	671	649
EPHB1-1	EPHB1	x	530	589	536	607	678	748
EPHB1-10	EPHB1	x	250	326	311	371	423	407
EPHB1-2	EPHB1	x	312	369	382	365	309	290
EPHB1-3	EPHB1	x	502	515	455	630	646	800
EPHB1-4	EPHB1	x	645	608	597	467	661	520
EPHB1-5	EPHB1	x	644	711	634	412	766	981
EPHB1-6	EPHB1	x	205	155	249	352	227	530
EPHB1-7	EPHB1	x	642	709	748	782	873	641
EPHB1-8	EPHB1	x	458	441	493	824	692	475
EPHB1-9	EPHB1	x	261	224	291	615	274	379
EPHB2-1	EPHB2	x	396	410	520	479	393	450
EPHB2-10	EPHB2	x	528	436	522	679	517	797
EPHB2-2	EPHB2	x	908	882	917	1012	995	1008
EPHB2-3	EPHB2	x	150	105	117	153	123	87
EPHB2-4	EPHB2	x	860	803	760	926	883	1042
EPHB2-5	EPHB2	x	844	821	856	952	763	1274
EPHB2-6	EPHB2	x	959	917	850	1007	1225	892
EPHB2-7	EPHB2	x	558	509	599	605	423	507
EPHB2-8	EPHB2	x	898	741	786	1103	1360	1341
EPHB2-9	EPHB2	x	850	939	904	527	817	664
EPHB3-1	EPHB3	x	539	558	538	630	539	442
EPHB3-10	EPHB3	x	433	431	475	335	471	252
EPHB3-2	EPHB3	x	775	661	723	808	697	1035
EPHB3-3	EPHB3	x	693	659	589	520	490	555
EPHB3-4	EPHB3	x	486	521	525	500	471	637
EPHB3-5	EPHB3	x	385	254	343	505	297	280
EPHB3-6	EPHB3	x	932	712	781	931	723	622
EPHB3-7	EPHB3	x	1049	1053	897	705	1388	1005
EPHB3-8	EPHB3	x	379	535	479	391	383	347
EPHB3-9	EPHB3	x	793	745	749	811	650	966
EPHB4-1	EPHB4	x	372	366	389	294	197	364
EPHB4-10	EPHB4	x	1009	940	976	803	905	834
EPHB4-2	EPHB4	x	467	469	377	566	451	481
EPHB4-3	EPHB4	x	819	987	895	768	1014	797
EPHB4-4	EPHB4	x	926	923	851	1137	943	870
EPHB4-5	EPHB4	x	784	649	718	761	845	1036
EPHB4-6	EPHB4	x	369	362	411	495	997	536
EPHB4-7	EPHB4	x	177	184	195	104	149	205
EPHB4-8	EPHB4	x	1014	914	917	870	1060	1042
EPHB4-9	EPHB4	x	289	273	230	304	285	230
EPHB6-1	EPHB6	x	626	603	693	550	789	672
EPHB6-10	EPHB6	x	400	388	455	545	410	754
EPHB6-2	EPHB6	x	763	615	705	639	735	787
EPHB6-3	EPHB6	x	854	937	757	724	707	694
EPHB6-4	EPHB6	x	518	531	609	506	535	675
EPHB6-5	EPHB6	x	490	463	434	342	373	483
EPHB6-6	EPHB6	x	367	484	430	338	364	546
EPHB6-7	EPHB6	x	710	705	623	588	734	769
EPHB6-8	EPHB6	x	488	451	480	539	305	333
EPHB6-9	EPHB6	x	764	667	808	873	410	718
ERBB2-1	ERBB2	x	277	294	255	353	273	246
ERBB2-10	ERBB2	x	847	707	845	397	478	484
ERBB2-2	ERBB2	x	773	741	684	354	416	418
ERBB2-3	ERBB2	x	799	762	712	846	888	1014
ERBB2-4	ERBB2	x	2454	2176	2229	1928	1907	1760
ERBB2-5	ERBB2	x	1156	1185	1103	743	671	691
ERBB2-6	ERBB2	x	690	776	696	398	428	488
ERBB2-7	ERBB2	x	357	365	372	577	473	577
ERBB2-8	ERBB2	x	439	396	408	227	219	245
ERBB2-9	ERBB2	x	623	680	666	458	406	648
ERBB3-1	ERBB3	x	506	493	474	360	516	536
ERBB3-10	ERBB3	x	198	166	227	220	219	161
ERBB3-11	ERBB3	x	309	346	469	318	412	350
ERBB3-12	ERBB3	x	384	332	335	233	343	372
ERBB3-13	ERBB3	x	334	324	313	358	309	366
ERBB3-14	ERBB3	x	479	499	581	552	437	602
ERBB3-15	ERBB3	x	392	363	353	474	380	237
ERBB3-16	ERBB3	x	419	407	304	621	425	696
ERBB3-17	ERBB3	x	349	316	344	293	430	295
ERBB3-2	ERBB3	x	639	715	588	710	644	583
ERBB3-3	ERBB3	x	305	420	307	266	239	419
ERBB3-4	ERBB3	x	351	322	423	415	485	622
ERBB3-5	ERBB3	x	745	677	690	617	1120	820
ERBB3-6	ERBB3	x	652	622	636	599	527	526
ERBB3-7	ERBB3	x	502	510	506	585	853	652
ERBB3-8	ERBB3	x	1213	1117	1358	1528	1801	1592
ERBB3-9	ERBB3	x	1078	1045	1065	1420	1234	1006
ERBB4-1	ERBB4	x	697	736	697	773	734	881
ERBB4-10	ERBB4	x	840	832	898	1041	968	888
ERBB4-11	ERBB4	x	760	636	640	539	789	754
ERBB4-2	ERBB4	x	221	112	124	89	214	164
ERBB4-3	ERBB4	x	1010	1026	924	1112	1262	970
ERBB4-4	ERBB4	x	1256	1240	1232	1487	1531	1565
ERBB4-5	ERBB4	x	498	414	510	578	841	726
ERBB4-6	ERBB4	x	827	894	925	536	597	649
ERBB4-7	ERBB4	x	1038	994	956	1056	1112	1099
ERBB4-8	ERBB4	x	298	456	430	561	512	409
ERBB4-9	ERBB4	x	1056	845	848	767	826	758
ERN1-1	ERN1	x	799	717	690	490	660	735
ERN1-10	ERN1	x	243	230	202	207	117	116
ERN1-2	ERN1	x	705	846	697	1044	921	1329
ERN1-3	ERN1	x	846	842	835	708	746	899
ERN1-4	ERN1	x	373	290	313	213	286	245
ERN1-5	ERN1	x	721	786	676	771	730	648
ERN1-6	ERN1	x	443	395	369	565	274	346
ERN1-7	ERN1	x	179	194	237	219	197	339
ERN1-8	ERN1	x	1512	1621	1588	1451	1892	1822
ERN1-9	ERN1	x	413	396	397	335	309	229
ERN2-1	ERN2	x	619	624	603	633	365	505
ERN2-10	ERN2	x	1303	1189	1126	778	1101	820
ERN2-2	ERN2	x	895	1044	887	736	756	824
ERN2-3	ERN2	x	1002	978	950	888	954	748
ERN2-4	ERN2	x	351	308	266	213	226	287
ERN2-5	ERN2	x	342	382	314	370	459	358
ERN2-6	ERN2	x	285	293	342	364	305	330
ERN2-7	ERN2	x	720	645	843	636	892	693
ERN2-8	ERN2	x	280	231	289	241	196	243
ERN2-9	ERN2	x	644	508	476	385	404	782
FASTK-1	FASTK	x	856	789	780	981	1163	1400
FASTK-10	FASTK	x	852	980	994	1314	1309	1110
FASTK-11	FASTK	x	2347	2421	2348	1874	1557	1724
FASTK-12	FASTK	x	344	244	210	284	234	381
FASTK-13	FASTK	x	313	418	390	244	283	273
FASTK-14	FASTK	x	682	601	560	448	426	525
FASTK-15	FASTK	x	333	447	516	318	417	326
FASTK-2	FASTK	x	181	225	308	244	138	380
FASTK-3	FASTK	x	768	736	786	882	786	747
FASTK-4	FASTK	x	1069	989	1075	717	1174	938
FASTK-5	FASTK	x	483	558	549	328	494	398
FASTK-6	FASTK	x	842	1020	906	1396	1148	1517
FASTK-7	FASTK	x	421	344	446	234	252	434
FASTK-8	FASTK	x	285	206	238	249	145	134
FASTK-9	FASTK	x	472	506	622	518	537	445
FER-1	FER	x	931	946	915	990	1102	1299
FER-10	FER	x	705	751	673	774	648	529
FER-2	FER	x	401	422	512	409	575	624
FER-3	FER	x	554	628	584	1183	908	859
FER-4	FER	x	321	345	302	393	292	270
FER-5	FER	x	1002	993	1017	1338	1140	1379
FER-6	FER	x	221	262	302	299	441	235
FER-7	FER	x	872	975	878	1376	1091	1260
FER-8	FER	x	1125	1020	1200	987	1443	1434
FER-9	FER	x	1094	982	1042	1488	1180	1572
FES-1	FES	x	787	577	709	278	450	479
FES-10	FES	x	495	472	501	297	567	350
FES-11	FES	x	900	987	904	988	881	742
FES-12	FES	x	882	1007	965	765	1010	871
FES-13	FES	x	748	771	679	541	665	626
FES-2	FES	x	982	1079	1004	1112	913	974
FES-3	FES	x	280	370	431	282	380	298
FES-4	FES	x	602	635	649	867	790	693
FES-5	FES	x	412	356	389	552	321	360
FES-6	FES	x	190	203	264	136	232	107
FES-7	FES	x	811	731	713	764	661	647
FES-8	FES	x	908	912	967	818	730	517
FES-9	FES	x	381	464	359	319	313	137
[truncated: 4,179 more rows]

## Sheet: LS1034
LS1034 (CMS2)
[truncated: 5,965 more rows]

## Sheet: RCM-1
RCM-1 (CMS2)
[truncated: 5,965 more rows]

[truncated: 7 more sheets: SW948, LS180, LS513, Colo320-HSR, HuTu-80, MDST8, OUMS-23]
